# Supplementary material for: Gut Microbiota Colonization in Early Life Influences Susceptibility to Adulthood Hepatic Lipid Accumulation in High‐Fat‐Diet‐Fed Mice
Source: Adv Sci (Weinh). 2025 Apr 7;12(21):2412827. doi: 10.1002/advs.202412827 (PMC12140298; doi:10.1002/advs.202412827)
Supplement: Supplementary file 2 — Supporting Information [file ADVS-12-2412827-s001.xlsx]

## Sheet: Figure1
Male							Female
Fig.1 C	Positive area						Fig.1 F	Positive area
Ctrl	AML	AMH	HFD	AML+HFD	AMH+HFD		Ctrl	AML	AMH	HFD	AML+HFD	AMH+HFD
2.32	1.25	2.57	12.1	14.5	28.4		2.32	1.25	2.57	18.1	15.5	16.4
1.1	1.66	1.63	16.2	16.4	22.3		1.8	1.66	1.63	16.2	16.4	22.3
1.7	1.48	1.77	17	17.2	24.3		1.7	2.48	3.77	17	17.2	22.3
2.93	1.57	1.8	15.7	18.5	15.4		2.93	1.57	1.8	17.7	19.5	15.4
0.87	1.6	1.92	19.6	19.3	22.1		2.87	1.6	1.92	19.6	18.3	21.1
1.46	0.58	0.99	13.8	20	16.9		2.46	2.58	2.99	21.8	20	16.9
Fig.1 D	Liver coefficient						Fig.1 G	Liver coefficient
Ctrl	AML	AMH	HFD	AML+HFD	AMH+HFD		Ctrl	AML	AMH	HFD	AML+HFD	AMH+HFD
3.2244	3.23987	3.32017	3.48676	3.90267	3.70632		3.98838	3.99324	3.59833	4.27946	3.82658	4.30144
3.4924	3.87017	3.27288	3.3734	3.58379	3.789		4.34613	3.71688	3.68286	4.41718	4.27873	4.1765
3.3926	3.72395	3.39224	3.51979	3.59715	3.82791		3.90152	4.25241	4.24131	3.18641	4.34323	4.32514
3.35	3.56712	3.3545	3.4908	3.3775	3.38397		3.62789	2.90636	3.69827	4.27367	4.52356	4.15
3.3585	3.38711	3.5	3.37356	4.05221	3.62551		3.92846	4.12277	3.66518	4.14237	4.11326	4.11252
3.3993	3.45217	2.77158	3.50798	3.6179	4.00231		3.9647	4.13567	3.92188	4.14293	4.09838	3.9194
Fig.1 E	Hepatic TG						Fig.1 H	Hepatic TG
Ctrl	AML	AMH	HFD	AML+HFD	AMH+HFD		Ctrl	AML	AMH	HFD	AML+HFD	AMH+HFD
5.34	6.02027	6.34865	6.02027	7.11486	7.24622		6.02027	5.03514	7.00541	11.1649	5.03514	6.2756
6.12973	4.37838	6.34865	6.45811	6.45811	7.77162		5.47297	6.04764	6.76459	5.69189	5.69189	5.36351
5.47297	4.617	5.69189	7.00541	6.67703	7.44324		5.75405	6.67703	6.78649	5.47297	6.12973	8.58243
5.58243	6.34865	4.37838	5.14459	7.44324	7.77162		5.81622	5.25405	6.12973	4.37838	8.75676	5.25405
6.23919	4.70676	5.69189	4.81622	7.33378	6.56757		5.36351	6.78649	6.67703	4.05	6.12973	5.36351
5.95459	4.9572	7.00541	6.67703	6.89595	6.67703		5.38541	5.96007	6.67265	6.15162	6.34865	6.58243
Fig.1 I, J, M	Hepatic lipidomic 1 in male offspring						Fig.1 K, L, N	Hepatic lipidomic 1 in female offspring

## Sheet: Hepatic lipidomic 1
											Male																Female
											Ctrl				AMH				HFD				AMH+HFD				Ctrl				AMH				HFD				AMH+HFD
Index	Compounds	物质	Class I	物质一级分类	Class II	物质二级分类	Q1 (Da)	Molecular weight (Da)	Ionization model	Formula	Ctrl 1	Ctrl 2	Ctrl 3	Ctrl 4	AMH 1	AMH 2	AMH 3	AMH 4	HFD 1	HFD 2	HFD 3	HFD 4	AMH+HFD 1	AMH+HFD 2	AMH+HFD 3	AMH+HFD 4	Ctrl 1	Ctrl 2	Ctrl 3	Ctrl 4	AMH 1	AMH 2	AMH 3	AMH 4	HFD 1	HFD 2	HFD 3	HFD 4	AMH+HFD 1	AMH+HFD 2	AMH+HFD 3	AMH+HFD 4
LIPID-N-0028	(±)12-HEPE	氧化脂质_(±)12-HEPE	FA	脂肪酰类	Eicosanoid	氧化脂质	317.212	318.219	[M-H]-	C20H30O3	9325.58	22881.6	8513.92	14487.4	10915.2	8784.98	9054.72	3847.54	33419.5	101225	45270.5	20469.8	57850.6	63945.8	41169.7	47613.4	6197.85	5764.76	28866.4	6662.64	2493.87	4147.12	6246.84	10223.3	24592.2	24272.2	25730.5	26887.1	25765.7	22029.1	39399.4	24694.1
LIPID-N-0034	(±)12-HETE	氧化脂质_(±)12-HETE	FA	脂肪酰类	Eicosanoid	氧化脂质	319.227	320.235	[M-H]-	C20H32O3	35867.6	82337.6	34874.3	45042.7	44660.5	35372.1	41481.6	20933.2	39879.3	82140.9	35184	18113.6	47580.6	71709.3	32281.7	36348.3	28432.1	26366.4	74141.1	33324.6	19018.7	35523.9	26331.5	59638.4	19259.3	20692.2	20777.4	16498.1	23498.6	14824.1	29230.1	18989.5
LIPID-N-0035	(±)15-HETE	氧化脂质_(±)15-HETE	FA	脂肪酰类	Eicosanoid	氧化脂质	319.227	320.235	[M-H]-	C20H32O3	19178.1	15752	10544	15197.7	14178	14216.1	16885.8	13368.2	8220.25	12630.4	10727.8	5653.49	11410.4	9000.36	10011.2	8708.47	19041.7	12165	14066.4	16039.6	19202.1	13862.4	9873.94	20188.5	4539.91	8248.27	2505.06	5923.5	4783.14	4818.73	8295.72	7288.72
LIPID-N-0030	(±)18-HEPE	氧化脂质_(±)18-HEPE	FA	脂肪酰类	Eicosanoid	氧化脂质	317.212	318.219	[M-H]-	C20H30O3	12873.2	11632	8516.79	12532.1	8555.36	9836.01	11526	9078.92	28524.9	57606.4	36825.7	27212.7	33856.8	33922.9	31402.6	31906.7	10305.6	6377.54	15026.8	7932.96	6208.09	6770.27	8413.26	8732.88	17735.4	20734.3	15514.6	20626.3	14405.7	17542.1	26116.9	18839.3
LIPID-N-0039	(±)5-HETE	氧化脂质_(±)5-HETE	FA	脂肪酰类	Eicosanoid	氧化脂质	319.227	320.235	[M-H]-	C20H32O3	12125	7025.98	7976.3	9830.68	8560.46	10152.3	9699.47	5689.34	3765.09	4369.2	3468.65	3827.25	4558.6	3787.71	4079.48	3285.27	7562.83	8371.28	4580.35	5758.71	13939.9	7129.79	4851.79	6573.86	2260.43	2604.73	2863.17	2570.73	1486.57	2310.65	1011.13	3050.03
LIPID-N-0041	11(S)-HETE	氧化脂质_11(S)-HETE	FA	脂肪酰类	Eicosanoid	氧化脂质	319.227	320.235	[M-H]-	C20H32O3	41734.6	33906.2	23538.9	37749.5	33347.2	28236.4	41371.2	30335.5	15369.7	36935.3	21261.1	12347.9	31187	23623.5	26118.5	24748.7	53020.4	43272.5	45381.8	42622.3	47479.9	35094.3	31540.5	53896.7	8956.31	23743.2	6745.09	17559.9	6724.69	9878.96	27960.3	25534
LIPID-N-0022	12,13-EpOME	氧化脂质_12,13-EpOME	FA	脂肪酰类	Eicosanoid	氧化脂质	295.227	296.235	[M-H]-	C18H32O3	148336	137190	119595	141611	145053	174028	179629	111011	34421.7	102017	45859.8	41381.1	135843	82991	105498	82080.9	121138	99429.1	124341	96533.4	131476	94246.8	84613.2	131207	14582.4	50175.3	11784.4	26000.8	17340.9	31538.4	41996	37660.1
LIPID-N-0009	12-Oxochenodeoxycholic acid	12-氧代鹅脱氧胆酸	ST	甾醇脂类	BA	胆汁酸	405.4	406.272	[M-H]-	C24H38O3	215643	165705	164535	216179	355372	254538	173916	186130	678079	802104	648323	407968	135843	82991	105498	82080.9	213497	251280	139660	202888	191413	253137	182880	200157	271599	196070	139429	146119	179772	174110	145415	169606
LIPID-N-0020	13-HOTrE	氧化脂质_13-HOTrE	FA	脂肪酰类	Eicosanoid	氧化脂质	293.212	294.1	[M-H]-	C18H30O3	20813.8	13747.8	18515.8	14690.7	19353.7	20558.1	15377.4	5772.92	13.5	13.5	13.5	13.5	13.5	13.5	13.5	13.5	9404.18	9274.27	3684.86	9529.21	15037.7	13867.7	6959.89	8675	9	9	9	9	9	9	9	9
LIPID-N-0018	13-oxoODE	氧化脂质_13-oxoODE	FA	脂肪酰类	Eicosanoid	氧化脂质	293.212	294.219	[M-H]-	C18H30O3	99836.1	65263.6	87396.3	73387.6	96460.4	118174	76394.4	27817.4	13.5	13.5	13.5	13.5	13.5	13.5	13.5	13.5	34270.7	36756.1	21208.9	26413.9	83153.5	55660.4	22450.6	37781.6	4145	10264.7	6373.13	7045.55	4675.88	7733.71	6888.63	5565.01
LIPID-N-0050	14(S)-HDHA	氧化脂质_14(S)-HDHA	FA	脂肪酰类	Eicosanoid	氧化脂质	343.227	344.235	[M-H]-	C22H32O3	6243.75	8716.93	4927.41	4651.63	5699.09	5882.63	5447.57	3886.6	9157.09	17139.3	10844.4	5976.68	11374.4	12522.2	9713.75	9502.92	6049.59	4806.31	9720.74	4487.05	3677.8	13425	4260.99	13634.3	9842.29	9499.47	8268.8	4686.93	11139.4	7670.06	7773.18	5213.6
LIPID-N-0049	16(17)-EpDPE	氧化脂质_16(17)-EpDPE	FA	脂肪酰类	Eicosanoid	氧化脂质	343.227	344.235	[M-H]-	C22H32O3	3859.03	4137.27	3926.74	4735.26	9	9	9	9	13.5	13.5	13.5	13.5	13.5	13.5	13.5	13.5	4649.27	4259.91	3438.76	5666.16	5767.21	5771.09	3464.25	6251.94	3496.89	3528.74	1214.45	3666.94	4969.94	4265.94	4203.98	4938.71
LIPID-N-0004	3-oxodeoxycholic acid	3-氧代脱氧胆酸	ST	甾醇脂类	BA	胆汁酸	389.3	390.277	[M-H]-	C24H38O3	22440.6	14878.6	22288.9	22102.6	23768.2	24330.8	25262.5	16037.6	48720.7	52402.7	27496.6	22907.3	13.5	13.5	13.5	13.5	13167	13630.6	18806	13755.7	14167.8	7942.91	11458.8	14356.3	8064.75	9471.78	3942.69	4298.45	8573.28	13578.2	6505.56	5978.81
LIPID-N-0008	6,7-diketolithocholic acid	6,7-二酮石胆酸	ST	甾醇脂类	BA	胆汁酸	403.3	404.256	[M-H]-	C24H38O3	184582	175881	196221	179812	191856	187414	173929	185952	227341	197374	176753	183082	27698.5	45333.6	36026.7	55069.1	202532	204880	181283	232348	200209	174105	215932	181197	200475	171337	182277	209616	181180	183424	180948	187399
LIPID-N-0026	9,10-DiHOME	氧化脂质_9,10-DiHOME	FA	脂肪酰类	Eicosanoid	氧化脂质	313.238	314.246	[M-H]-	C18H34O4	9684.81	9630.23	10262.5	10543.9	11243.7	12337.7	12261.3	8923.81	8413.95	13680.2	6165.53	10676.5	12129.9	13200.5	7092.27	10153.7	9637.1	6138.53	7605.15	7129.02	9862.31	8488.32	8328.56	9561.94	3975.87	7825.81	4290.81	3500.09	3942.13	4298.58	3894.58	3004.29
LIPID-N-0023	9,10-EpOME	氧化脂质_9,10-EpOME	FA	脂肪酰类	Eicosanoid	氧化脂质	295.227	296.235	[M-H]-	C18H32O3	132354	124130	108156	142939	138645	152601	172578	111975	25071.5	102891	34123.9	24189.1	137186	72758	93161.6	83040.5	148345	108822	153880	113517	118917	98114.9	85945.1	133649	12647.3	50353.6	11197.6	27189.5	9782.05	32233.1	44233.3	38044
LIPID-N-0019	9-oxoODE	氧化脂质_9-oxoODE	FA	脂肪酰类	Eicosanoid	氧化脂质	293.212	294.219	[M-H]-	C18H30O3	47445.7	29621	40990	35818.1	48807.4	53996.3	38988.7	15673.2	13.5	13.5	13.5	13.5	13.5	13.5	13.5	13.5	31807.6	18129.6	10234.9	12938.9	33267.6	25176.4	9085.35	17180.2	750.076	5864.76	2667.32	3211.61	734.643	3523.09	3392.23	7032.03
LIPID-P-1592	BMP(16:0_22:6)	双单酰基甘油磷酸酯_BMP(16:0_22:6)	GP	甘油磷脂类	BMP	双单酰基甘油磷酸酯	812.544	794.51	[M+NH4]+	C44H75O10P	125328	24606.3	74600.9	111189	94181.6	37448.7	48040	117956	34980.2	48283.8	43554	38285.4	13.5	13.5	13.5	13.5	253025	226172	182365	301181	130104	164085	202129	314575	230482	161916	174711	188812	254109	229960	294083	408392
LIPID-P-1597	BMP(16:1_22:6)	双单酰基甘油磷酸酯_BMP(16:1_22:6)	GP	甘油磷脂类	BMP	双单酰基甘油磷酸酯	810.528	792.494	[M+NH4]+	C44H73O10P	332741	195862	125637	179669	132189	82377.5	134260	577169	323945	336446	383391	367524	175626	152643	184701	296915	764557	616331	943109	804017	345737	776520	629377	1.10516e+06	617573	527867	729279	630187	888768	748069	924862	1.08689e+06
LIPID-P-1584	BMP(18:1_20:2)	双单酰基甘油磷酸酯_BMP(18:1_20:2)	GP	甘油磷脂类	BMP	双单酰基甘油磷酸酯	818.591	800.557	[M+NH4]+	C44H81O10P	78423.3	61985.3	52506.3	60895	43703.8	28289.7	69300.5	98505	13.5	13.5	13.5	13.5	316475	244545	279634	368069	193604	111390	130071	139286	87183.4	102040	142957	188904	114165	86407.1	31952.1	64651.6	68861.9	83394.7	119642	102856
LIPID-P-1589	BMP(18:1_20:4)	双单酰基甘油磷酸酯_BMP(18:1_20:4)	GP	甘油磷脂类	BMP	双单酰基甘油磷酸酯	814.559	796.525	[M+NH4]+	C44H77O10P	542086	475928	510974	654926	589090	448936	551594	877859	141122	186772	98997.1	109951	13.5	13.5	13.5	13.5	2.15326e+06	1.17187e+06	1.34626e+06	1.36192e+06	1.01874e+06	1.38413e+06	1.26988e+06	1.50516e+06	317113	362033	287078	232158	242048	325297	430463	397303
LIPID-P-1594	BMP(18:1_22:5)	双单酰基甘油磷酸酯_BMP(18:1_22:5)	GP	甘油磷脂类	BMP	双单酰基甘油磷酸酯	840.575	822.541	[M+NH4]+	C46H79O10P	496249	263642	251603	427090	280790	128852	368226	1.6887e+06	215094	211215	262515	215408	204547	168224	137846	194128	1.47553e+06	931706	1.20936e+06	1.29127e+06	867814	1.17731e+06	933009	1.91955e+06	124762	70619.3	85701.2	164888	133751	130291	180152	198983
LIPID-P-1599	BMP(18:1_22:6)	双单酰基甘油磷酸酯_BMP(18:1_22:6)	GP	甘油磷脂类	BMP	双单酰基甘油磷酸酯	838.559	820.525	[M+NH4]+	C46H77O10P	2.89768e+06	1.62692e+06	1.51872e+06	2.23904e+06	1.80631e+06	1.03546e+06	1.51799e+06	3.51338e+06	2.49124e+06	2.90678e+06	2.58639e+06	2.33846e+06	378361	163877	192278	352583	1.03841e+07	8.04615e+06	8.87305e+06	1.48691e+07	6.26908e+06	1.02796e+07	1.05079e+07	1.86622e+07	7.05481e+06	5.62358e+06	8.91078e+06	8.31159e+06	1.07091e+07	8.95909e+06	1.10876e+07	1.62338e+07
LIPID-P-1590	BMP(18:2_20:3)	双单酰基甘油磷酸酯_BMP(18:2_20:3)	GP	甘油磷脂类	BMP	双单酰基甘油磷酸酯	814.559	796.525	[M+NH4]+	C44H77O10P	76948.4	70371.4	53038.2	75666.8	51875.2	33315.3	102120	30458.4	43169.4	58974.7	43612.3	45514	2.18997e+06	1.99732e+06	2.81154e+06	2.58662e+06	170501	94637.4	106481	119916	68389.8	124478	125342	147978	79839.9	103184	64696.2	59174.2	62973.4	88853.2	109393	107076
LIPID-P-1593	BMP(18:2_20:4)	双单酰基甘油磷酸酯_BMP(18:2_20:4)	GP	甘油磷脂类	BMP	双单酰基甘油磷酸酯	812.544	794.51	[M+NH4]+	C44H75O10P	212908	236960	214066	260730	209344	316806	249589	316747	71220.2	36428.9	36299.9	43805.7	46224.8	34997.9	45272.4	57998.3	504422	284355	292833	319955	265094	369992	261035	436923	43029.2	74089.7	58997.9	48033	52522.5	67453.6	75989.1	46211.6
LIPID-P-1598	BMP(18:2_20:5)	双单酰基甘油磷酸酯_BMP(18:2_20:5)	GP	甘油磷脂类	BMP	双单酰基甘油磷酸酯	810.528	792.494	[M+NH4]+	C44H73O10P	38937.4	19298.1	23993.1	36336.9	21875.7	26154	36819.4	18998.4	48438.2	43449.4	29176.6	54051.5	61583.8	61384.3	52203.4	62858.4	64789	39298.6	56640.5	50320.4	23966.9	44202.3	37564.3	45916.5	29202.4	44043.7	51381.4	33419	32509.8	41133.8	65109.1	40613.4
LIPID-P-1595	BMP(18:2_22:4)	双单酰基甘油磷酸酯_BMP(18:2_22:4)	GP	甘油磷脂类	BMP	双单酰基甘油磷酸酯	840.575	822.541	[M+NH4]+	C46H79O10P	69916.8	53801.9	49545	64920.9	54214.3	69562.5	63850.3	111826	13.5	13.5	13.5	13.5	35701.3	40630.6	36467.1	49259.8	122932	61838.2	95889.4	84969.2	71219.4	91817.8	82023	109016	22085.4	34266.2	5743.24	22548.6	10064.7	30802.4	30811.5	14943.6
LIPID-P-1600	BMP(18:2_22:5)	双单酰基甘油磷酸酯_BMP(18:2_22:5)	GP	甘油磷脂类	BMP	双单酰基甘油磷酸酯	838.559	820.525	[M+NH4]+	C46H77O10P	184421	141549	174344	267599	94760.4	113011	164666	514989	134718	100293	143480	120314	13.5	13.5	13.5	13.5	387091	287978	264252	315980	298493	340951	274749	489285	88833.2	31215.2	26324.4	10887.8	30574.8	15254.5	45666.9	19260.5
LIPID-P-1601	BMP(18:2_22:6)	双单酰基甘油磷酸酯_BMP(18:2_22:6)	GP	甘油磷脂类	BMP	双单酰基甘油磷酸酯	836.544	818.51	[M+NH4]+	C46H75O10P	1.08495e+06	579553	598921	1.25126e+06	748989	860279	882820	1.40434e+06	1.03977e+06	994235	932258	853708	111277	114737	125115	129494	3.4166e+06	2.00234e+06	2.94174e+06	3.15971e+06	1.90304e+06	2.52496e+06	2.12197e+06	3.46736e+06	1.55729e+06	1.20152e+06	1.83861e+06	1.45441e+06	2.20106e+06	1.89206e+06	2.06547e+06	2.37744e+06
LIPID-P-1606	BMP(18:3_22:6)	双单酰基甘油磷酸酯_BMP(18:3_22:6)	GP	甘油磷脂类	BMP	双单酰基甘油磷酸酯	834.528	816.494	[M+NH4]+	C46H73O10P	103563	48351.7	55031.1	68024.6	46035.8	40385.6	46458.8	166352	88665.2	71824.7	91828.7	83930.3	822086	844303	988286	791999	244634	164987	214869	264033	140939	279516	178318	251022	98335.8	135395	167329	152352	191068	152712	229671	208465
LIPID-P-1596	BMP(20:0_22:6)	双单酰基甘油磷酸酯_BMP(20:0_22:6)	GP	甘油磷脂类	BMP	双单酰基甘油磷酸酯	868.606	850.572	[M+NH4]+	C48H83O10P	16414.1	10601.8	7871.56	16766.7	19596.7	17481.2	15580.4	40634.8	119103	172464	119359	175216	82668.9	72899.8	76961.9	80637.8	47893.5	51708.9	64976.2	41243.3	24623	21244.8	21746.2	47930.3	300970	159899	310466	252125	274287	223625	376325	236472
LIPID-P-1603	BMP(20:3_22:5)	双单酰基甘油磷酸酯_BMP(20:3_22:5)	GP	甘油磷脂类	BMP	双单酰基甘油磷酸酯	864.575	846.541	[M+NH4]+	C48H79O10P	32510.8	30514.7	27110.7	28874.8	26312.8	14531.7	24640.4	112679	13.5	13.5	13.5	13.5	82606.4	87663	157599	146395	74111.6	17294.6	30911.4	32221.2	29702	36578.7	48381.5	122353	43434.5	40352.9	9959.61	69275.8	57628.1	6891.89	13073.3	26520
LIPID-P-1607	BMP(20:3_22:6)	双单酰基甘油磷酸酯_BMP(20:3_22:6)	GP	甘油磷脂类	BMP	双单酰基甘油磷酸酯	862.559	844.525	[M+NH4]+	C48H77O10P	100636	64951.7	32639.9	79617.7	47861.2	51424.9	48733.8	173134	132086	85051.2	168375	83629.8	13.5	13.5	13.5	13.5	265918	221911	220117	365957	218075	146786	185065	538388	246997	166948	302344	271077	405488	234365	432882	502213
LIPID-P-1602	BMP(20:4_20:4)	双单酰基甘油磷酸酯_BMP(20:4_20:4)	GP	甘油磷脂类	BMP	双单酰基甘油磷酸酯	836.544	818.51	[M+NH4]+	C46H75O10P	121950	145805	124064	172565	191073	183758	162962	243241	18463.7	22456.7	14009.1	11239.1	87229.9	71814.7	96573.2	140194	394241	208700	247100	340672	260053	249711	189086	295579	17983.4	31964	15833.4	10750.6	20005	25228.8	38033.9	29024.7
LIPID-P-1604	BMP(20:4_22:4)	双单酰基甘油磷酸酯_BMP(20:4_22:4)	GP	甘油磷脂类	BMP	双单酰基甘油磷酸酯	864.575	846.541	[M+NH4]+	C48H79O10P	47335.2	38683.3	65276.9	94557.7	88224.9	74440.8	75657.5	94115.3	13.5	13.5	13.5	13.5	10242.4	20107.2	25428	17945.3	97606.3	66194.8	62220.5	95200.9	62445.6	100842	68779.3	70533.1	12807.8	10853.5	10360.9	4568.87	6741.69	10824.3	12308.7	7154.19
LIPID-P-1608	BMP(20:4_22:5)	双单酰基甘油磷酸酯_BMP(20:4_22:5)	GP	甘油磷脂类	BMP	双单酰基甘油磷酸酯	862.559	844.525	[M+NH4]+	C48H77O10P	51061.8	44353.1	47933.6	59208.5	79391.8	54815.7	59191.3	188166	16405.2	12084.3	23217.5	13007	13.5	13.5	13.5	13.5	131676	92448.1	92231.8	107039	124000	144124	84596.9	151203	9	9	9	9	7709.21	26406.8	10112.5	11091.4
LIPID-P-1572	BMP(20:4_22:6)	双单酰基甘油磷酸酯_BMP(20:4_22:6)	GP	甘油磷脂类	BMP	双单酰基甘油磷酸酯	860.544	842.51	[M+NH4]+	C48H75O10P	145752	82970.6	105401	211063	144857	171802	107710	265347	73160	58091.2	92068.8	74617.9	17431.9	12962.4	27046.4	18990.1	440547	384246	482368	615216	464539	486737	354679	545547	82120.4	95350.5	108076	116538	157719	134712	174955	168982
LIPID-P-1573	BMP(20:5_22:5)	双单酰基甘油磷酸酯_BMP(20:5_22:5)	GP	甘油磷脂类	BMP	双单酰基甘油磷酸酯	860.544	842.51	[M+NH4]+	C48H75O10P	12534.2	5805.06	2901.54	6885.57	6591.82	1785.94	6543.57	997.145	13.5	13.5	13.5	13.5	55425.7	51616.7	71413.9	67337.2	9	9	9	9	9	9	9	9	18713.9	7932.11	20459.6	19094.3	16692.3	17370	5324.51	17314
LIPID-P-1574	/;	双单酰基甘油磷酸酯_BMP(20:5_22:6)	GP	甘油磷脂类	BMP	双单酰基甘油磷酸酯	858.528	840.494	[M+NH4]+	C48H73O10P	28994.2	16076.6	13742.9	27960.1	22368.8	18656.2	19488	28695.5	92980.3	80004.9	115346	69908.6	13.5	13.5	13.5	13.5	95268.3	52359.1	100006	78727.8	62945.9	65973.8	65970.9	83163.3	87187.9	92866.4	112391	118694	121046	75676.1	139456	129235
LIPID-P-1576	BMP(22:5_22:5)	双单酰基甘油磷酸酯_BMP(22:5_22:5)	GP	甘油磷脂类	BMP	双单酰基甘油磷酸酯	888.575	870.541	[M+NH4]+	C50H79O10P	40055.4	20183.7	9765.89	27814.1	20745.5	24085.3	16633	80624.7	13.5	13.5	13.5	13.5	42042.1	53728.8	80738.7	51627	73545.1	84895.8	67465.5	71678.5	105072	63189.8	74399.2	193574	38324.3	40184.1	69403.8	46578.4	38601.3	35240.7	53889.3	54559.1
LIPID-P-1577	BMP(22:5_22:6)	双单酰基甘油磷酸酯_BMP(22:5_22:6)	GP	甘油磷脂类	BMP	双单酰基甘油磷酸酯	886.559	868.525	[M+NH4]+	C50H77O10P	40512.5	16108.4	11415.8	60805	60487.5	49552.8	8410.7	75684.9	390855	235724	436489	333802	13.5	13.5	13.5	13.5	167866	239216	180487	303619	306833	276662	185349	510831	130287	296755	687203	764508	392707	598214	433074	968284
LIPID-P-1578	BMP(22:6_22:6)	双单酰基甘油磷酸酯_BMP(22:6_22:6)	GP	甘油磷脂类	BMP	双单酰基甘油磷酸酯	884.544	866.51	[M+NH4]+	C50H75O10P	1.62573e+06	643718	516032	1.75926e+06	1.20612e+06	1.39486e+06	704028	1.9461e+06	3.46024e+06	2.40109e+06	3.87167e+06	2.6802e+06	174698	150624	295859	230602	5.02083e+06	5.56901e+06	5.77397e+06	6.80153e+06	6.05252e+06	6.36564e+06	4.01094e+06	1.32878e+07	4.61465e+06	3.92789e+06	8.16186e+06	8.56015e+06	1.29292e+07	6.28445e+06	9.50668e+06	1.2837e+07
LIPID-P-0054	CE(14:0)	胆固醇脂_CE(14:0)	ST	甾醇脂类	CE	胆固醇脂	614.597	596.553	[M+NH4]+	C41H72O2	33905	40173.4	22327.7	19331.9	10253.2	16127.2	15304.9	50764.4	80557.7	160686	108600	206308	1.52817e+06	1.02211e+06	2.47881e+06	1.72339e+06	56168.7	63008.2	115441	45053.5	34101.2	36282.2	88362.5	48951.6	394454	332730	371217	333218	407964	340027	319341	244388
LIPID-P-0062	CE(14:1)	胆固醇脂_CE(14:1)	ST	甾醇脂类	CE	胆固醇脂	612.572	594.538	[M+NH4]+	C41H70O2	16610.7	17595.2	9237.02	5808.12	4591.1	3972.12	18229.1	9876.63	10263.3	16933.5	20108.7	46236.6	156705	214447	168128	242083	12728.3	9815.38	47925.4	12580.7	7944.72	4526.1	30422.8	17247.9	130249	77705.5	105162	122997	92853	81558	82369	52025.8
LIPID-P-0055	CE(15:0)	胆固醇脂_CE(15:0)	ST	甾醇脂类	CE	胆固醇脂	628.603	610.569	[M+NH4]+	C42H74O2	41886.7	34414.2	18412.2	22705.7	19228.2	15904.8	26641.3	49972.8	229954	337443	112931	200427	19404.4	41319.5	22265.9	69891.1	68446	64428.7	119471	61048.7	35674	39523.5	79045.1	85236.8	581832	534560	482858	487746	327822	362383	385622	283546
LIPID-P-0063	CE(15:1)	胆固醇脂_CE(15:1)	ST	甾醇脂类	CE	胆固醇脂	626.7	608.553	[M+NH4]+	C42H72O2	9	9	9	9	2392.29	4474.57	1850.66	4360.55	13.5	13.5	13.5	13.5	397554	484951	456299	522078	10327.9	8601.47	11938.3	2423.7	3683.25	4304.36	8079.08	3169.31	39533	37625.5	43506.2	49030.8	44410.2	34611.6	50081.5	37324.3
LIPID-P-0056	CE(16:0)	胆固醇脂_CE(16:0)	ST	甾醇脂类	CE	胆固醇脂	642.628	624.585	[M+NH4]+	C43H76O2	2.66687e+06	2.56621e+06	1.74723e+06	1.55815e+06	1.67342e+06	982110	2.45227e+06	2.46051e+06	3.39186e+06	6.18989e+06	3.67768e+06	4.75735e+06	13.5	13.5	13.5	13.5	4.93384e+06	5.26211e+06	6.60061e+06	5.68094e+06	2.7242e+06	4.06306e+06	7.491e+06	5.15023e+06	6.17511e+06	6.62442e+06	6.5763e+06	7.47035e+06	2.74613e+06	6.94257e+06	6.75911e+06	6.88627e+06
LIPID-P-0064	CE(16:1)	胆固醇脂_CE(16:1)	ST	甾醇脂类	CE	胆固醇脂	640.613	622.569	[M+NH4]+	C43H74O2	2.89805e+06	3.35173e+06	1.49983e+06	1.37587e+06	1.50013e+06	805859	1.89527e+06	3.83022e+06	2.42255e+06	4.84007e+06	3.38793e+06	5.49312e+06	2.76274e+06	2.66658e+06	3.9681e+06	5.51394e+06	5.32496e+06	6.00567e+06	8.7719e+06	4.48836e+06	2.48522e+06	3.07881e+06	6.79053e+06	5.03118e+06	1.68705e+07	1.24259e+07	1.41043e+07	1.32817e+07	1.30628e+07	1.36186e+07	1.27696e+07	1.04691e+07
LIPID-P-0071	CE(16:2)	胆固醇脂_CE(16:2)	ST	甾醇脂类	CE	胆固醇脂	638.588	620.553	[M+NH4]+	C43H72O2	4941.49	13689.6	10802.9	9656.3	2393.04	7168	8825.89	9185.3	13.5	13.5	13.5	13.5	5.45838e+06	8.05314e+06	5.81081e+06	7.60001e+06	18076.2	10364.2	24810.5	12084.4	4928.23	25243	27294.6	16057.3	63203.5	15465.8	44929.3	40569.9	25191.8	16928.5	9	31459.2
LIPID-P-0065	CE(17:1)	胆固醇脂_CE(17:1)	ST	甾醇脂类	CE	胆固醇脂	654.619	636.585	[M+NH4]+	C44H76O2	690502	794811	380724	329203	291329	147840	386598	703104	1.46691e+06	2.1567e+06	1.66218e+06	2.95195e+06	13.5	13.5	13.5	13.5	1.56755e+06	2.22068e+06	3.31906e+06	1.72671e+06	756765	1.05077e+06	2.19541e+06	1.84651e+06	8.40282e+06	5.33883e+06	8.27685e+06	7.07862e+06	7.45848e+06	6.58363e+06	7.28524e+06	6.8674e+06
LIPID-P-0072	CE(17:2)	胆固醇脂_CE(17:2)	ST	甾醇脂类	CE	胆固醇脂	652.599	634.569	[M+NH4]+	C44H74O2	13185.1	2417.12	4683.75	4866.03	3843.18	7986.44	6413.09	8772.88	15266.1	24745	17513.9	34222.8	2.44069e+06	3.46687e+06	2.79673e+06	2.7575e+06	7834.01	21036.4	11429.6	7530.3	12819.1	6278.13	8616.8	6815.07	96397.1	67355.9	60271.1	57781.8	59185.9	69781.1	67961.1	47560.2
LIPID-P-0057	CE(18:0)	胆固醇脂_CE(18:0)	ST	甾醇脂类	CE	胆固醇脂	670.66	652.616	[M+NH4]+	C45H80O2	609096	684334	484138	287775	309714	186988	508621	493654	549066	3.74921e+06	446805	1.99111e+06	12813.1	27461.1	31158.6	10239.5	4.40221e+06	3.91531e+06	5.04114e+06	3.89139e+06	1.15227e+06	2.18074e+06	6.70195e+06	4.06552e+06	1.01686e+07	8.03243e+06	8.4e+06	1.03565e+07	1.05619e+07	8.38276e+06	8.76303e+06	8.12673e+06
LIPID-P-0066	CE(18:1)	胆固醇脂_CE(18:1)	ST	甾醇脂类	CE	胆固醇脂	668.644	650.6	[M+NH4]+	C45H78O2	1.08907e+07	1.20805e+07	6.95411e+06	6.0814e+06	6.11135e+06	4.66396e+06	8.3529e+06	1.05204e+07	1.51419e+07	2.55055e+07	1.48845e+07	2.56831e+07	4.84598e+06	4.87497e+06	1.9754e+06	3.05974e+06	3.00241e+07	2.7122e+07	3.65346e+07	2.91993e+07	1.66853e+07	2.13912e+07	2.98439e+07	2.72825e+07	4.52754e+07	3.65951e+07	4.29839e+07	4.52683e+07	4.21425e+07	4.3653e+07	4.10352e+07	3.98424e+07
LIPID-P-0073	CE(18:2)	胆固醇脂_CE(18:2)	ST	甾醇脂类	CE	胆固醇脂	666.628	648.585	[M+NH4]+	C45H76O2	2.09233e+06	2.21271e+06	1.59863e+06	1.47229e+06	1.59636e+06	1.92636e+06	2.03212e+06	1.9323e+06	2.51012e+06	6.76688e+06	3.21637e+06	5.78011e+06	1.57238e+07	2.89832e+07	2.14763e+07	2.97132e+07	4.46478e+06	4.93658e+06	7.18367e+06	3.97647e+06	2.87904e+06	2.66091e+06	4.52455e+06	3.88723e+06	1.37863e+07	1.03193e+07	1.26775e+07	1.18544e+07	1.12712e+07	1.10642e+07	1.3096e+07	8.65815e+06
LIPID-P-0077	CE(18:3)	胆固醇脂_CE(18:3)	ST	甾醇脂类	CE	胆固醇脂	664.613	646.569	[M+NH4]+	C45H74O2	76319.7	71305.4	42791.8	56009.9	65626.8	40851.4	62509.2	62760.5	81447.5	159373	106764	216271	3.90099e+06	7.23793e+06	5.86129e+06	6.81125e+06	108391	157669	164453	109659	67340.9	76881.3	144987	108644	531722	358735	366318	392311	397912	293423	401335	217682
LIPID-P-0058	CE(19:0)	胆固醇脂_CE(19:0)	ST	甾醇脂类	CE	胆固醇脂	684.665	666.631	[M+NH4]+	C46H82O2	34331	35777.4	12344.9	11911.1	13233.2	8994.98	18352.2	42026.7	125902	298749	155808	547510	160655	225540	161660	217302	63424.5	56810.9	109612	44251.2	23398.2	27841.5	82988.4	49057.2	880237	512368	972391	781558	832470	742821	748957	529657
LIPID-P-0067	CE(19:1)	胆固醇脂_CE(19:1)	ST	甾醇脂类	CE	胆固醇脂	682.7	664.616	[M+NH4]+	C46H80O2	39024.6	32610.9	13362.3	11179.6	14660.4	5676.48	10829.8	34850.8	213765	242377	229126	435844	657561	889956	604868	532269	45293.4	63662.7	85714.5	49559.5	33024.5	31975.1	69729	64425.6	454187	217557	498769	458316	419007	350182	463591	345314
LIPID-P-0074	CE(19:2)	胆固醇脂_CE(19:2)	ST	甾醇脂类	CE	胆固醇脂	680.7	662.6	[M+NH4]+	C46H78O2	8446.89	8782.8	5513.41	3463.98	5250.91	523.352	2275.22	8614.86	26220	50418.3	33741	53361.2	270250	307971	394631	481820	22422.8	27825.5	45800.8	15704.5	17288.5	14267.7	33092.6	27801.9	184101	113656	167761	143531	140369	147099	177320	158396
LIPID-P-0078	CE(19:3)	胆固醇脂_CE(19:3)	ST	甾醇脂类	CE	胆固醇脂	678.7	660.585	[M+NH4]+	C46H76O2	4440.34	3730.75	1989.18	9	5948.23	9	4514.18	5620.58	13.5	13.5	13.5	13.5	59613.1	50203.9	50407.7	69285.2	4129.74	8021.82	11071.5	10307.7	2476.01	12562.4	4945.59	6889.66	50705.2	43229	40935.6	42438.5	38042.9	22209.4	48837	40627.2
LIPID-P-0059	CE(20:0)	胆固醇脂_CE(20:0)	ST	甾醇脂类	CE	胆固醇脂	698.691	680.647	[M+NH4]+	C47H84O2	22746.7	20537.6	12865.3	13484.6	11517.4	9044.34	14874.3	14822.8	29603.3	93236.8	30804.2	77358.9	13.5	13.5	13.5	13.5	23134.9	20878.9	24378.6	10845.7	9823.48	11069.5	22279.4	13119	70685.5	54475.2	69729.7	56316.2	61822	59524.1	53149.5	41984.7
LIPID-P-0068	CE(20:1)	胆固醇脂_CE(20:1)	ST	甾醇脂类	CE	胆固醇脂	696.675	678.631	[M+NH4]+	C47H82O2	156162	151691	79279.4	57272.6	53880.1	36498.3	92710.7	173131	249625	382546	260276	927552	156340	158720	95613.4	74713.4	415443	448576	735945	317300	103684	153527	613983	337447	2.59813e+06	1.35439e+06	1.83946e+06	2.18924e+06	2.35689e+06	1.84702e+06	2.14689e+06	1.65943e+06
LIPID-P-0075	CE(20:2)	胆固醇脂_CE(20:2)	ST	甾醇脂类	CE	胆固醇脂	694.657	676.616	[M+NH4]+	C47H80O2	62277.2	47343.8	27243.9	25572.9	19665.3	24150.8	24388.7	63827.1	200940	204002	49928.9	363964	1.3559e+06	2.39352e+06	892157	1.63439e+06	121492	153467	189842	112918	65641.3	85644.1	187265	139265	229319	247319	419174	396241	351728	339895	459758	242718
LIPID-P-0079	CE(20:3)	胆固醇脂_CE(20:3)	ST	甾醇脂类	CE	胆固醇脂	692.644	674.6	[M+NH4]+	C47H78O2	278212	264820	165220	155650	153791	98108.2	193105	259067	383488	330270	379669	520696	288524	344843	366560	405861	337212	406999	645459	364458	253381	279687	441373	439556	1.15862e+06	795737	1.14193e+06	922732	944293	801460	1.31786e+06	995503
LIPID-P-0083	CE(20:4)	胆固醇脂_CE(20:4)	ST	甾醇脂类	CE	胆固醇脂	690.585	672.585	[M+NH4]+	C47H76O2	504320	460589	574124	663249	601870	736789	711942	570581	128750	206505	166320	185284	125345	507892	637210	494899	626380	588246	753604	568309	512066	481674	671437	533219	336471	341329	284708	333331	378553	275753	373853	257060
LIPID-P-0087	CE(20:5)	胆固醇脂_CE(20:5)	ST	甾醇脂类	CE	胆固醇脂	688.613	670.569	[M+NH4]+	C47H74O2	42887.1	29270.2	30007.9	59900.7	30154.3	49666.1	35239.3	24196.4	163354	189438	169662	215284	176561	176192	229015	219207	51239.3	75954.2	78773.7	51223.4	33104.3	51079.1	58394.4	79540.1	297224	243926	284333	289299	310755	198274	290974	226135
LIPID-P-0060	CE(22:0)	胆固醇脂_CE(22:0)	ST	甾醇脂类	CE	胆固醇脂	726.722	708.678	[M+NH4]+	C49H88O2	3833.08	3172.55	2555.48	1030.17	9	9	9	9	6091.86	14217	6495.57	17522.5	159241	123757	198046	159670	9	9	9	9	9	9	9	9	10271.9	6151.85	8292.02	6807.21	8927.69	7318.33	6204.28	4354.94
LIPID-P-0069	CE(22:1)	胆固醇脂_CE(22:1)	ST	甾醇脂类	CE	胆固醇脂	724.707	706.663	[M+NH4]+	C49H86O2	28062.6	26146.6	12367.8	10061.7	8517	6495.53	16172.9	34860.3	55230.3	90218.3	76915.3	177942	22648	28379.6	25772.7	14476.8	18301.9	18969.5	23003.7	15754	5692.9	9329.94	32431.4	13050.8	100540	54244.2	86857.3	58005.3	64601.4	73280.7	63064.5	32195.4
LIPID-P-0080	CE(22:3)	胆固醇脂_CE(22:3)	ST	甾醇脂类	CE	胆固醇脂	720.675	702.631	[M+NH4]+	C49H82O2	12720	10133.9	7503.84	4692.78	8585.91	5370.03	13279	26549	43584.9	49771.2	47025.9	80847.8	182196	326509	273035	227208	27403.4	37537.7	39185.5	35751.6	13784.8	25169.6	234162	31756.9	80844.9	60292.3	71934.6	73558.2	89994.2	86150.4	85870.8	63382.9
LIPID-P-0084	CE(22:4)	胆固醇脂_CE(22:4)	ST	甾醇脂类	CE	胆固醇脂	718.66	700.616	[M+NH4]+	C49H80O2	31558.6	42697.3	23235	39744	42511	23158.5	50909.3	87900.9	30244.4	20064.2	17793.1	22574.9	65677.8	99121.4	89483.6	96698.1	105973	87041.6	97884.7	142536	65019.7	88041.8	730933	101159	63448.3	48567.8	52294.9	64230.4	58563.4	65994.7	66299.9	48108
LIPID-P-0089	CE(22:5)	胆固醇脂_CE(22:5)	ST	甾醇脂类	CE	胆固醇脂	716.644	698.6	[M+NH4]+	C49H78O2	87586.2	78263.1	102461	76121.9	70396.6	58687.3	99310.3	406512	13.5	13.5	13.5	13.5	34416.3	22290.8	24880.8	29095	119089	155630	220749	143441	108719	125046	324537	170851	84207.2	107476	87929.2	78526.7	85661.6	52166.4	128227	62251.2
LIPID-P-0092	CE(22:6)	胆固醇脂_CE(22:6)	ST	甾醇脂类	CE	胆固醇脂	714.628	696.585	[M+NH4]+	C49H76O2	909809	936304	999881	1.17705e+06	1.19102e+06	1.27982e+06	1.12294e+06	1.32368e+06	1.09551e+06	1.42284e+06	1.1507e+06	1.95931e+06	13.5	13.5	13.5	13.5	1.52132e+06	1.76679e+06	1.90423e+06	1.12017e+06	1.1498e+06	1.06427e+06	1.71048e+06	1.7032e+06	4.04407e+06	3.71167e+06	2.96315e+06	3.49829e+06	2.15643e+06	2.92911e+06	3.81766e+06	2.45544e+06
LIPID-P-0070	CE(24:1)	胆固醇脂_CE(24:1)	ST	甾醇脂类	CE	胆固醇脂	752.728	734.694	[M+NH4]+	C51H90O2	9462.84	6037.19	7666.15	6943.37	7721.04	5723.31	9331.35	21907	9952.3	17768.5	13147.8	29801.5	1.4004e+06	1.39222e+06	1.68793e+06	1.29034e+06	22229.3	14385.8	18579	17331.1	9707.93	11632.1	25514.2	11712.9	45855.3	25815	35564.5	32282.1	36355.9	35203.1	29023.6	20372.1
LIPID-P-0086	CE(24:4)	胆固醇脂_CE(24:4)	ST	甾醇脂类	CE	胆固醇脂	746.7	740.647	[M+NH4]+	C52H84O2	9725.11	13032.5	8514.06	6772.21	4844.07	3575.09	6434.15	27579.5	13879.5	32756.5	17830.6	48849.8	22786.2	37775.3	42895.9	31517.6	45272.8	56484.7	66897	49363.2	26481.6	26712.3	74848.9	56449.1	55120.8	41881.9	34800.9	44185.6	53374.6	38921.5	46269.3	22625.8
LIPID-P-0090	CE(24:5)	胆固醇脂_CE(24:5)	ST	甾醇脂类	CE	胆固醇脂	744.7	712.616	[M+NH4]+	C50H80O2	15729.4	11341.5	10209	4934.7	8272.1	6773	9026.11	14613.3	67454.3	141883	84981.4	216104	38801.4	69964	39010.2	44900.7	40296.5	68879	88017.4	49357.5	24244.6	34380.7	102314	61191.9	361404	232248	286438	337061	405690	349004	334908	213210
LIPID-P-0093	CE(24:6)	胆固醇脂_CE(24:6)	ST	甾醇脂类	CE	胆固醇脂	742.7	724.616	[M+NH4]+	C51H80O2	6472.97	3106.15	2297.27	2559.82	3117.83	3222.5	3806.93	11691.1	10418	19624.2	9636.02	26033.5	184021	278761	206181	191192	10080	20443.1	15216.1	13394.1	7313.75	11874.8	22196.9	16833.6	64778.1	45784.5	40699.3	37616.9	59320.2	25812.9	60111.8	27125.8
LIPID-P-0013	Carnitine C10:0	肉碱 C10:0	FA	脂肪酰类	CAR	酰基肉碱	316.25	315.241	[M+H]+	C17H33NO4	31263.1	29082.7	13844.8	38569.6	29097.6	14943.3	30344.7	38968.7	16355.8	28459.1	8140.55	5703.79	30214.5	29234.8	19659.9	19912.1	18034	9942.19	17333.8	11879.4	10532.9	17199.3	5687.67	14920.7	8386.49	38063.8	2708.83	6468.45	5268.66	7297.65	12987.5	14389.6
LIPID-P-0033	Carnitine C10:1	肉碱 C10:1	FA	脂肪酰类	CAR	酰基肉碱	314.234	313.225	[M+H]+	C17H31NO4	17523.2	8217.22	12181	12285.8	13150.4	13184.1	13661.8	22819.1	10981.6	19535.4	4986.32	4583.79	18325.3	16753.5	13642.2	14004.2	8914.98	5865.36	8864.07	7877.42	5748.74	8354.46	6879.52	6974.01	4147.79	11180.4	2684.2	8558.25	3639.51	8928.46	8225.64	6597.17
LIPID-P-0046	Carnitine C10:2	肉碱 C10:2	FA	脂肪酰类	CAR	酰基肉碱	312.218	311.21	[M+H]+	C17H29NO4	5431.61	2304.8	2995.97	3221.05	3970.27	3406.53	5415.75	3206.29	13.5	13.5	13.5	13.5	13.5	13.5	13.5	13.5	9	9	9	9	9	9	9	9	9	9	9	9	9	9	9	9
LIPID-P-0016	Carnitine C12-OH	肉碱 C12-OH	FA	脂肪酰类	CAR	酰基肉碱	360.276	359.267	[M+H]+	C19H37NO5	43534.5	28396.9	27670.6	63533.6	72965.7	22564.8	92997.9	16994.5	48505.1	111205	24892.7	22426.1	38614.6	116723	40472.5	44359.6	26757.1	15513.5	33695.8	13946.6	12293.9	18120.9	9252.75	11817.3	35420.9	44560.3	17322.6	21042.7	8164.59	16570.1	52403	21588.7
LIPID-P-0014	Carnitine C12:0	肉碱 C12:0	FA	脂肪酰类	CAR	酰基肉碱	344.281	343.272	[M+H]+	C19H37NO4	63492.7	40020.4	21279.4	63799.3	74488.8	28622.8	83573.1	30389.7	44508.6	90789.4	20630	12134.9	44085.2	70780.9	55819.5	40515.2	19111.9	11124.8	24912.6	12620.3	11785	10874.5	8061.01	12422.4	21856.7	33891.7	4259.54	10284.1	5643.75	9379.59	33216.1	15049
LIPID-P-0035	Carnitine C12:1	肉碱 C12:1	FA	脂肪酰类	CAR	酰基肉碱	342.265	341.257	[M+H]+	C19H35NO4	76751.6	46772.5	38463.3	81612.7	76049.3	38055.2	91193.3	47295.7	53500.8	97154	17453.5	11702.8	52528.3	85753.4	44880.6	56275.2	32918.7	20762.3	41502.3	18593.3	17234.8	20759	12415.1	22744.9	31146.1	58797.9	8828.23	20633.3	10451.1	23261	66034.6	22747.6
LIPID-P-0019	Carnitine C12:1-2OH	肉碱 C12:1-2OH	FA	脂肪酰类	CAR	酰基肉碱	374.255	373.246	[M+H]+	C19H35NO6	27772.6	34905.5	31774.2	34305	33631.3	36903.4	30513.1	36398.5	18008.4	21066.4	25765.7	22976.2	23819.4	26316.4	24612.1	26077.5	30111.8	28913.3	33684.3	26021.1	32265.4	28296.6	32998.8	31364.1	28905.7	35159.5	36183	35106.6	34493.6	37647	28410.1	32298.7
LIPID-P-0036	Carnitine C12:1-OH	肉碱 C12:1-OH	FA	脂肪酰类	CAR	酰基肉碱	358.26	357.252	[M+H]+	C19H35NO5	6445.98	4201.2	4284.84	6660.34	6227.82	3926.4	10177.9	3346.07	6407.68	10836	5419.57	2798.22	6441.6	14251.2	6322.6	7870.94	4050.88	2288.75	6061.11	2795.76	2514.74	4823.8	1966.19	3811.99	3261.3	5710.23	3030.66	2204.46	2318.76	3004.76	7720.58	3420.71
LIPID-P-0020	Carnitine C14-OH	肉碱 C14-OH	FA	脂肪酰类	CAR	酰基肉碱	388.307	387.298	[M+H]+	C21H41NO5	6346.28	3865.69	3520.4	8717.11	11386.7	2958.72	13811.7	2462.08	18979.7	23721.7	10954.1	10182	13617	41068.7	11005.8	12526.3	4304.39	2590.25	4022.49	4290.32	9	9	9	9	6097.65	10103.7	2037.53	3965.72	1986.89	4449.87	8679.21	2416.77
LIPID-P-0017	Carnitine C14:0	肉碱 C14:0	FA	脂肪酰类	CAR	酰基肉碱	372.313	371.304	[M+H]+	C21H41NO4	407415	414173	145459	376674	487944	152247	493792	160449	319556	555719	153261	88744.7	307568	618405	304912	340957	164360	114946	222037	146238	114632	154808	75716.5	121130	214330	236397	43818.8	111328	47751.1	131461	315768	218381
LIPID-P-0037	Carnitine C14:1	肉碱 C14:1	FA	脂肪酰类	CAR	酰基肉碱	370.297	369.288	[M+H]+	C21H39NO4	85707.4	64501.1	20506.9	85414.4	81665.7	28240.3	115543	42256.4	26253	38675.1	15651.4	8085.76	14078.1	58866.8	16978.6	31089.1	24887.3	25792.4	38871.7	23669.6	15627.6	17719.5	14675.1	24866.6	25785.6	38876.7	7087.27	11557	6194.97	9687	37963.9	31554.3
LIPID-P-0038	Carnitine C14:1-OH	肉碱 C14:1-OH	FA	脂肪酰类	CAR	酰基肉碱	386.292	385.283	[M+H]+	C21H39NO5	18235.4	12239.1	9708.98	29028	30396.8	7844.07	38692.6	8680.89	20643.7	34604.2	16868	7738.02	16779.8	44962.7	22005.3	21856.6	8899.93	8088.63	11615	5644.56	5234.57	7659.67	6388.72	8407.65	13378.5	21994.8	7407.75	7920.89	2932.6	7361.81	29864.5	15608.1
LIPID-P-0018	Carnitine C15:0	肉碱 C15:0	FA	脂肪酰类	CAR	酰基肉碱	386.325	385.319	[M+H]+	C22H43NO4	25569.1	26658.9	7487.8	39704.1	36717.8	20449.7	43096.6	12682.7	30278.3	67625.4	18241.8	8772.67	28188.7	61434.8	26458.9	39295.4	12906.6	11877.9	18352.8	10450.8	6538.14	9272.36	4229.07	9597.39	24519.7	30622.7	6311.9	15473.7	11239.7	17387.5	31657.7	26970.6
LIPID-P-0022	Carnitine C16-OH	肉碱 C16-OH	FA	脂肪酰类	CAR	酰基肉碱	416.339	415.33	[M+H]+	C23H45NO5	18980.6	23673.1	12914	31333.8	35794.8	24606.7	48563	23015	30314	82983.5	34734.4	31576.1	54984.7	133480	49109.4	45947.4	21338.5	14296.1	29869.1	19887.9	14640.5	32389.1	14215.9	17365.1	34492.7	37652.1	15093.8	13811.2	11271.6	23481.6	29266.9	24072.8
LIPID-P-0021	Carnitine C16:0	肉碱 C16:0	FA	脂肪酰类	CAR	酰基肉碱	400.344	399.335	[M+H]+	C23H45NO4	1.73801e+06	1.38503e+06	450900	1.46111e+06	1.25707e+06	763438	2.63136e+06	600555	614943	1.74116e+06	426892	274929	797765	2.27942e+06	740408	1.24891e+06	721177	617496	1.01739e+06	819252	464754	785324	432535	674078	411268	809970	224816	367107	310498	448624	769765	789636
LIPID-P-0039	Carnitine C16:1	肉碱 C16:1	FA	脂肪酰类	CAR	酰基肉碱	398.328	397.319	[M+H]+	C23H43NO4	2.03435e+06	1.4272e+06	242173	1.62744e+06	1.60284e+06	437342	2.63193e+06	642775	638075	1.55278e+06	324840	125665	676632	1.78872e+06	554158	1.25909e+06	472946	645680	1.48837e+06	600858	368191	334859	284832	627216	280145	576905	111070	377156	198672	262038	703053	838806
LIPID-P-0040	Carnitine C16:1-OH	肉碱 C16:1-OH	FA	脂肪酰类	CAR	酰基肉碱	414.322	413.314	[M+H]+	C23H43NO5	38110.5	17858.7	29094.2	42082.7	32136.5	14162.6	54135.8	16564.2	32697.6	104081	41632.2	26891.5	39021.3	178161	39824.2	59271.5	26938.4	30241.8	38342.1	28501.6	23387.9	27713.9	20840.1	28987.7	28490.7	41162.9	29539.6	32203.4	21830	22452.8	52533.4	37980.6
LIPID-P-0048	Carnitine C16:2	肉碱 C16:2	FA	脂肪酰类	CAR	酰基肉碱	396.313	395.304	[M+H]+	C23H41NO4	84512.7	32506.9	21375.2	64915	30897.7	20837.8	114213	27141.9	47024.5	129675	32286.2	17085.9	55566	138624	45673.1	92267.9	23016.6	29792.1	61732.4	30020.1	18391.8	29906.4	18841.1	26611.3	42597.2	52420.2	18371.5	42779.4	14131.1	21310.4	84575.2	50300.8
LIPID-P-1290	Carnitine C17:1	肉碱 C17:1	FA	脂肪酰类	CAR	酰基肉碱	412.343	411.335	[M+H]+	C24H45NO4	62712.5	39055.4	11441.4	53736.4	41937.8	20552	69007.9	18460.1	32461.4	81667.8	19913.6	10053.9	35427.4	104504	35437.8	70955.1	15996.2	21858.2	42056.3	18136.5	17226.2	14183.6	9077.71	19603.6	20464.4	42592	8954.37	24105.3	14591.2	15456.1	56484.4	53331.8
LIPID-P-0025	Carnitine C18-OH	肉碱 C18-OH	FA	脂肪酰类	CAR	酰基肉碱	444.37	443.361	[M+H]+	C25H49NO5	4746.51	10020.9	6651.87	12159.4	14672.6	12594.5	10235.3	13319.4	13.5	13.5	13.5	13.5	15724	21138.6	10850.2	7299.94	9586.31	9522.47	11452.7	6030.98	6934.48	17131.6	7367.22	8937	8813.11	12269.8	5094.64	6725.01	6338.95	8112.08	11639.6	7507.29
LIPID-P-0023	Carnitine C18:0	肉碱 C18:0	FA	脂肪酰类	CAR	酰基肉碱	428.375	427.366	[M+H]+	C25H49NO4	109007	156972	176182	157168	164977	168571	164992	173746	67807.5	165587	73970.3	40325.1	151638	202342	126054	109067	156912	109956	135189	156950	114160	185866	132045	104720	118130	178021	59984.9	64448.9	83812.7	112841	111865	96957.2
LIPID-P-0042	Carnitine C18:1	肉碱 C18:1	FA	脂肪酰类	CAR	酰基肉碱	426.36	425.351	[M+H]+	C25H47NO4	3.49915e+06	2.56848e+06	676819	3.07657e+06	3.08408e+06	1.46077e+06	4.55209e+06	962764	1.72021e+06	4.62285e+06	1.06449e+06	453707	1.90972e+06	6.74753e+06	1.72943e+06	3.63893e+06	1.51592e+06	1.31444e+06	2.53636e+06	1.39224e+06	1.33642e+06	1.27077e+06	836935	1.51949e+06	804861	1.61102e+06	371024	1.02062e+06	637125	824134	2.16417e+06	2.09716e+06
LIPID-P-0045	Carnitine C18:1-OH	肉碱 C18:1-OH	FA	脂肪酰类	CAR	酰基肉碱	442.355	441.345	[M+H]+	C25H47NO5	59766.1	41601.1	29014.4	66679.6	78064	45398	135322	27655.9	54555.9	217589	75983.1	55268	83604.8	441012	103725	88414.7	39311.3	27883.4	68427.9	38612	22532.6	51581.9	32178	43488.1	69028.7	62776.6	39265.5	40044.8	26038.6	33210.9	76083.5	58524.7
LIPID-P-0049	Carnitine C18:2	肉碱 C18:2	FA	脂肪酰类	CAR	酰基肉碱	424.344	423.335	[M+H]+	C25H45NO4	469405	443939	214727	695556	676409	478057	966400	272219	314979	761331	161190	77386.8	346004	839449	355882	421264	234293	220309	390968	223665	216413	189299	174081	216214	100099	211228	50338.7	125120	47422.5	127817	47060.1	89803
LIPID-P-1299	Carnitine C18:3	肉碱 C18:3	FA	脂肪酰类	CAR	酰基肉碱	422.327	421.319	[M+H]+	C25H43NO4	25520.3	26884.6	6835.14	41528.9	27578.3	19920.2	40013.9	16898	8056.25	38004.9	4759.75	2654.58	11468.9	37274.7	16452.7	21399.9	12296.4	9829.09	24607.6	12362.8	9227.94	8112.06	5680.42	12063.3	4826.65	9804.39	2517.62	3694.12	867.07	2860.8	10699.2	4894.61
LIPID-P-0024	Carnitine C20:0	肉碱 C20:0	FA	脂肪酰类	CAR	酰基肉碱	456.404	455.397	[M+H]+	C27H53NO4	13760.9	13745.9	21220.3	20314.7	19239.7	25735.9	16164.6	25644.9	7385.39	11230.4	8432.65	4557.73	10924	19499.5	8578.37	10557.1	21893.7	16474.4	10156.8	17132.3	19316.8	45361.1	21689	16642.2	12649.7	17450	7974.23	5990.76	8115.36	12405.6	19104.4	15276.3
LIPID-P-1300	Carnitine C20:3	肉碱 C20:3	FA	脂肪酰类	CAR	酰基肉碱	450.358	449.351	[M+H]+	C27H47NO4	11110.6	8920.91	9343.79	12663.9	8467.94	4324.93	8543.37	20878.1	17316.5	19692.3	11487.3	4580.96	16907.9	23151.3	24162.8	15795	8141.37	7790.56	9369.28	9618.76	7778.68	5437.53	8595.22	7701.39	5419.36	10846.4	7931.9	6721.32	9262.5	18745.3	13824	15034.1
LIPID-P-1302	Carnitine C20:4	肉碱 C20:4	FA	脂肪酰类	CAR	酰基肉碱	448.343	447.335	[M+H]+	C27H45NO4	212025	129568	199453	183867	173019	225510	187133	303373	130438	184446	92069.8	66105.4	163664	198469	206861	135437	183916	192309	219859	250639	187631	202965	169201	235654	128693	237099	67931.4	92814.3	112392	140693	106560	141497
LIPID-P-1304	Carnitine C20:5	肉碱 C20:5	FA	脂肪酰类	CAR	酰基肉碱	446.327	445.319	[M+H]+	C27H43NO4	3480.04	3885.02	2263.71	7010.42	2970.42	1681.9	3641.44	4415.52	8884.63	27294	8032.79	5679.37	8070.06	13919.9	15602.4	16067.5	4327.64	4038.53	7986.44	2070.5	9	9	9	9	18140.1	14371.3	10824.4	10584	9433.8	8330.5	11476.1	14880.1
LIPID-P-0044	Carnitine C22:1	肉碱 C22:1	FA	脂肪酰类	CAR	酰基肉碱	482.419	481.413	[M+H]+	C29H55NO4	133557	87318.4	95824	66276.1	92625.7	93955.6	124410	67262.6	85512.7	70033.8	61456.2	89281.5	136343	163483	64777.6	116307	116777	99087.2	63419.3	82403.5	102287	90733.8	135297	98555.5	89403.4	77897.9	87717.5	107591	72716.7	97569.6	75957.8	62607.8
LIPID-P-1307	Carnitine C22:6	肉碱 C22:6	FA	脂肪酰类	CAR	酰基肉碱	472.343	471.335	[M+H]+	C29H45NO4	21927.9	16380.4	8592.02	20122.9	10143.7	12331.7	22131.6	17870.3	14207.3	39250.9	12244.1	8832.69	18255	44039.6	22977.6	22464	11118.4	13310	19743.9	25104.6	9115.14	10542.3	9077.71	26990	25767.1	45083.7	14489.8	21157.5	19674	17693.5	28331.7	25049.6
LIPID-P-0002	Carnitine C2:0	O-乙酰肉碱	FA	脂肪酰类	CAR	酰基肉碱	204.124	203.116	[M+H]+	C9H17NO4	18945.1	20594.1	15808.6	19861.7	22501.5	16361.9	22653.2	24180	19659.8	28427.5	9752.59	15773	23828.8	19452.5	15783.5	26017.5	21336.3	16872.9	23725.2	18922.8	16659.8	18069.1	11795.6	16093.4	12236.2	20140.1	13043.9	12680.2	9902.64	11473.1	15104.3	17469.5
LIPID-P-0003	Carnitine C3:0	肉碱 C3:0	FA	脂肪酰类	CAR	酰基肉碱	218.14	217.131	[M+H]+	C10H19NO4	22418.7	37332.5	32455.6	46289.8	38175	31067.7	49813.8	57839.5	25107.2	56342.7	15309.5	11224.9	41516.6	39990.3	35261.2	48802.5	58681.3	41743.8	77109.5	35785.5	56988.6	49492.8	26831.4	34959.2	22969	70136	16164.6	21449.9	12813.4	23928.7	43938	27573.8
LIPID-P-0026	Carnitine C3:1-2OH	肉碱 C3:1-OH	FA	脂肪酰类	CAR	酰基肉碱	248.113	247.106	[M+H]+	C10H17NO6	8981.95	12264.7	12486	15603.7	13101.4	26139.1	11077.7	36929.2	17939	21742.7	17229.4	11277.3	20160.6	28184	17811.1	33963	8641.5	18222.7	7205.09	11976.2	13363.8	16489.5	14504.4	23438.4	10929.2	24397.7	3852.4	9979.91	21313.9	18614.6	6962.97	11264.8
LIPID-P-0006	Carnitine C4-OH	肉碱 C4-OH	FA	脂肪酰类	CAR	酰基肉碱	248.15	247.142	[M+H]+	C11H21NO5	12573.3	15864.2	13851.8	23095.3	15240.3	39709.5	16051.8	52480.4	20144.8	26508	20951.5	12479.9	25727.6	35391.7	19864.7	42648.6	15308	24292.2	12865	22503.3	23949.4	35079.5	25010.9	34395.5	14189.7	24853.2	7161.73	9500.46	33148.3	29892.4	12439.9	17261.4
LIPID-P-0004	Carnitine C4:0	肉碱 C4:0	FA	脂肪酰类	CAR	酰基肉碱	232.155	231.147	[M+H]+	C11H21NO4	5693.09	12920.9	5099.02	6677.17	5340.24	8341.73	8204.68	5331.96	6343.54	10663.9	6928.15	6570.5	8259.99	9971.19	7023.45	9505.19	9532.36	5812.56	3891.08	5276.86	4791.93	7478.78	4178.66	5276.21	3351.8	13028.2	4244.87	4222.44	5527.34	4935.41	6435.08	5324.26
LIPID-P-0027	Carnitine C4:1-2OH	肉碱 C4:1-OH	FA	脂肪酰类	CAR	酰基肉碱	262.129	261.121	[M+H]+	C11H19NO6	7938.14	5300.68	7891.37	10816.3	7949.49	9434.7	6169.3	9388.68	6978.19	8328.5	6859.82	6623.18	10813.4	12064.2	7826.46	15450.9	10538.6	10167.7	6704.74	9324.95	10413.7	12053	9247.93	8770.33	7088.02	9026.07	7177.66	8403.26	10585.7	8175.49	10360.6	9227.89
LIPID-P-0008	Carnitine C5-OH	肉碱 C5-OH	FA	脂肪酰类	CAR	酰基肉碱	262.166	261.158	[M+H]+	C12H23NO5	7911.44	6382.26	6670.52	9189.77	5419.55	10702.3	6881.82	12341.3	8595.82	10684	7276.45	6497.62	9849.68	10060.4	12495.4	13994.1	11188.4	12989.3	7787.17	8791.89	7882.98	11902	9657.05	10202.1	8494.97	10622.9	7434.79	9979.27	9182.28	9423	7547.29	10733.4
LIPID-P-0005	Carnitine C5:0	肉碱 C5:0	FA	脂肪酰类	CAR	酰基肉碱	246.171	245.163	[M+H]+	C12H23NO4	58853.1	65140.5	61007.3	67693.2	67435.4	61839.4	64552.1	64849.1	29458.8	45011.9	40573.4	36378.8	33955.5	36018.1	29910.6	38181.2	75949.6	66558.1	56061.6	63469.4	73749.7	49125.1	68490.4	62163.4	65511.5	80537.7	73379.7	65563.6	62910.8	66198.4	91447.1	60756.8
LIPID-P-0028	Carnitine C5:1	肉碱 C5:1	FA	脂肪酰类	CAR	酰基肉碱	244.155	243.147	[M+H]+	C12H21NO4	5729.02	5655.73	6493.61	9060.37	8299.28	6529.11	15702.6	13775.2	13.5	13.5	13.5	13.5	13.5	13.5	13.5	13.5	5014.24	8684.09	4131.33	7499.08	11151.2	6613.45	8258.29	6238.17	15298.9	8156.96	7647.15	10869.4	6931.41	8847.13	10613.7	5932.77
LIPID-P-0030	Carnitine C5:1-2OH	肉碱 C5:1-2OH	FA	脂肪酰类	CAR	酰基肉碱	274.13	273.121	[M+H]+	C12H19NO6	1.0663e+06	1.18726e+06	1.08311e+06	1.06531e+06	1.14985e+06	1.10584e+06	1.08546e+06	1.13561e+06	733574	909857	818198	782478	728673	714940	754884	797312	1.03166e+06	1.03815e+06	917835	1.05967e+06	926711	903037	952995	974534	1.09478e+06	1.06585e+06	999250	1.16628e+06	1.0589e+06	1.0465e+06	988205	979386
LIPID-P-0011	Carnitine C6-2OH	肉碱 C6-2OH	FA	脂肪酰类	CAR	酰基肉碱	290.161	289.153	[M+H]+	C13H23NO6	21044.8	23954.6	19878.1	21682.5	22077.8	21485.4	26055.6	25786	14453.8	18494.1	20613.4	13589.2	16328.7	16759.5	20040.1	19260.5	20150.1	23848.2	19283.9	24677.5	13108.9	19970.5	17736.3	23922.8	19278.1	17211.7	22323.6	20784.7	25432.1	17572	20251	19882.1
LIPID-P-0009	Carnitine C6-OH	肉碱 C6-OH	FA	脂肪酰类	CAR	酰基肉碱	276.182	275.173	[M+H]+	C13H25NO5	5777.85	5562.69	4203.78	6750.04	5207.48	8333.3	5068.62	8496.99	13.5	13.5	13.5	13.5	13.5	13.5	13.5	13.5	6473.08	10019	3998.17	5994.88	5087.79	8307.03	4028.29	6922.01	4981.48	7194.48	3217.76	7075.88	7530.19	3052.07	6290.49	8691.85
LIPID-P-0010	Carnitine C8:0	肉碱 C8:0	FA	脂肪酰类	CAR	酰基肉碱	288.218	287.21	[M+H]+	C15H29NO4	10067.3	11548.7	7638.48	10464.5	7063.66	9101.27	8027.2	16510.5	13.5	13.5	13.5	13.5	10552.3	25671.6	6826.54	13384.2	29136.2	9921.35	7076.06	6608.58	6341.87	7724.32	6598.43	8949.73	6454.59	11137.9	4317.14	6014.12	7714.81	6966.21	6770.99	5796.98
LIPID-P-0031	Carnitine C8:1	肉碱 C8:1	FA	脂肪酰类	CAR	酰基肉碱	286.203	285.194	[M+H]+	C15H27NO4	3451.79	2642.65	4510.55	3644.02	3636.03	3524.25	4239.78	5091.69	13.5	13.5	13.5	13.5	13.5	13.5	13.5	13.5	3837.93	2711.97	1809.03	2031.77	1687.15	4160	2110.44	16315.9	9	9	9	9	952.279	2132.48	3355.74	1409.02
LIPID-P-2474	Cer(d14:3/27:1(2OH))	神经酰胺_Cer(d14:3/27:1(2OH))	SP	鞘脂类	Cer-AS	神经酰胺	628.566	645.57	[M-H2O+H]+	C41H75NO4	7259.68	10605.7	13051.6	17859.2	14195.2	10269.7	18467.4	20345.7	60110.8	42153.7	47332.3	67189.1	13.5	13.5	13.5	13.5	13184.3	11835.2	11529	15756.5	13485	11708.2	17845.9	11056	10429.1	9091.34	13117.2	10105.5	14104.6	12170.2	12532.1	5677.13
LIPID-P-2475	Cer(d15:1/42:0(2OH))	神经酰胺_Cer(d15:1/42:0(2OH))	SP	鞘脂类	Cer-AS	神经酰胺	858.864	875.867	[M-H2O+H]+	C57H113NO4	18523.8	19611.1	15791.6	17851.3	19744.6	15896.3	27381.8	14658.1	13.5	13.5	13.5	13.5	92572.2	113736	40373.2	89117.3	22078.6	12469.8	27574.3	24897.1	22110	20119.3	35212.6	14139.5	17050.2	18667.5	31777.6	24992.9	38778	22148.1	18803.9	23956.8
LIPID-P-2005	Cer(d16:0/18:0)	神经酰胺_Cer(d16:0/18:0)	SP	鞘脂类	Cer-NDS	神经酰胺	522.524	539.528	[M-H2O+H]+	C34H69NO3	4217.83	7812.72	5726.29	4838.27	6606.59	7825.43	9065.36	2922.1	13.5	13.5	13.5	13.5	13.5	13.5	13.5	13.5	10905.1	11723.1	9275.6	10637.8	11980.7	9773.02	12395.2	14280.4	13565.4	16012.4	14809	8956.35	11676.5	18862.7	9977.24	8740.82
LIPID-P-2006	Cer(d16:0/18:1)	神经酰胺_Cer(d16:0/18:1)	SP	鞘脂类	Cer-NDS	神经酰胺	520.509	537.512	[M-H2O+H]+	C34H67NO3	67346.7	73958.1	56245.5	64909.6	62433	55887.6	107271	71205.5	89031.1	84682.8	62945	78352.1	13.5	13.5	13.5	13.5	97842.4	98267.8	93891.7	109177	84886.1	92274.3	76207.3	115349	76076.1	127038	68921.8	86450	84062.5	71827.3	76137.2	78907
LIPID-P-2008	Cer(d16:0/19:0)	神经酰胺_Cer(d16:0/19:0)	SP	鞘脂类	Cer-NDS	神经酰胺	536.54	553.543	[M-H2O+H]+	C35H71NO3	93554	111713	98532	102445	116994	116145	95329.4	102243	13.5	13.5	13.5	13.5	94449.5	81291	104205	113082	102071	106954	92370.1	113875	104526	90838.1	66969.3	99690.4	98360.6	99677.6	93433	101243	92873.5	91292.8	90624.3	111846
LIPID-P-2009	Cer(d16:0/19:1)	神经酰胺_Cer(d16:0/19:1)	SP	鞘脂类	Cer-NDS	神经酰胺	534.524	551.528	[M-H2O+H]+	C35H69NO3	5.04785e+06	6.02814e+06	5.73748e+06	5.61722e+06	5.83334e+06	5.94234e+06	5.69306e+06	5.46677e+06	1.94454e+06	3.31153e+06	1.91288e+06	2.33137e+06	13.5	13.5	13.5	13.5	5.54559e+06	6.10629e+06	5.03711e+06	6.11055e+06	5.64902e+06	4.99497e+06	4.46648e+06	5.70597e+06	5.03388e+06	5.03233e+06	4.87021e+06	6.05747e+06	4.89522e+06	4.64487e+06	4.65697e+06	5.61485e+06
LIPID-P-2012	Cer(d16:0/21:0)	神经酰胺_Cer(d16:0/21:0)	SP	鞘脂类	Cer-NDS	神经酰胺	564.571	581.575	[M-H2O+H]+	C37H75NO3	73001.6	87624.7	77459.7	92486.3	69618.2	102668	86239.6	74354.3	85658.6	110238	86044.6	91934.6	2.08511e+06	1.99054e+06	2.2617e+06	2.53285e+06	51653.7	82649.1	57832.5	88290.3	103958	60604.3	42382.5	63434.7	71772.1	49826.3	57339.3	67846.8	47519.2	40506.2	68320.6	63374.8
LIPID-P-0126	Cer(d16:1/16:0)	神经酰胺_Cer(d16:1/16:0)	SP	鞘脂类	Cer-NS	神经酰胺	492.478	509.481	[M-H2O+H]+	C32H63NO3	43493.9	16394	21753.1	29600.8	27908	28565.6	26768.1	22959.1	51477	31024.8	30838.1	34626.7	79230.4	47151.8	68654.8	70675.8	55400.1	38105.3	56033.1	32084.1	14550.8	36634.8	40207	23321.5	38326.2	29931.2	27045.5	26292.2	32009.5	26796.6	46303.6	34510.1
LIPID-P-0128	Cer(d16:1/20:0)	神经酰胺_Cer(d16:1/20:0)	SP	鞘脂类	Cer-NS	神经酰胺	548.54	565.543	[M-H2O+H]+	C36H71NO3	35624.5	25600.2	33966.2	43251	39757.5	37583.6	35810.8	19511.6	17046.3	28117.1	27136.4	17232.9	13965.4	13325.1	36126	30192.7	15998.6	17886.3	17149.1	15682	17821.1	14213.6	14714.9	22692.6	14564.9	21794.5	21129.1	18439.5	21739.1	18323.5	19945.5	15954.2
LIPID-P-0129	Cer(d16:1/22:0)	神经酰胺_Cer(d16:1/22:0)	SP	鞘脂类	Cer-NS	神经酰胺	576.571	593.575	[M-H2O+H]+	C38H75NO3	176942	92193.5	106982	138496	155958	148249	183063	73361	108708	120683	97010.1	97779.8	20921.1	30824	32107.9	21954.5	35134.3	48030.8	33075.5	40868.7	36258.9	28956.2	40260.2	32540.9	59231.8	47509.9	67239.5	60284.4	67895.3	46254.5	56542.6	57171.8
LIPID-P-0130	Cer(d16:1/23:0)	神经酰胺_Cer(d16:1/23:0)	SP	鞘脂类	Cer-NS	神经酰胺	590.587	607.59	[M-H2O+H]+	C39H77NO3	66649.6	41263.1	44267.2	45796.7	63204.5	53897.6	54375.5	50089.4	86590.3	92445.7	49121.5	76321.7	121668	129765	132405	114001	43459.3	33981.3	44610.9	30495.1	29810	31932	24172.3	34194.6	65322.3	54487.5	93454.4	83950.2	86268.9	54417.4	80098.5	81081.5
LIPID-P-0131	Cer(d16:1/24:0)	神经酰胺_Cer(d16:1/24:0)	SP	鞘脂类	Cer-NS	神经酰胺	604.603	621.606	[M-H2O+H]+	C40H79NO3	136591	88848.3	102891	136965	115482	119610	142960	90860.6	109249	110140	124062	93927.2	53813.3	89923.6	75489	69620.6	58796.6	61758.6	75450.1	72440.9	66695.6	45337	40949.3	41402.8	88697.1	80472.3	142673	102179	98249.4	78410.9	87686.1	118846
LIPID-P-0132	Cer(d16:1/24:1)	神经酰胺_Cer(d16:1/24:1)	SP	鞘脂类	Cer-NS	神经酰胺	602.587	619.59	[M-H2O+H]+	C40H77NO3	318997	188590	275634	248485	309880	211077	351647	226608	194936	164075	209331	222154	98464.8	112777	137586	113678	235952	232463	263226	199807	200023	163277	193793	168219	256843	191363	259857	245064	274448	188113	252604	220536
LIPID-P-2048	Cer(d16:1/26:1)	神经酰胺_Cer(d16:1/26:1)	SP	鞘脂类	Cer-NS	神经酰胺	630.618	647.622	[M-H2O+H]+	C42H81NO3	7079.01	12655.2	10024.3	12671.2	8890.3	14227.4	16892.9	11299.8	13.5	13.5	13.5	13.5	160280	189732	228520	218163	9951.77	13163.1	6065.45	8185.38	15098	12911.7	16532.6	11286.6	7644.17	6306.19	9588.26	12292.8	4761.66	12497.6	7008.87	6679.3
LIPID-P-2051	Cer(d17:1/16:0)	神经酰胺_Cer(d17:1/16:0)	SP	鞘脂类	Cer-NS	神经酰胺	506.493	523.496	[M-H2O+H]+	C33H65NO3	362829	308495	390619	318619	325928	204587	377415	224192	388846	458122	339362	323948	13.5	13.5	13.5	13.5	607198	512363	482333	670863	470361	407629	559758	493173	530745	627728	462868	448375	479511	415734	498791	545279
LIPID-P-2053	Cer(d17:1/18:0)	神经酰胺_Cer(d17:1/18:0)	SP	鞘脂类	Cer-NS	神经酰胺	534.524	551.528	[M-H2O+H]+	C35H69NO3	79350.6	54460.9	74968.6	50421.2	60086.9	40914.1	70166.5	59673.4	37100.6	54300.9	31563.2	39128.8	395269	422026	428280	452777	76282.8	77748.8	68507.3	97192.4	59766.3	86423.6	100846	70540.6	113823	98973.3	72637.1	103703	74344.5	94439.6	64221.8	67424.4
LIPID-P-2054	Cer(d17:1/18:1)	神经酰胺_Cer(d17:1/18:1)	SP	鞘脂类	Cer-NS	神经酰胺	532.509	549.512	[M-H2O+H]+	C35H67NO3	12099.5	5182.44	15128.6	13100.9	11215.8	13853.3	14063.6	6907.78	13.5	13.5	13.5	13.5	48749.8	75255	53022.8	53337.2	13656.3	15465.5	7207.34	21104.3	12125.6	8079.06	13147.8	11522.8	41502.6	27149.4	38317.4	26165.1	27283.7	28238.8	32593.5	21728
LIPID-P-2055	Cer(d17:1/20:0)	神经酰胺_Cer(d17:1/20:0)	SP	鞘脂类	Cer-NS	神经酰胺	562.556	579.559	[M-H2O+H]+	C37H73NO3	100523	80775.9	95530.2	94922.9	97947.2	75876.7	91596.2	74212.9	81167.4	107881	91004.7	99791.7	13.5	13.5	13.5	13.5	42565.1	45889.8	51173.9	46253.1	39904.1	29334.6	35474.3	38546.9	62191.4	63926.7	52529.9	57276.8	48518.2	46026.5	52729.7	48323.4
LIPID-P-2056	Cer(d17:1/21:0)	神经酰胺_Cer(d17:1/21:0)	SP	鞘脂类	Cer-NS	神经酰胺	576.571	593.575	[M-H2O+H]+	C38H75NO3	25057.1	13657.8	25408.6	16681.4	26113	23640.1	25163.7	7731.59	22413.5	32189	7951.35	23994.9	101906	132075	108060	122700	11106.7	6022.08	7669.47	5405.23	5089.3	7850.48	8394.54	7250.54	17386.7	14239.9	8392.05	12414	15510.4	15915.9	11185.6	10544.2
LIPID-P-2057	Cer(d17:1/22:0)	神经酰胺_Cer(d17:1/22:0)	SP	鞘脂类	Cer-NS	神经酰胺	590.587	607.59	[M-H2O+H]+	C39H77NO3	41385.7	27214.5	31612.8	21277.6	36232	18216.9	46279.3	33234.8	13.5	13.5	13.5	13.5	23078.2	39482.1	22705.4	38983.8	17218.4	14306.8	20676.9	16901.8	16236	9823.02	20186.7	11397.3	18067.5	25127.4	26524.5	27311.3	23688.1	13609.8	21820.6	21420.8
LIPID-P-2059	Cer(d17:1/23:0)	神经酰胺_Cer(d17:1/23:0)	SP	鞘脂类	Cer-NS	神经酰胺	604.603	621.606	[M-H2O+H]+	C40H79NO3	9584.4	9875.28	12584.9	12593.6	14790.1	11610.9	11635.9	20674.1	13.5	13.5	13.5	13.5	13.5	13.5	13.5	13.5	17197.6	10712	18665.9	17100.5	15140.9	11147.9	14701.5	11886.9	26730.5	24179.5	28298.5	28632.9	37776.3	18782.1	27157.5	26811.5
LIPID-P-2060	Cer(d17:1/23:1)	神经酰胺_Cer(d17:1/23:1)	SP	鞘脂类	Cer-NS	神经酰胺	602.587	619.59	[M-H2O+H]+	C40H77NO3	160110	75963.9	122689	199550	226790	238345	196230	98608.7	143744	177128	139798	161421	13.5	13.5	13.5	13.5	54187	59750.7	61265.6	58233.8	47397.9	46626.5	57066.9	31527	78614.5	92921.6	112032	96986.9	67325.5	69514.8	98472.4	102376
LIPID-P-2061	Cer(d17:1/24:0)	神经酰胺_Cer(d17:1/24:0)	SP	鞘脂类	Cer-NS	神经酰胺	618.618	635.622	[M-H2O+H]+	C41H81NO3	63268.2	42470	55699.4	35770.3	53416.5	40866.9	55987.1	47451.8	43129.8	50688.2	45005.6	61570.9	173671	209874	211041	140965	44677.3	55262.6	44005.6	46323.8	40564.9	29835.3	33735.8	40121.5	61577.5	54644.8	57016.4	64994.9	55868.7	53221.1	52764.4	33478.8
LIPID-P-2062	Cer(d17:1/24:1)	神经酰胺_Cer(d17:1/24:1)	SP	鞘脂类	Cer-NS	神经酰胺	616.603	633.606	[M-H2O+H]+	C41H79NO3	1.6468e+06	1.19616e+06	1.69363e+06	1.28444e+06	1.61445e+06	1.1165e+06	1.61957e+06	1.43164e+06	1.35971e+06	1.54188e+06	1.31863e+06	1.41607e+06	15207.7	66746.2	49837.7	70531.9	1.26156e+06	1.56314e+06	1.31251e+06	1.25844e+06	1.30712e+06	891270	1.18774e+06	963427	1.81359e+06	1.35751e+06	1.56304e+06	1.55799e+06	1.63122e+06	1.32291e+06	1.56976e+06	1.33668e+06
LIPID-P-2065	Cer(d17:1/25:1)	神经酰胺_Cer(d17:1/25:1)	SP	鞘脂类	Cer-NS	神经酰胺	630.618	647.622	[M-H2O+H]+	C42H81NO3	151240	121782	181075	175660	197927	165142	171840	85010.6	124976	176772	173916	143806	1.1363e+06	1.48069e+06	1.79138e+06	1.89341e+06	121694	68087.8	82906.5	89986.9	78927	81107	86037.4	69779.7	111356	107391	132905	150281	118878	100007	88468.7	84061.6
LIPID-P-2492	Cer(d17:2/22:1(2OH))	神经酰胺_Cer(d17:2/22:1(2OH))	SP	鞘脂类	Cer-AS	神经酰胺	602.551	619.554	[M-H2O+H]+	C39H73NO4	9335.2	10862.2	15314.7	5083.02	9169	13053.8	9285.94	13104.6	13781.6	15164.3	13079.3	6232.22	184039	178287	209311	162650	18513	9039.96	9859.75	5026.99	7995.58	8578.86	9389.8	3413.3	1246.55	3492.27	2436.21	892.375	1436.95	6245.2	1905.3	2875.99
LIPID-P-2069	Cer(d17:2/24:1)	神经酰胺_Cer(d17:2/24:1)	SP	鞘脂类	Cer-NS	神经酰胺	614.587	631.59	[M-H2O+H]+	C41H77NO3	55078	47616.7	52842.7	43841.1	53712.6	32679.7	61179.6	69107.1	29857.6	54751.7	20829	51480	19076.2	26271.1	13558.5	31033.2	56693.3	54128.8	55853.7	67793.7	63278.3	64388.4	73030.9	63011.9	49713.3	70920.9	82573.5	72197.2	82195.7	80649.8	37863.3	74263.1
LIPID-P-0102	Cer(d18:0/16:0)	神经酰胺_Cer(d18:0/16:0)	SP	鞘脂类	Cer-NDS	神经酰胺	522.524	539.528	[M-H2O+H]+	C34H69NO3	63630	67442.8	69479.6	60693.8	69333.1	63648.3	70831.8	68689.7	91312.5	85699.6	85634.7	60942.2	91725.3	97640.9	86328.1	61212.9	103563	124371	120623	151791	80620.9	105190	141715	120496	100027	204076	113058	115810	100834	110174	124723	148372
LIPID-P-0103	Cer(d18:0/18:0)	神经酰胺_Cer(d18:0/18:0)	SP	鞘脂类	Cer-NDS	神经酰胺	550.556	567.559	[M-H2O+H]+	C36H73NO3	11522.9	24794.9	22848.6	17546.3	21691.8	9276.66	8695.36	14794.7	13.5	13.5	13.5	13.5	81734.5	79847.1	73177.8	82843.6	40095.2	37201.3	41586.6	73472	24153.9	46690	84769.5	44196.6	34642.3	65869.6	41607.6	26918	32545	61273.5	31872.6	41798.2
LIPID-P-2017	Cer(d18:0/18:1)	神经酰胺_Cer(d18:0/18:1)	SP	鞘脂类	Cer-NDS	神经酰胺	548.54	565.543	[M-H2O+H]+	C36H71NO3	22865.6	21843.9	30260	22994.7	28113.7	25528	22238.6	33133.5	13.5	13.5	13.5	13.5	13.5	13.5	13.5	13.5	40067.3	27896.6	36098.8	40077.3	25649.3	42738.9	64860.1	52208.8	42806.1	48870.8	33117.1	26045.3	29761.1	44505.6	35552.8	37186.8
LIPID-P-2019	Cer(d18:0/19:1)	神经酰胺_Cer(d18:0/19:1)	SP	鞘脂类	Cer-NDS	神经酰胺	562.556	579.559	[M-H2O+H]+	C37H73NO3	233030	269844	249580	277911	268412	314233	279203	269345	202922	241545	197050	222989	13.5	13.5	13.5	13.5	271812	294422	244471	306964	277623	234539	248372	256105	296403	263687	242316	297602	260883	261614	275136	268914
LIPID-P-1500	Cer(d18:0/20:0(2OH))	神经酰胺_Cer(d18:0/20:0(2OH))	SP	鞘脂类	Cer-ADS	神经酰胺	594.582	611.585	[M-H2O+H]+	C38H77NO4	76243.8	54242.7	75620.6	51161.3	48485.2	17870.5	61912.2	129059	54303.9	55770	28745.9	47290.3	204591	192143	198408	204849	108849	60085.6	86881.5	56310.6	50157.4	91108	101279	85619	64335.3	107132	88008.3	78016.1	86159.2	113875	71592.3	85341
LIPID-P-0104	Cer(d18:0/20:0)	神经酰胺_Cer(d18:0/20:0)	SP	鞘脂类	Cer-NDS	神经酰胺	578.587	595.59	[M-H2O+H]+	C38H77NO3	11837	22344.4	25733.5	35798.2	18958.9	12690	18840.3	22955.6	13.5	13.5	13.5	13.5	108920	109743	77537.2	122992	24413	24485.4	27144.2	37122.8	14116.5	19413	29689.9	18372.8	22961.9	62660.8	29058.5	13272.3	22428.3	35080	24205.1	24995.7
LIPID-P-0105	Cer(d18:0/22:0)	神经酰胺_Cer(d18:0/22:0)	SP	鞘脂类	Cer-NDS	神经酰胺	606.618	623.622	[M-H2O+H]+	C40H81NO3	101901	112013	119914	195693	130498	109565	92510	61000.1	105249	91978.6	115127	164462	13.5	13.5	13.5	13.5	67564	84985.9	170267	98215.1	57732.1	52949.9	79621.7	46604.7	83789.9	131742	110236	78531.1	75094.6	111799	113004	102426
LIPID-P-1503	Cer(d18:0/22:1(2OH))	神经酰胺_Cer(d18:0/22:1(2OH))	SP	鞘脂类	Cer-ADS	神经酰胺	620.598	637.601	[M-H2O+H]+	C40H79NO4	126524	104505	174657	111959	193269	200147	183512	154872	75583.6	90360.1	36785.5	64275	164309	83054.6	108376	57155.8	219457	151202	155951	115336	157965	189149	160073	163022	16887.1	126583	28537.1	22036.4	93257.2	121498	69501.4	14977.5
LIPID-P-2020	Cer(d18:0/23:0)	神经酰胺_Cer(d18:0/23:0)	SP	鞘脂类	Cer-NDS	神经酰胺	620.634	637.637	[M-H2O+H]+	C41H83NO3	15515.1	27072.5	8472.33	16022.5	18897.3	17390.7	16986.7	14554.8	32761.4	52372	42272.8	49691.6	141115	127106	98474.7	138301	25463.5	9559.67	23414.8	19993.3	20460.2	21603.4	32000.8	24854.9	59458.9	34877.9	33509.9	40630.5	38215.4	37131.5	41834.5	31377.3
LIPID-P-0106	Cer(d18:0/24:0)	神经酰胺_Cer(d18:0/24:0)	SP	鞘脂类	Cer-NDS	神经酰胺	634.65	651.653	[M-H2O+H]+	C42H85NO3	238096	169374	287710	286456	288292	201081	256109	134197	359044	417970	326824	396456	69797.1	45970.3	33783.5	56740.5	257470	277023	315307	259277	192989	275940	311045	264534	259091	463766	362021	425707	382631	383311	340117	320119
LIPID-P-0107	Cer(d18:0/24:1)	神经酰胺_Cer(d18:0/24:1)	SP	鞘脂类	Cer-NDS	神经酰胺	632.634	649.637	[M-H2O+H]+	C42H83NO3	213167	251047	384201	319085	259268	179132	253032	245530	275955	160338	270577	328356	294198	302336	364446	347675	625582	574148	593404	691976	334341	536654	647737	463786	481678	672882	554934	380403	535710	506730	615882	540998
LIPID-P-2070	Cer(d18:1/12:0)	神经酰胺_Cer(d18:1/12:0)	SP	鞘脂类	Cer-NS	神经酰胺	464.446	481.449	[M-H2O+H]+	C30H59NO3	2559.88	9746.16	2584.8	1758.99	4951.66	3685.14	7177.16	5297.45	13.5	13.5	13.5	13.5	324256	310541	286234	281866	2955.62	10207	11429.8	5407.59	5764.74	1994.33	5828.67	10374.1	16764.7	10843.3	15888.1	2821.53	15316.1	16076.4	11672.3	13242.2
LIPID-P-0108	Cer(d18:1/14:0)	神经酰胺_Cer(d18:1/14:0)	SP	鞘脂类	Cer-NS	神经酰胺	492.478	509.481	[M-H2O+H]+	C32H63NO3	80054.9	76728.7	90011.2	85238.9	67467.2	50903	72691.5	113194	128344	109452	100925	100227	13.5	13.5	13.5	13.5	85903.3	113376	127279	66151.3	63217	106456	93814.1	101915	191618	174497	99412.9	114326	145629	162056	86280.9	116101
LIPID-P-2071	Cer(d18:1/15:0)	神经酰胺_Cer(d18:1/15:0)	SP	鞘脂类	Cer-NS	神经酰胺	506.493	523.496	[M-H2O+H]+	C33H65NO3	15237.1	20231.6	20556.8	23382.6	17113.2	17045.9	28213.6	22129.9	58774.3	48523.9	56809.6	32432.2	138427	141415	101561	155363	27594.6	18990.5	34483.9	25965.3	21654.7	21768.5	29614.2	25905.9	41453.7	67132	43441.4	43775	54847.8	43650.7	43383.3	36165.6
LIPID-P-2501	Cer(d18:1/15:1(2OH))	神经酰胺_Cer(d18:1/15:1(2OH))	SP	鞘脂类	Cer-AS	神经酰胺	520.472	537.476	[M-H2O+H]+	C33H63NO4	18679.8	40365.6	18737.3	16420.6	11832	25501.2	19060.3	27941.7	387024	351350	554471	351566	47309.3	54971.5	47057.1	50249.1	28927.2	17603.3	48484.3	36209.7	38658.9	32258.2	35171	37707.5	46510.5	43802	30835.4	41808.1	39164.8	21756.6	42255.4	43060.3
LIPID-P-1554	Cer(d18:1/16:0(2OH))	神经酰胺_Cer(d18:1/16:0(2OH))	SP	鞘脂类	Cer-AS	神经酰胺	554.514	553.507	[M+H]+	C34H67NO4	19818.2	28154.5	25220.3	19668.1	24248.6	29004	33927.2	34516.6	22251.5	38593.2	45807.3	30526.4	338914	472211	309156	271252	43433.8	43749.3	30294.6	48481.4	50630.5	51083.1	40834.8	37030.2	41274	22677	40358.9	47529.3	28129.5	26460.4	37858.5	36508.7
LIPID-P-0109	Cer(d18:1/16:0)	神经酰胺_Cer(d18:1/16:0)	SP	鞘脂类	Cer-NS	神经酰胺	520.509	537.512	[M-H2O+H]+	C34H67NO3	3.46318e+06	3.49003e+06	3.97517e+06	3.86303e+06	3.60662e+06	3.31354e+06	4.33107e+06	4.49899e+06	4.98422e+06	4.28647e+06	3.59974e+06	4.10055e+06	48843.1	31362.8	36344.9	49466.9	5.33072e+06	4.69203e+06	4.66522e+06	5.39197e+06	4.21846e+06	5.66991e+06	5.68126e+06	5.60937e+06	4.68837e+06	5.79503e+06	4.9668e+06	4.64952e+06	4.20518e+06	4.95497e+06	4.86957e+06	4.78759e+06
LIPID-P-0120	Cer(d18:1/16:1)	神经酰胺_Cer(d18:1/16:1)	SP	鞘脂类	Cer-NS	神经酰胺	518.493	535.496	[M-H2O+H]+	C34H65NO3	61534.2	56294.7	50345.3	62737.8	45297	62412.7	69131.6	41022	77269.3	87131.9	57606.2	77017	4.87347e+06	5.24891e+06	4.98853e+06	4.79775e+06	97324.2	95375.5	54242.5	76253.9	88431.8	82218.1	91963.5	63850.5	64536.2	51822.3	81423.9	71052	71032.1	52265.8	63689.8	85711.9
LIPID-P-0110	Cer(d18:1/17:0)	神经酰胺_Cer(d18:1/17:0)	SP	鞘脂类	Cer-NS	神经酰胺	534.524	551.528	[M-H2O+H]+	C35H69NO3	43604.2	55453.3	56446.7	52728.8	57286.6	52617.8	72579	54473.9	74302.1	96744.8	71973.5	63638.3	53684.6	87938.4	72133.6	63848.9	69632.7	61420.9	68433.2	54023.7	45153.5	60934.2	57128.3	77995.5	115166	125322	103760	98261.5	84729.5	110504	91699.6	109745
LIPID-P-0111	Cer(d18:1/18:0)	神经酰胺_Cer(d18:1/18:0)	SP	鞘脂类	Cer-NS	神经酰胺	548.54	565.543	[M-H2O+H]+	C36H71NO3	1.36863e+06	1.39398e+06	1.56226e+06	1.26986e+06	1.20792e+06	1.03191e+06	1.53828e+06	1.31058e+06	812638	1.03806e+06	561298	657847	77663.8	82460	79951.5	88082.6	2.69342e+06	2.07858e+06	1.99314e+06	2.92362e+06	1.6561e+06	2.40108e+06	3.1188e+06	2.57844e+06	2.0028e+06	2.71758e+06	2.0788e+06	2.19438e+06	1.81652e+06	2.38361e+06	1.50178e+06	1.68137e+06
LIPID-P-0121	Cer(d18:1/18:1)	神经酰胺_Cer(d18:1/18:1)	SP	鞘脂类	Cer-NS	神经酰胺	546.524	563.528	[M-H2O+H]+	C36H69NO3	48979.1	61764.4	103437	45666	136363	84442.5	72623.8	116224	173525	223831	142631	144497	1.18008e+06	1.253e+06	825882	1.04283e+06	48754.2	158623	148231	155490	141482	47198.1	158659	55350.8	308735	400454	287241	268982	296054	307364	222446	263786
LIPID-P-2072	Cer(d18:1/18:2)	神经酰胺_Cer(d18:1/18:2)	SP	鞘脂类	Cer-NS	神经酰胺	544.509	561.512	[M-H2O+H]+	C36H67NO3	6341.92	19445.5	15915.3	18865.4	20875.8	5121.29	46927.7	41781.2	34307.6	35314.6	9802.04	21785.4	262621	183477	230887	229544	13048	34270	10717.1	21804.6	5794.45	37642.9	35831.8	54662	50397.2	65451.4	50289.5	34863.7	7174.18	49360.5	17209.1	38579.5
LIPID-P-0112	Cer(d18:1/19:0)	神经酰胺_Cer(d18:1/19:0)	SP	鞘脂类	Cer-NS	神经酰胺	562.556	579.559	[M-H2O+H]+	C37H73NO3	70991.4	86986.4	92782.8	89623	91446.3	63266.2	94540	104502	49977.1	77813.5	33907.1	51012.4	18621.6	37147.6	61869.3	57459.7	103387	74100.7	87434.9	97501.6	76009.6	77212	95176.6	75667.5	105308	107882	73049.6	62415	75646.6	82180.9	59483.4	62792.3
LIPID-P-0113	Cer(d18:1/20:0)	神经酰胺_Cer(d18:1/20:0)	SP	鞘脂类	Cer-NS	神经酰胺	576.571	593.575	[M-H2O+H]+	C38H75NO3	1.50275e+06	1.53086e+06	1.63378e+06	1.84559e+06	1.85458e+06	1.81419e+06	1.90497e+06	1.37524e+06	1.45091e+06	1.11948e+06	1.2061e+06	1.28605e+06	76701.1	96678.1	50724.5	61215.2	1.135e+06	1.15774e+06	1.13664e+06	1.17226e+06	923163	1.02945e+06	1.08518e+06	996111	1.24925e+06	1.34087e+06	1.11632e+06	993569	967527	1.20851e+06	1.015e+06	1.01568e+06
LIPID-P-0122	Cer(d18:1/20:1)	神经酰胺_Cer(d18:1/20:1)	SP	鞘脂类	Cer-NS	神经酰胺	574.556	591.559	[M-H2O+H]+	C38H73NO3	102203	104942	81303.9	93108	82289	61343.9	95996.7	111847	101768	74811.2	96375.8	102479	2.13289e+06	1.51777e+06	1.38937e+06	1.57861e+06	57539.2	69589.3	80123.7	84935.1	64216.2	64304.6	78008.3	86196.4	63691.9	73733.1	75094.7	72995.2	74240.4	69622.3	52341.5	79151.5
LIPID-P-2510	Cer(d18:1/21:0(2OH))	神经酰胺_Cer(d18:1/21:0(2OH))	SP	鞘脂类	Cer-AS	神经酰胺	606.582	623.585	[M-H2O+H]+	C39H77NO4	384896	259998	409733	553061	433582	467415	477622	261316	548433	848774	449414	549483	126137	85890.6	186434	91787.4	167292	194874	148490	148641	173508	187975	180904	132438	242588	180888	231961	219047	197583	204623	226264	191363
LIPID-P-0114	Cer(d18:1/21:0)	神经酰胺_Cer(d18:1/21:0)	SP	鞘脂类	Cer-NS	神经酰胺	590.587	607.59	[M-H2O+H]+	C39H77NO3	271745	308934	302332	363395	367237	307413	324632	289333	323559	354682	268914	291329	896608	842388	715249	644695	236900	186478	192370	197716	157794	156220	161688	135263	246432	231257	217592	188481	184942	201840	246369	202038
LIPID-P-1557	Cer(d18:1/22:0(2OH))	神经酰胺_Cer(d18:1/22:0(2OH))	SP	鞘脂类	Cer-AS	神经酰胺	638.608	637.601	[M+H]+	C40H79NO4	147716	127987	177850	145903	197957	224204	213491	217154	21451.9	56809	54702.6	28754.3	404057	529469	348763	398419	252738	149432	173022	128208	196080	233961	186186	161028	18083.3	66504.7	42566.8	52966.2	40286.3	86887.6	35132.8	29468.4
LIPID-P-0115	Cer(d18:1/22:0)	神经酰胺_Cer(d18:1/22:0)	SP	鞘脂类	Cer-NS	神经酰胺	604.603	621.606	[M-H2O+H]+	C40H79NO3	1.07409e+07	9.46451e+06	1.20451e+07	1.57497e+07	1.50383e+07	1.41481e+07	1.52839e+07	6.85965e+06	1.23957e+07	1.60157e+07	1.04142e+07	1.13022e+07	156130	161673	48632.5	70512.8	5.21425e+06	6.27417e+06	5.7451e+06	5.43193e+06	4.12408e+06	4.95495e+06	5.08084e+06	5.55721e+06	7.40358e+06	7.39875e+06	7.40454e+06	6.14091e+06	6.00519e+06	5.934e+06	7.77344e+06	6.19344e+06
LIPID-P-0123	Cer(d18:1/22:1)	神经酰胺_Cer(d18:1/22:1)	SP	鞘脂类	Cer-NS	神经酰胺	602.587	619.59	[M-H2O+H]+	C40H77NO3	2.22107e+06	1.88948e+06	1.70562e+06	1.93736e+06	2.29747e+06	2.05941e+06	2.13082e+06	1.95619e+06	1.78049e+06	1.26652e+06	1.68406e+06	1.68518e+06	2.03466e+07	1.63289e+07	1.32085e+07	1.36389e+07	658222	767731	722284	767099	574002	626047	709215	802598	704282	952678	599288	595729	653113	669591	593362	653348
LIPID-P-2073	Cer(d18:1/22:2)	神经酰胺_Cer(d18:1/22:2)	SP	鞘脂类	Cer-NS	神经酰胺	600.571	617.575	[M-H2O+H]+	C40H75NO3	55450.3	49207.5	52433.8	61264.2	55233.2	113874	79168.2	48165.7	13.5	13.5	13.5	13.5	1.58124e+06	1.49202e+06	2.1609e+06	2.01115e+06	37557.1	47617.2	53302.3	39846.8	33177.7	37732.4	39339.3	41660.3	8379.17	13763.7	15974	10674.4	14349.5	15776	8921.37	6211.81
LIPID-P-0116	Cer(d18:1/23:0)	神经酰胺_Cer(d18:1/23:0)	SP	鞘脂类	Cer-NS	神经酰胺	618.618	635.622	[M-H2O+H]+	C41H81NO3	4.80737e+06	3.84389e+06	4.11797e+06	5.09997e+06	5.23515e+06	4.63103e+06	5.00956e+06	3.52147e+06	9.09548e+06	6.68882e+06	7.98548e+06	8.7909e+06	13.5	13.5	13.5	13.5	3.5812e+06	4.44888e+06	4.54686e+06	4.30093e+06	3.3479e+06	4.98862e+06	5.25391e+06	4.54888e+06	1.12559e+07	9.32865e+06	7.9879e+06	8.06719e+06	6.63899e+06	8.48073e+06	7.87201e+06	7.06387e+06
LIPID-P-2074	Cer(d18:1/23:1)	神经酰胺_Cer(d18:1/23:1)	SP	鞘脂类	Cer-NS	神经酰胺	616.603	633.606	[M-H2O+H]+	C41H79NO3	617387	458798	491436	540978	574071	532960	518508	520221	682075	664506	644111	703987	9.51327e+06	1.02328e+07	1.12881e+07	8.71578e+06	352662	326583	317783	335773	284833	375030	421552	280174	820155	792366	701736	817514	611474	690637	702374	625119
LIPID-P-2516	Cer(d18:1/24:0(2OH))	神经酰胺_Cer(d18:1/24:0(2OH))	SP	鞘脂类	Cer-AS	神经酰胺	666.639	665.632	[M+H]+	C42H83NO4	45455.1	29986.4	43839.9	43416.8	58455.3	46791	52392.2	84603	13.5	13.5	13.5	13.5	582756	721018	1.74396e+06	808443	80709	82103.4	70041.5	66781.4	72470.1	60445.1	61212	69922.4	100663	81654	104929	114162	90441	83475.8	93221.1	89571.2
LIPID-P-0117	Cer(d18:1/24:0)	神经酰胺_Cer(d18:1/24:0)	SP	鞘脂类	Cer-NS	神经酰胺	632.634	649.637	[M-H2O+H]+	C42H83NO3	9.70322e+06	7.07864e+06	1.05237e+07	1.39068e+07	1.163e+07	1.20244e+07	1.10868e+07	8.35791e+06	1.63646e+07	2.03562e+07	1.38083e+07	1.77978e+07	13.5	13.5	13.5	13.5	9.41558e+06	1.03212e+07	1.14476e+07	9.11562e+06	6.80682e+06	1.023e+07	9.76876e+06	9.83157e+06	1.49722e+07	1.66478e+07	1.58357e+07	1.76287e+07	1.37433e+07	1.35928e+07	1.50194e+07	1.34206e+07
LIPID-P-0124	Cer(d18:1/24:1)	神经酰胺_Cer(d18:1/24:1)	SP	鞘脂类	Cer-NS	神经酰胺	630.618	647.622	[M-H2O+H]+	C42H81NO3	1.93437e+07	1.7395e+07	2.13174e+07	2.13977e+07	2.32098e+07	1.94269e+07	2.42747e+07	2.29873e+07	1.74723e+07	1.8392e+07	1.60182e+07	1.82797e+07	1.7733e+07	2.01335e+07	1.64491e+07	1.47453e+07	2.78441e+07	2.64847e+07	2.56017e+07	2.4942e+07	22292421	2.24799e+07	24505331	2.38436e+07	2.57638e+07	2.121e+07	2.33758e+07	2.62255e+07	2.32712e+07	2.51421e+07	2.72023e+07	2.36148e+07
LIPID-P-2075	Cer(d18:1/24:2)	神经酰胺_Cer(d18:1/24:2)	SP	鞘脂类	Cer-NS	神经酰胺	628.603	645.606	[M-H2O+H]+	C42H79NO3	389033	327390	352411	355385	362903	296686	450497	474514	1.46278e+06	1.42313e+06	1.11765e+06	1.20606e+06	1.79346e+07	2.06592e+07	1.76748e+07	2.14801e+07	414507	410632	454581	363139	396335	380697	420385	387980	2.45308e+06	2.40307e+06	1.77411e+06	2.09078e+06	1.73457e+06	1.8861e+06	1.61902e+06	1.48863e+06
LIPID-P-0118	Cer(d18:1/25:0)	神经酰胺_Cer(d18:1/25:0)	SP	鞘脂类	Cer-NS	神经酰胺	646.65	663.653	[M-H2O+H]+	C43H85NO3	937431	752714	734676	918500	984353	1.00547e+06	891926	738719	2.45721e+06	2.35395e+06	2.93865e+06	3.31005e+06	1.44929e+06	1.50543e+06	1.67948e+06	1.62513e+06	761130	738580	763683	713816	540050	672873	809826	574110	1.54197e+06	1.29651e+06	1.13312e+06	1.17423e+06	1.02868e+06	1.23442e+06	1.28487e+06	1.03267e+06
LIPID-P-2076	Cer(d18:1/25:1)	神经酰胺_Cer(d18:1/25:1)	SP	鞘脂类	Cer-NS	神经酰胺	644.634	661.637	[M-H2O+H]+	C43H83NO3	312085	306216	270305	359355	354056	305002	344782	349039	819038	666986	775392	595315	2.02922e+06	2.26314e+06	3.4101e+06	2.01717e+06	494470	402540	437901	433361	348319	451292	359745	400460	1.76123e+06	1.44027e+06	1.55829e+06	1.46914e+06	1.24162e+06	1.14891e+06	1.14761e+06	1.14381e+06
LIPID-P-0119	Cer(d18:1/26:0)	神经酰胺_Cer(d18:1/26:0)	SP	鞘脂类	Cer-NS	神经酰胺	660.665	677.669	[M-H2O+H]+	C44H87NO3	72558.8	63473.3	85598.5	103374	74790.7	61706.1	95861.2	73657.5	114172	91332.8	139098	103549	675418	1.00027e+06	767335	667838	98235	105553	104272	125284	70471.5	96647.4	142817	97465.6	193099	150056	225471	239624	232527	141496	195460	241573
LIPID-P-0125	Cer(d18:1/26:1)	神经酰胺_Cer(d18:1/26:1)	SP	鞘脂类	Cer-NS	神经酰胺	658.65	675.653	[M-H2O+H]+	C44H85NO3	87319.8	74106.9	66561.1	76634.3	85971.7	51884.2	93916.7	73383.4	105334	89560.2	96029.4	103954	75778	169553	165675	128454	139262	128313	142748	119076	128455	103789	94403.5	92104.3	71693.2	129353	127132	127108	109003	99738	132149	159457
LIPID-P-2522	Cer(d18:1/38:2(2OH))	神经酰胺_Cer(d18:1/38:2(2OH))	SP	鞘脂类	Cer-AS	神经酰胺	840.817	857.82	[M-H2O+H]+	C56H107NO4	108430	167959	61581.3	55389.5	103896	49466.8	68279.6	126868	88970.2	159584	98801.7	135398	88019.8	119792	91123.1	125168	64048.8	38441.9	102457	40730.8	18139	34222.5	104803	43293.1	111172	103831	91329.9	124256	122828	172433	79967.2	94157.6
LIPID-P-2523	Cer(d18:1/40:0(2OH))	神经酰胺_Cer(d18:1/40:0(2OH))	SP	鞘脂类	Cer-AS	神经酰胺	872.879	889.883	[M-H2O+H]+	C58H115NO4	58538.7	56133.2	49854.4	49626.5	37359.4	29233.3	61218.4	45878.4	34412.6	35526.9	33526.1	27394.5	632676	598577	180483	445578	30029.2	28109.1	47507.3	40425	21246.4	31040.6	44709.9	29639.9	61105.7	72546	67734.2	96425.3	82079.6	105742	76841	57671
LIPID-P-2524	Cer(d18:1/40:1(2OH))	神经酰胺_Cer(d18:1/40:1(2OH))	SP	鞘脂类	Cer-AS	神经酰胺	870.864	887.867	[M-H2O+H]+	C58H113NO4	40573.2	88453.5	75167.4	43958.4	44839.1	32786.2	56752.3	106239	46526.2	49587.3	40809.7	76848.3	116355	102703	29804.3	53825.3	87909	55829.7	121874	83231.1	39239.3	33754.7	124805	56929.8	138553	107210	145927	129517	153115	179521	137868	95140.7
LIPID-P-2525	Cer(d18:1/40:2(2OH))	神经酰胺_Cer(d18:1/40:2(2OH))	SP	鞘脂类	Cer-AS	神经酰胺	868.848	885.851	[M-H2O+H]+	C58H111NO4	600633	958781	610473	429077	702915	326935	584910	1.07766e+06	315585	641239	430140	939539	155330	197978	30145.6	168967	672403	433332	1.09963e+06	581218	370468	427415	932828	601991	1.05757e+06	953090	1.20902e+06	1.28922e+06	1.11164e+06	1.60148e+06	1.17779e+06	778028
LIPID-P-2526	Cer(d18:1/42:1(2OH))	神经酰胺_Cer(d18:1/42:1(2OH))	SP	鞘脂类	Cer-AS	神经酰胺	898.895	915.898	[M-H2O+H]+	C60H117NO4	34451.2	50483.7	25320.3	21927.8	26148.4	20239.9	38384.7	14991.3	13.5	13.5	13.5	13.5	861617	1.66362e+06	1.0152e+06	1.65197e+06	44601.4	40119.4	48217.1	28363.2	11789.9	42674.5	51844.6	38476.7	86596.9	76995	109723	75514.7	85005.1	115299	77960.5	76193.5
LIPID-P-2527	Cer(d18:1/42:2(2OH))	神经酰胺_Cer(d18:1/42:2(2OH))	SP	鞘脂类	Cer-AS	神经酰胺	896.879	913.883	[M-H2O+H]+	C60H115NO4	27638.3	57813.5	23988.7	15691.6	36984.7	14958.5	17181.8	49419	13.5	13.5	13.5	13.5	13.5	13.5	13.5	13.5	58200.8	31221.3	86232.8	43926	37819.8	33206	80410.5	64133.1	89679	93320.4	87934.9	115212	104227	146629	64010.8	61824
LIPID-P-0133	Cer(d18:2/14:0)	神经酰胺_Cer(d18:2/14:0)	SP	鞘脂类	Cer-NS	神经酰胺	490.462	507.465	[M-H2O+H]+	C32H61NO3	18777.1	10015.7	16238.4	11323.6	9090.15	10999	19205.1	18553.5	30321.2	28197.5	17306.9	19936.5	13.5	13.5	13.5	13.5	14726.6	6826.73	14374.1	13932.8	2183.61	13403.6	2423.59	4670.66	21549.4	24245.2	17382.6	13754	8078.43	10942.3	10121.8	29362.8
LIPID-P-0134	Cer(d18:2/16:0)	神经酰胺_Cer(d18:2/16:0)	SP	鞘脂类	Cer-NS	神经酰胺	518.493	535.496	[M-H2O+H]+	C34H65NO3	206182	112474	215247	193790	187524	198268	313628	214273	255586	355593	259608	218659	15105	17050.8	13123.3	15963.4	186410	140360	113473	231841	158425	189075	206931	138068	199351	211348	163427	149752	117520	165034	176742	190277
LIPID-P-0136	Cer(d18:2/18:0)	神经酰胺_Cer(d18:2/18:0)	SP	鞘脂类	Cer-NS	神经酰胺	546.524	563.528	[M-H2O+H]+	C36H69NO3	114530	120814	154133	119375	128744	103239	165720	76478.5	58741.2	102331	47968.8	69196.9	264736	305944	315289	184994	124745	82328.2	108743	125657	105616	117577	149754	124733	118749	167891	77874.6	107305	107163	105339	74957.2	102509
LIPID-P-0137	Cer(d18:2/20:0)	神经酰胺_Cer(d18:2/20:0)	SP	鞘脂类	Cer-NS	神经酰胺	574.556	591.559	[M-H2O+H]+	C38H73NO3	296938	238998	261734	305100	329753	342585	321645	256706	194389	209156	182804	152644	81959.8	82380.8	77761.4	92897.3	158835	168650	153672	178103	140600	149230	175080	150595	195777	179834	189976	156663	164049	147863	153329	159525
LIPID-P-0138	Cer(d18:2/21:0)	神经酰胺_Cer(d18:2/21:0)	SP	鞘脂类	Cer-NS	神经酰胺	588.571	605.575	[M-H2O+H]+	C39H75NO3	38220.3	31488.8	38210.5	58229.3	59590.2	41564	48987.9	38066.6	38886.4	38014.7	44506.1	42748.2	223816	254133	223139	228393	20213	18011.2	18359.2	18747.8	16512.1	15586	21825	10995.4	29662	17848	20631.4	19639.4	13014	14477.7	21481.2	22006.2
LIPID-P-2531	Cer(d18:2/22:0(2OH))	神经酰胺_Cer(d18:2/22:0(2OH))	SP	鞘脂类	Cer-AS	神经酰胺	618.582	635.585	[M-H2O+H]+	C40H77NO4	15394.9	19662.4	17888.9	20368.3	29549.4	25549.4	28289.5	22542.6	30045.7	58484.1	37711	40646.6	37074.2	72831	40323.1	56364.3	17180.7	11669	9411.94	13050.2	11407.7	14677.8	6794.49	13281.9	40284	18583.1	21204.5	20853.1	24727.9	11165.9	19153	18052.8
LIPID-P-0139	Cer(d18:2/22:0)	神经酰胺_Cer(d18:2/22:0)	SP	鞘脂类	Cer-NS	神经酰胺	602.587	619.59	[M-H2O+H]+	C40H77NO3	1.68186e+06	1.19596e+06	1.71488e+06	1.78291e+06	1.91393e+06	2.36868e+06	1.98868e+06	954060	1.46047e+06	1.0615e+06	1.50494e+06	1.30027e+06	27224.8	40301.2	41579.3	54075	481327	552720	458388	528797	510566	470047	466260	476324	734429	670289	641498	667051	609173	569936	642758	653358
LIPID-P-2083	Cer(d18:2/22:1)	神经酰胺_Cer(d18:2/22:1)	SP	鞘脂类	Cer-NS	神经酰胺	600.571	617.575	[M-H2O+H]+	C40H75NO3	180588	120732	138554	157603	168607	208694	162978	133420	143431	73288.2	141371	179808	1.02098e+06	1.94225e+06	1.60477e+06	1.53953e+06	30374.1	32573	33776.5	35543.4	32165.6	31490.8	36487.6	34051.3	56984.8	60418.1	37417.7	26792.2	39186.3	34164.7	38644.7	34614.9
LIPID-P-0140	Cer(d18:2/23:0)	神经酰胺_Cer(d18:2/23:0)	SP	鞘脂类	Cer-NS	神经酰胺	616.603	633.606	[M-H2O+H]+	C41H79NO3	688594	493848	666375	558139	723483	670163	672805	535215	743847	802570	731346	775043	110719	144025	131903	167985	382705	320301	402226	335984	328850	327970	378286	364468	968208	718721	706210	770566	716866	646096	746102	686092
LIPID-P-2532	Cer(d18:2/23:1(2OH))	神经酰胺_Cer(d18:2/23:1(2OH))	SP	鞘脂类	Cer-AS	神经酰胺	630.582	647.585	[M-H2O+H]+	C41H77NO4	85456.2	62577.9	72315.5	73465.5	69987.5	72202.4	83241.7	64275.7	63850.9	83267.6	77270.2	71442.6	689791	908492	844876	950877	61637.1	62656.2	52346.9	49167.2	50248.3	52508.5	46038.9	47829.7	67678.5	51810	46222.2	54428.8	51416.7	46279.1	63845.1	54532.5
LIPID-P-0141	Cer(d18:2/24:0)	神经酰胺_Cer(d18:2/24:0)	SP	鞘脂类	Cer-NS	神经酰胺	630.618	647.622	[M-H2O+H]+	C42H81NO3	1.28086e+06	936070	1.06669e+06	1.41494e+06	1.31811e+06	1.59768e+06	1.39345e+06	806470	1.14736e+06	1.23905e+06	1.12955e+06	1.25345e+06	84674.1	87492.7	108071	90747.6	772432	722473	765382	670260	585658	584192	642782	649699	1.35925e+06	922648	971212	1.08353e+06	953457	780450	826262	961224
LIPID-P-0142	Cer(d18:2/24:1)	神经酰胺_Cer(d18:2/24:1)	SP	鞘脂类	Cer-NS	神经酰胺	628.603	645.606	[M-H2O+H]+	C42H79NO3	2.42074e+06	1.86977e+06	2.27782e+06	2.2361e+06	2.48487e+06	2.34423e+06	3.06653e+06	2.2463e+06	1.63911e+06	1.85314e+06	1.76652e+06	1.88725e+06	1.05919e+06	1.19935e+06	1.44316e+06	1.39783e+06	2.06099e+06	1.87309e+06	1.81917e+06	1.9098e+06	2.08618e+06	1.51414e+06	1.68852e+06	1.70381e+06	2.04248e+06	1.63482e+06	1.84928e+06	1.88108e+06	1.83744e+06	1.53493e+06	2.00878e+06	2.0081e+06
LIPID-P-2084	Cer(d18:2/24:2)	神经酰胺_Cer(d18:2/24:2)	SP	鞘脂类	Cer-NS	神经酰胺	626.587	643.59	[M-H2O+H]+	C42H77NO3	53923.7	47016.5	89918.5	55984.1	61166.8	78833.2	95948.9	46231.1	116187	144750	105434	121917	1.61673e+06	1.91953e+06	2.07001e+06	2.16422e+06	37703.1	67860.6	25441.9	67712.7	47607.6	70625.2	35636.8	46015.5	21358.5	13014.3	9444.9	8577.76	10878.3	10702.8	11503.9	11204
LIPID-P-2086	Cer(d18:2/25:1)	神经酰胺_Cer(d18:2/25:1)	SP	鞘脂类	Cer-NS	神经酰胺	642.618	659.622	[M-H2O+H]+	C43H81NO3	40083.9	26437.3	26418.9	27703.9	52506.4	37523.4	38851.7	34662.9	66793.9	50938.8	69833.6	54036.3	129175	131970	166279	160696	43511	24473.7	20633.8	17317.5	26536.6	28518.6	27460.6	40825.8	119830	113139	85673.1	103422	91488.7	56542.6	94409.8	76425.4
LIPID-P-2534	Cer(d18:2/40:1(2OH))	神经酰胺_Cer(d18:2/40:1(2OH))	SP	鞘脂类	Cer-AS	神经酰胺	868.848	885.851	[M-H2O+H]+	C58H111NO4	53072.7	43044.7	43351.2	48949.2	38385.9	45678.8	49737.3	59686.2	60847.3	96156	48289.8	61805.4	71655.5	65731.8	68087	80834.9	17615	12920.1	21776.7	16621	14078.7	11466	23592.9	15557.6	58822.5	67801.2	58259.6	60481.5	53985.8	67253.1	73811.8	41131.1
LIPID-P-2535	Cer(d18:2/40:2(2OH))	神经酰胺_Cer(d18:2/40:2(2OH))	SP	鞘脂类	Cer-AS	神经酰胺	866.832	883.836	[M-H2O+H]+	C58H109NO4	81721.5	148834	76507.1	58783	78025.2	39685	62408.2	104944	82517.3	112351	91576.2	123886	95915.9	132626	96318.6	112212	53397.6	38581.3	64186.1	47893.2	39800.2	40351	72546.4	32705.1	129815	88007.2	79125.3	140707	148552	134162	108226	99184.8
LIPID-P-2092	Cer(d19:1/22:0)	神经酰胺_Cer(d19:1/22:0)	SP	鞘脂类	Cer-NS	神经酰胺	618.618	635.622	[M-H2O+H]+	C41H81NO3	34700.4	26368.7	45755.5	55804.7	43229.1	53088.1	43985.6	16512.8	100503	102050	96820.4	86374.2	258404	350894	116514	231751	17416.7	16700.6	11972.8	14284	17398	18046.6	15043.7	22509.1	48749.1	36572.5	69763	48272.3	36837.9	48930.1	58532.4	33723.2
LIPID-P-2096	Cer(d19:1/24:1)	神经酰胺_Cer(d19:1/24:1)	SP	鞘脂类	Cer-NS	神经酰胺	644.634	661.637	[M-H2O+H]+	C43H83NO3	40351.3	61568.9	42839	79837.5	51752.7	53236.1	54691.2	61317.2	118396	85798.2	106147	116260	103185	110134	101528	82987.5	77618.9	107881	70709.5	66408.9	87347.6	69044.6	67967.2	78558	173565	115986	213173	226972	155441	173198	174811	155178
LIPID-P-2114	Cer(d20:2/24:1)	神经酰胺_Cer(d20:2/24:1)	SP	鞘脂类	Cer-NS	神经酰胺	656.634	673.637	[M-H2O+H]+	C44H83NO3	21750.7	5171.26	6019.14	9288.44	17539.4	10466.2	17865.3	13372.9	13.5	13.5	13.5	13.5	79525.3	116007	188499	121840	27163.4	30892.3	13209.7	16109.7	20716.4	26742.3	10641	17761.1	11756.7	16767.3	21987.5	20756.1	11079.5	16328.5	13751.4	19852.7
LIPID-P-2559	Cer(d21:1/36:0(2OH))	神经酰胺_Cer(d21:1/36:0(2OH))	SP	鞘脂类	Cer-AS	神经酰胺	858.864	875.867	[M-H2O+H]+	C57H113NO4	26690	27115.7	14742.1	22528.6	24208.2	17269.2	33511.7	43303.2	13.5	13.5	13.5	13.5	13.5	13.5	13.5	13.5	30165.2	24341.7	52371.7	33091	11126.5	29573.8	44468	15323.6	18956.3	35471.2	32695.8	22573.5	25262.2	41795.6	18443.8	4435.57
LIPID-P-2565	Cer(d21:2/38:2(2OH))	神经酰胺_Cer(d21:2/38:2(2OH))	SP	鞘脂类	Cer-AS	神经酰胺	880.848	897.851	[M-H2O+H]+	C59H111NO4	83787.7	138105	111455	106840	129742	89515.3	104394	98525.5	68118.7	72947.7	78236	76827.5	13.5	13.5	13.5	13.5	118611	96162.3	103896	98916.8	85376.9	84425.2	91347.6	97485.9	87007.3	135632	99554.9	110921	119036	99170.9	97244.7	127182
LIPID-P-2116	Cer(d21:3/16:0)	神经酰胺_Cer(d21:3/16:0)	SP	鞘脂类	Cer-NS	神经酰胺	558.524	575.528	[M-H2O+H]+	C37H69NO3	190632	189743	226988	185237	161279	224655	191681	179060	56673.3	119140	59258.4	54729.5	58244.3	79791.3	68738.3	55330.7	194880	222108	160424	222931	209457	175432	147862	183425	189977	159592	163861	210576	170366	157554	164842	179372
LIPID-P-2567	Cer(d21:3/38:2(2OH))	神经酰胺_Cer(d21:3/38:2(2OH))	SP	鞘脂类	Cer-AS	神经酰胺	878.832	895.836	[M-H2O+H]+	C59H109NO4	36844.2	42004.6	35216.4	35163.2	37108.3	24563.8	38757.3	67611.7	13.5	13.5	13.5	13.5	62600.5	62914.2	58427.6	49079.3	49875.1	42775.5	58119.1	59828.8	29709.9	38334.3	69842	36980.8	50457.2	48314	65619.4	70975.2	45116.1	42474.9	63586.5	40329.2
LIPID-P-2026	Cer(d22:0/21:1)	神经酰胺_Cer(d22:0/21:1)	SP	鞘脂类	Cer-NDS	神经酰胺	646.65	663.653	[M-H2O+H]+	C43H85NO3	12165	5482.73	7961.58	6627.78	9618.23	6629.43	6002.17	14599.8	13.5	13.5	13.5	13.5	13.5	13.5	13.5	13.5	36968.9	13704.4	15566.3	19644.6	12943.7	20564.1	29798	13333	20541.1	23628.5	14212.8	32335.2	20219.1	36769.8	11985.2	15544.8
LIPID-P-2570	Cer(d22:1/35:1(2OH))	神经酰胺_Cer(d22:1/35:1(2OH))	SP	鞘脂类	Cer-AS	神经酰胺	856.848	873.851	[M-H2O+H]+	C57H111NO4	13936.4	43014.8	19337.6	19954.3	40953.6	32760.2	30952.4	31603.9	13.5	13.5	13.5	13.5	13.5	13.5	13.5	13.5	25371	23126	19262.6	12660.5	16391.4	16953.1	19963.3	8384.44	13421.4	6292.78	17546.4	18103.2	13076.9	26220	8571.26	13995.5
LIPID-P-2118	Cer(d22:2/15:1)	神经酰胺_Cer(d22:2/15:1)	SP	鞘脂类	Cer-NS	神经酰胺	558.524	575.528	[M-H2O+H]+	C37H69NO3	8116.12	7825.5	5103.03	7291.96	6370.54	8074.72	9054.86	10692.4	13.5	13.5	13.5	13.5	13.5	13.5	13.5	13.5	3817.65	6036.49	5954.53	5597.44	3505.34	7828.32	2460.64	3626.48	7797.72	6684.34	6610.5	8333.85	4883.19	6586.47	4921.25	10253.5
LIPID-P-2571	Cer(d22:2/35:1(2OH))	神经酰胺_Cer(d22:2/35:1(2OH))	SP	鞘脂类	Cer-AS	神经酰胺	854.832	871.836	[M-H2O+H]+	C57H109NO4	32085.8	53536.3	60061.2	43181.7	41853.3	37156.3	48532.8	62099.2	28290	58559.1	40815.5	44287.9	13.5	13.5	13.5	13.5	32092.5	34603.9	65939.7	27871.9	21428.7	17499.2	47387	23363.6	24634.7	25611	32777.8	43739.8	32751.5	53217.5	30936.5	39198
LIPID-P-2573	Cer(d23:2/34:0(2OH))	神经酰胺_Cer(d23:2/34:0(2OH))	SP	鞘脂类	Cer-AS	神经酰胺	856.848	873.851	[M-H2O+H]+	C57H111NO4	32424	44085.5	38231.1	18372	67020	42463.6	47170.4	35864.5	13.5	13.5	13.5	13.5	77648.4	58533.8	63398.5	44246	21603.5	24783.4	36893.5	37340.9	20798.2	30513.9	30103.4	28358.4	17292.5	16877.1	38559.1	20450.7	17747.8	27252.9	12956	13205.4
LIPID-P-2575	Cer(d23:2/36:1(2OH))	神经酰胺_Cer(d23:2/36:1(2OH))	SP	鞘脂类	Cer-AS	神经酰胺	882.864	899.867	[M-H2O+H]+	C59H113NO4	12821.2	24012.4	17463.4	13071.5	9405.81	20495.9	19135.2	12321.4	13.5	13.5	13.5	13.5	13.5	13.5	13.5	13.5	17062.4	12655.9	19619.7	14557.7	11402.1	10675.6	24303.8	8070.71	10892.4	25595.5	9789.24	14276.9	13753	45029.4	14699.8	5788
LIPID-P-2030	Cer(d24:0/18:1)	神经酰胺_Cer(d24:0/18:1)	SP	鞘脂类	Cer-NDS	神经酰胺	632.634	649.637	[M-H2O+H]+	C42H83NO3	17279	14125.7	17695.7	23693.9	17072.2	24966.7	16850.8	27471.9	13.5	13.5	13.5	13.5	13.5	13.5	13.5	13.5	23547.1	23665.4	32493.6	35396.2	28608.3	16232.7	21231.9	31914.5	36750.3	39587.6	33055.8	43433.7	29898.8	20958.3	31410.1	42710.2
LIPID-P-2579	Cer(d24:1/18:0(2OH))	神经酰胺_Cer(d24:1/18:0(2OH))	SP	鞘脂类	Cer-AS	神经酰胺	648.629	665.632	[M-H2O+H]+	C42H83NO4	40434.9	39302.3	68561.2	61148.6	37521.6	94586.2	63532.9	59388.3	24802	31652.5	19574.6	24231.9	13.5	13.5	13.5	13.5	47210.6	42728.1	57760.1	40284.4	58525.3	32344.2	43086.9	33034.6	130509	113923	78755.1	81762.4	52597.8	64252.7	63537.6	49858
LIPID-P-2580	Cer(d24:1/33:0(2OH))	神经酰胺_Cer(d24:1/33:0(2OH))	SP	鞘脂类	Cer-AS	神经酰胺	858.864	875.867	[M-H2O+H]+	C57H113NO4	9373.04	37803.9	25833.3	20591.5	18237.7	3673.42	29277.8	21047.3	13.5	13.5	13.5	13.5	25892.7	19726.4	22710.5	25543.3	19615.1	17878.3	26113.2	14454.5	12271	27759.3	47271.7	22063.6	21577.4	37058.1	18627.4	24910.2	18930.6	26060.7	23558	15376.1
LIPID-P-2583	Cer(d24:2/33:0(2OH))	神经酰胺_Cer(d24:2/33:0(2OH))	SP	鞘脂类	Cer-AS	神经酰胺	856.848	873.851	[M-H2O+H]+	C57H111NO4	30536.7	43024.3	37239.2	48853.9	41026.3	39727.3	41676.3	34771.3	50439.4	29447.5	23743.4	17124.4	13.5	13.5	13.5	13.5	37336.5	29732.2	38803.4	38652.6	21867.8	35817.1	36543.9	29648.3	22597	18342.3	24670.8	37007	26375	34366.7	33233.8	22543.1
LIPID-P-2586	Cer(d24:3/15:1(2OH))	神经酰胺_Cer(d24:3/15:1(2OH))	SP	鞘脂类	Cer-AS	神经酰胺	600.535	617.538	[M-H2O+H]+	C39H71NO4	278087	332954	332475	250465	270528	348626	337270	305447	145442	213357	152970	161681	46149.1	56017.8	43274.2	37982.4	298082	309776	244906	348459	290121	243388	193129	286369	257495	259294	237566	315153	266605	269029	268431	319939
LIPID-P-2589	Cer(d25:1/32:0(2OH))	神经酰胺_Cer(d25:1/32:0(2OH))	SP	鞘脂类	Cer-AS	神经酰胺	858.864	875.867	[M-H2O+H]+	C57H113NO4	21224.3	38599.5	18825.2	21501.9	23269.8	14293.3	23201.5	27554.2	13.5	13.5	13.5	13.5	141237	162090	137377	124651	19076.5	22754.8	19884.7	15885.4	20634.9	17830.5	29969.1	18675.1	15355.9	22299.7	27525.8	42673.2	29917.3	27736	32895.7	25355.1
LIPID-P-2590	Cer(d25:1/32:1(2OH))	神经酰胺_Cer(d25:1/32:1(2OH))	SP	鞘脂类	Cer-AS	神经酰胺	856.848	873.851	[M-H2O+H]+	C57H111NO4	20580.4	25219.4	22443.6	19237.5	17112	35706.7	10648.8	15876.7	13.5	13.5	13.5	13.5	13.5	13.5	13.5	13.5	28059.9	28012.8	18626.4	15719.2	11148.5	16334.3	23048.5	21807	7330.69	17021.8	15962	10529.9	12706.8	30855.6	27009.3	14087.1
LIPID-P-2593	Cer(d25:2/32:0(2OH))	神经酰胺_Cer(d25:2/32:0(2OH))	SP	鞘脂类	Cer-AS	神经酰胺	856.848	873.851	[M-H2O+H]+	C57H111NO4	39695.5	63499.8	46098	38681.8	38722.4	50789.6	45689.7	46257.4	20298.8	19916.4	10690.9	13785.7	13.5	13.5	13.5	13.5	54168.7	34738	66233.3	31247.8	27507.8	45436.9	49151.1	29979.6	22548.1	25034	25435.5	40286.2	18546.1	38653.6	23749.7	13786.1
LIPID-P-2594	Cer(d25:2/34:1(2OH))	神经酰胺_Cer(d25:2/34:1(2OH))	SP	鞘脂类	Cer-AS	神经酰胺	882.864	899.867	[M-H2O+H]+	C59H113NO4	9634.37	20968.8	24835.7	6595.61	19602.9	36238.1	36078.5	14418	13.5	13.5	13.5	13.5	41481.5	29909.5	26670.3	43731.8	20547.9	24191.6	11557.4	13196.6	12323	21141.1	22256	32577.8	4139.83	35092.3	18163.5	14449.8	585.801	11473.9	24879.9	10737.8
LIPID-P-2600	Cer(d26:1/31:1(2OH))	神经酰胺_Cer(d26:1/31:1(2OH))	SP	鞘脂类	Cer-AS	神经酰胺	856.848	873.851	[M-H2O+H]+	C57H111NO4	15392.2	30289.3	34085.6	22903.8	28482.2	14940.9	27214	36352.5	13.5	13.5	13.5	13.5	13.5	13.5	13.5	13.5	25243.6	12589.3	36522.8	22047.2	7198.11	14466.8	8339.89	12737.3	29138.3	26959.9	32935.3	16966.3	20027.6	7074.62	3818.96	12203.1
LIPID-P-2601	Cer(d26:2/31:0(2OH))	神经酰胺_Cer(d26:2/31:0(2OH))	SP	鞘脂类	Cer-AS	神经酰胺	856.848	873.851	[M-H2O+H]+	C57H111NO4	51817.3	62337.4	53626	31415.2	47175.9	45193.7	67792.8	27187.8	13.5	13.5	13.5	13.5	13.5	13.5	13.5	13.5	51630.2	54866.3	68575.8	40735.5	34011.3	31828.5	49472.9	33439.6	21783.6	58619.8	45011.2	55456.7	17942	42178.9	26276.1	22143.6
LIPID-P-2602	Cer(d26:2/33:1(2OH))	神经酰胺_Cer(d26:2/33:1(2OH))	SP	鞘脂类	Cer-AS	神经酰胺	882.864	899.867	[M-H2O+H]+	C59H113NO4	11966.9	20646.4	14390.7	12005.4	20007.3	38834.9	12149.6	14594.7	13.5	13.5	13.5	13.5	13.5	13.5	13.5	13.5	16112.4	25503.9	15618.3	19024.9	12942.1	15192.3	20144	17196.4	5832.8	25753.3	29088.2	16628.2	26484.6	17995.6	7403.23	12685.4
LIPID-P-2606	Cer(d27:1/30:0(2OH))	神经酰胺_Cer(d27:1/30:0(2OH))	SP	鞘脂类	Cer-AS	神经酰胺	858.864	875.867	[M-H2O+H]+	C57H113NO4	26773.3	53016	29744.8	27903.5	36631	15934.3	36112.2	38581.9	13.5	13.5	13.5	13.5	13.5	13.5	13.5	13.5	31504	17805.4	38644.4	37288.3	23253.8	32035.9	37134.3	27758.2	30579.9	37785.8	56606.2	66054.7	41238	37070.4	39873.8	35654.8
LIPID-P-2610	Cer(d27:2/30:0(2OH))	神经酰胺_Cer(d27:2/30:0(2OH))	SP	鞘脂类	Cer-AS	神经酰胺	856.848	873.851	[M-H2O+H]+	C57H111NO4	22008.4	80187	41469.4	46464.3	47317.6	64934	89622.2	53180.1	13.5	13.5	13.5	13.5	13.5	13.5	13.5	13.5	34522.3	44125.7	72067	27493.6	49452.5	57435.6	55115.5	29758.8	34406.9	27312	29282.2	23414.8	28344.6	53317.7	18403.2	44397.3
LIPID-P-2612	Cer(d27:2/32:1(2OH))	神经酰胺_Cer(d27:2/32:1(2OH))	SP	鞘脂类	Cer-AS	神经酰胺	882.864	899.867	[M-H2O+H]+	C59H113NO4	22148	45669.5	13676.5	14898.1	16242.4	21131.8	34455.1	20949.2	13.5	13.5	13.5	13.5	13.5	13.5	13.5	13.5	18191.8	10516	23819.3	8467.05	23873.6	11744.5	20403.6	16732.8	20740.5	24966.6	30339.1	8973.51	18581.6	6478.26	17345.5	11058
LIPID-P-2618	Cer(d28:1/29:1(2OH))	神经酰胺_Cer(d28:1/29:1(2OH))	SP	鞘脂类	Cer-AS	神经酰胺	856.848	873.851	[M-H2O+H]+	C57H111NO4	39317.7	63998.7	33769.2	28311.9	41282.4	51730.1	46759.6	38334.5	13.5	13.5	13.5	13.5	13.5	13.5	13.5	13.5	47678.6	36452.7	52164.7	42268.1	35368.1	22976.4	34407.1	17000.1	41754.8	44397.1	30751.5	31726.4	31067.7	29393.3	26358.2	22212.6
LIPID-P-2620	Cer(d28:2/31:0(2OH))	神经酰胺_Cer(d28:2/31:0(2OH))	SP	鞘脂类	Cer-AS	神经酰胺	884.879	901.883	[M-H2O+H]+	C59H115NO4	17061.5	11890	13995.9	25379.6	20979.4	13611.5	18020.3	28795.1	13.5	13.5	13.5	13.5	13.5	13.5	13.5	13.5	19968.9	13131.2	37950.8	21689.6	23251.5	31064.6	36075.9	28290.1	50300.1	36177.2	29752.6	32105.9	37281.5	34111.6	23681.5	22548.7
LIPID-P-2623	Cer(d29:1/28:0(2OH))	神经酰胺_Cer(d29:1/28:0(2OH))	SP	鞘脂类	Cer-AS	神经酰胺	858.864	875.867	[M-H2O+H]+	C57H113NO4	24121.2	22127.5	8303.07	22220	30836.2	26571.9	28487	25092.1	13.5	13.5	13.5	13.5	13.5	13.5	13.5	13.5	43306.4	17184.2	36263	7518.42	7111.08	23101.6	35590.8	19314.3	21875.2	33169	40275.1	25915.4	27778.7	31336.8	22687.2	7006.62
LIPID-P-2624	Cer(d29:1/28:1(2OH))	神经酰胺_Cer(d29:1/28:1(2OH))	SP	鞘脂类	Cer-AS	神经酰胺	856.848	873.851	[M-H2O+H]+	C57H111NO4	55476.6	71086.6	44778.2	58013.7	70726.2	69447.9	75603.5	88917.3	13.5	13.5	13.5	13.5	13.5	13.5	13.5	13.5	50036.3	54302.1	75879.7	29872.3	36683.4	48408.6	53532.3	35990	44072.2	66622.1	47874.4	30431	37247.5	51909.7	32851.5	16923.7
LIPID-P-2628	Cer(d29:2/28:0(2OH))	神经酰胺_Cer(d29:2/28:0(2OH))	SP	鞘脂类	Cer-AS	神经酰胺	856.848	873.851	[M-H2O+H]+	C57H111NO4	22647.1	48384.6	30766	28683.7	35072.2	41129.7	34025.2	40877.2	13.5	13.5	13.5	13.5	13.5	13.5	13.5	13.5	57410.9	45551.1	56262.3	28758.2	23100.1	26592.5	40845.7	27727	33610.9	33074.6	57393.9	29451.3	34773.9	32440.7	37470.3	30446.3
LIPID-P-2629	Cer(d29:2/30:0(2OH))	神经酰胺_Cer(d29:2/30:0(2OH))	SP	鞘脂类	Cer-AS	神经酰胺	884.879	901.883	[M-H2O+H]+	C59H115NO4	16305.8	37046.8	23640.8	24627.2	39495.6	17228.6	46073.3	37330.9	13.5	13.5	13.5	13.5	13.5	13.5	13.5	13.5	22060.6	28153.3	38937.8	27257.2	17718.4	23719.6	19080.3	30770.7	19397.7	42143.2	48786.8	36314.5	23386.9	40534.2	28884.1	40714.3
LIPID-P-2632	Cer(d30:1/27:1(2OH))	神经酰胺_Cer(d30:1/27:1(2OH))	SP	鞘脂类	Cer-AS	神经酰胺	856.848	873.851	[M-H2O+H]+	C57H111NO4	47262.9	62553.9	29556.5	55379.8	51944.7	60478.9	65705.5	40876.5	13.5	13.5	13.5	13.5	13.5	13.5	13.5	13.5	28910.9	26527.2	53980.2	46176.1	34975.7	46398.3	55174	25684.7	34027.4	45310.8	29642.3	44889.7	11390.3	23517.6	53919.3	22443.8
LIPID-P-2635	Cer(d30:2/29:0(2OH))	神经酰胺_Cer(d30:2/29:0(2OH))	SP	鞘脂类	Cer-AS	神经酰胺	884.879	901.883	[M-H2O+H]+	C59H115NO4	19933.1	7908.96	30814.3	17356.6	20014.2	41280.6	18482.6	28175.5	13.5	13.5	13.5	13.5	13.5	13.5	13.5	13.5	38952.3	27274.4	55452.1	36942.5	14122.1	21529.9	35377.1	19198.8	16258.1	38621	15415.9	44374	44585.5	48354.5	33111	12547.3
LIPID-P-2404	Cer(t16:1/25:0)	神经酰胺_Cer(t16:1/25:0)	SP	鞘脂类	Cer-NP	神经酰胺	634.613	651.617	[M-H2O+H]+	C41H81NO4	70687.6	58867.5	68065.2	62538.4	59404	51558	67631.9	52856.7	13.5	13.5	13.5	13.5	13.5	13.5	13.5	13.5	39294.6	34513.7	35684.5	38160.9	32379	36110.5	41399.8	35292.3	80331.8	104919	83372.5	72611.2	73358.8	61805.7	59959.9	63981.2
LIPID-P-2406	Cer(t16:1/26:0)	神经酰胺_Cer(t16:1/26:0)	SP	鞘脂类	Cer-NP	神经酰胺	648.629	665.632	[M-H2O+H]+	C42H83NO4	2.25536e+06	2.16269e+06	2.78105e+06	2.59291e+06	2.71537e+06	2.03047e+06	3.06829e+06	2.40037e+06	1.8406e+06	1.69363e+06	1.688e+06	1.92361e+06	13.5	13.5	13.5	13.5	3.15843e+06	2.98874e+06	3.14192e+06	3.15478e+06	2.63056e+06	2.60731e+06	2.67609e+06	2.52708e+06	2.76151e+06	2.8653e+06	2.71839e+06	2.80297e+06	2.54889e+06	2.79316e+06	3.02274e+06	2.34596e+06
LIPID-P-2407	Cer(t16:1/27:0)	神经酰胺_Cer(t16:1/27:0)	SP	鞘脂类	Cer-NP	神经酰胺	662.645	679.648	[M-H2O+H]+	C43H85NO4	15683.9	16727.1	10446.2	19202.1	29888.9	10955	15294	12598.9	42328.7	41405.4	54208.5	49951.6	2.04978e+06	2.07628e+06	2.1318e+06	2.19138e+06	12805.8	19875.3	22008.2	21809.1	14339.4	20865.8	28023.1	19487.3	101943	61615.7	50891.4	92047.2	63105.7	47549	32607	54146.4
LIPID-P-2420	Cer(t17:1/24:1)	神经酰胺_Cer(t17:1/24:1)	SP	鞘脂类	Cer-NP	神经酰胺	632.598	649.601	[M-H2O+H]+	C41H79NO4	16579.8	13326.1	12267	20195.6	14857.2	12583.1	28019.7	29138.2	13.5	13.5	13.5	13.5	36528.4	58055.7	50973	41613.3	40556.9	26732.7	32331.6	34715.5	25902.5	23968.9	28546.5	45276.3	23783.9	22992.7	22019.7	22399	20076.9	26255.3	23993.4	36242.3
LIPID-P-2422	Cer(t17:2/16:0)	神经酰胺_Cer(t17:2/16:0)	SP	鞘脂类	Cer-NP	神经酰胺	520.472	537.476	[M-H2O+H]+	C33H63NO4	12762.2	19211.9	19071.1	21381	16053	27533	17574	13741.1	13.5	13.5	13.5	13.5	13.5	13.5	13.5	13.5	36979	21148.7	39621.3	24010	12141.2	38235	22788.8	36840.7	8138.97	52434	40508.9	36979.5	41942.8	23120.7	31462.4	22081.9
LIPID-P-2430	Cer(t17:2/22:1)	神经酰胺_Cer(t17:2/22:1)	SP	鞘脂类	Cer-NP	神经酰胺	602.551	619.554	[M-H2O+H]+	C39H73NO4	30053.5	36395.7	22917.3	45087.9	25974.8	31008.3	26271.4	66871.6	13.5	13.5	13.5	13.5	13.5	13.5	13.5	13.5	20152.6	26446.6	42015.8	16813.3	29389.2	26558.4	30073.3	22940.6	30192	34337	16427.6	29792.1	35152	38372.7	36382.3	18025.8
LIPID-P-2433	Cer(t17:2/24:1)	神经酰胺_Cer(t17:2/24:1)	SP	鞘脂类	Cer-NP	神经酰胺	630.582	647.585	[M-H2O+H]+	C41H77NO4	151923	106589	104862	110292	104856	75572.1	109698	252508	13.5	13.5	13.5	13.5	13.5	13.5	13.5	13.5	236007	191165	256780	144568	194435	209031	238219	229189	140276	147377	176697	210964	238017	181897	197020	134417
LIPID-P-2434	Cer(t17:2/25:0)	神经酰胺_Cer(t17:2/25:0)	SP	鞘脂类	Cer-NP	神经酰胺	646.613	663.617	[M-H2O+H]+	C42H81NO4	611937	559428	605404	665637	735174	925703	945535	749663	13.5	13.5	13.5	13.5	13.5	13.5	13.5	13.5	730599	730522	686759	647148	642477	693429	689942	692839	349409	332834	352944	296307	289745	382570	350838	377108
LIPID-P-2437	Cer(t17:2/33:0)	神经酰胺_Cer(t17:2/33:0)	SP	鞘脂类	Cer-NP	神经酰胺	758.738	775.742	[M-H2O+H]+	C50H97NO4	63429.4	111323	75231.7	57802.7	76643.8	33262.7	105959	106306	50488	84423.6	59044.9	66825.4	13.5	13.5	13.5	13.5	111156	94959.3	198472	128281	109488	114587	243515	175304	222037	207061	180702	254206	278203	290077	214198	188552
LIPID-P-2438	Cer(t17:2/35:0)	神经酰胺_Cer(t17:2/35:0)	SP	鞘脂类	Cer-NP	神经酰胺	786.77	803.773	[M-H2O+H]+	C52H101NO4	16293.6	39096.5	24924.5	30289.8	16382.3	25398.4	24036.3	41199.1	12278.4	39221.2	15538	11126	133935	197399	88338.1	197676	53503	21846.6	55299.2	85793.5	39971.9	40545.3	125340	70063.7	79590.8	93899.7	81831.4	81035.8	119933	112901	48030.3	73176.4
LIPID-P-2439	Cer(t17:2/35:1)	神经酰胺_Cer(t17:2/35:1)	SP	鞘脂类	Cer-NP	神经酰胺	784.754	801.757	[M-H2O+H]+	C52H99NO4	55192.2	66808.7	33064.4	38190.3	38973.6	20740.8	48425.8	77051	42393.5	47564.8	39592.1	60411.6	58734.2	68878.4	23143.6	56239.7	146196	80168.6	121979	128211	110040	121401	232232	123741	206338	168214	168563	184273	255342	251028	184965	234289
LIPID-P-1540	Cer(t18:0/18:0)	神经酰胺_Cer(t18:0/18:0)	SP	鞘脂类	Cer-NP	神经酰胺	566.551	583.554	[M-H2O+H]+	C36H73NO4	55905.6	36805.5	52162	56212.9	66152.6	41966.7	39137.4	52628.8	13.5	13.5	13.5	13.5	96324.7	131321	46664.6	102992	55799.9	67457.8	50142.6	56164.5	53269.7	50511.3	49672.2	68536.2	66088.4	61516	60902.5	49947.8	60890.9	62189.8	56211.6	52431.4
LIPID-P-1509	Cer(t18:0/20:0(2OH))	神经酰胺_Cer(t18:0/20:0(2OH))	SP	鞘脂类	Cer-AP	神经酰胺	610.577	627.58	[M-H2O+H]+	C38H77NO5	21119.9	12930.4	23149.7	29620.6	19400.6	25178.5	32484	50760.4	13.5	13.5	13.5	13.5	13.5	13.5	13.5	13.5	38492	29535.4	31839.6	39707.7	41318.7	42528	35125.3	36846.3	12475.9	30045.8	10340.4	11267.5	6377.24	15970.7	13289.5	4995.07
LIPID-P-2445	Cer(t18:0/22:0)	神经酰胺_Cer(t18:0/22:0)	SP	鞘脂类	Cer-NP	神经酰胺	640.624	639.617	[M+H]+	C40H81NO4	31062.2	29871.5	32488.8	44891.9	37171.4	41995	42318.7	32901	43867	57883.1	44658.7	55920.6	13.5	13.5	13.5	13.5	18719.6	32403.6	22970.2	24509.8	21329.7	14953.3	16245.3	17990.7	37819.8	40396.7	34109.5	43134	21464.6	29252.6	34589.6	21750
LIPID-P-2446	Cer(t18:0/23:1)	神经酰胺_Cer(t18:0/23:1)	SP	鞘脂类	Cer-NP	神经酰胺	634.613	651.617	[M-H2O+H]+	C41H81NO4	74612.6	71867.2	71036.4	70781.8	76263	64643.9	78520.7	81489.9	108742	84113.4	100276	113385	64883.2	36746.4	42838.7	48459.1	34279.4	35978.1	50926.9	43972.8	38217.3	51442.4	49099.8	55877	95365.2	116317	73859.2	93934.3	82847.7	78364.7	74844.7	83297.3
LIPID-P-2447	Cer(t18:0/24:0)	神经酰胺_Cer(t18:0/24:0)	SP	鞘脂类	Cer-NP	神经酰胺	668.655	667.648	[M+H]+	C42H85NO4	60185.7	20441.9	42271.7	54101.2	48170.1	51968.4	48487.4	62327	65479.5	74297.7	61887.9	52915.9	107580	116388	125642	119139	60525.1	48714	67448.6	46715.6	36625.2	51234.2	55128.6	44560.7	80520.6	62008.2	50658.9	74197.5	73072.3	51823.3	57648.4	52805
LIPID-P-2455	Cer(t18:1/32:1)	神经酰胺_Cer(t18:1/32:1)	SP	鞘脂类	Cer-NP	神经酰胺	758.738	775.742	[M-H2O+H]+	C50H97NO4	4170.32	11011.1	8644.21	4112.73	3988.89	1203.19	5751.1	16361.3	13.5	13.5	13.5	13.5	86577.8	64272.2	66495.5	73071.9	5046.59	10181.8	13678.6	3418.11	3326.89	3693.82	10334.4	4599.81	11872	28288.9	9846.41	18174.7	14633.2	14755.4	20182.7	14440.9
LIPID-P-1953	Cer(t18:1/36:1(2OH))	神经酰胺_Cer(t18:1/36:1(2OH))	SP	鞘脂类	Cer-AP	神经酰胺	830.796	847.799	[M-H2O+H]+	C54H105NO5	50073.2	65820.4	47907.9	41020.7	36512.7	17922.5	41340	78069.5	13.5	13.5	13.5	13.5	13.5	13.5	13.5	13.5	45820	21936.2	75707.1	35015	14515.4	30523.8	44299.8	6183.21	33561.9	30619.3	50072.4	30343.2	22488.9	46258.2	28426.3	23304.1
LIPID-P-1956	Cer(t18:1/38:2(2OH))	神经酰胺_Cer(t18:1/38:2(2OH))	SP	鞘脂类	Cer-AP	神经酰胺	856.812	873.815	[M-H2O+H]+	C56H107NO5	203574	335781	250276	181596	234948	175306	284268	332743	207442	268895	188449	271853	13.5	13.5	13.5	13.5	262139	249729	428044	226999	156899	254660	341774	190079	186326	281101	270616	216774	193856	343099	193301	182468
LIPID-P-1958	Cer(t18:2/36:2(2OH))	神经酰胺_Cer(t18:2/36:2(2OH))	SP	鞘脂类	Cer-AP	神经酰胺	826.765	843.768	[M-H2O+H]+	C54H101NO5	22405.8	59925	15274	15015.4	19062.2	14649.5	27416.4	49803.9	9537.48	34029.2	12127.3	16756.3	449168	429637	280737	466165	33135.4	12926.9	59510.5	15108.5	8182.32	11056.3	12156.8	14560.6	34427	50290.8	41401.1	30390.8	12280.5	36427.3	13781.7	8064.04
LIPID-P-1960	Cer(t18:2/38:2(2OH))	神经酰胺_Cer(t18:2/38:2(2OH))	SP	鞘脂类	Cer-AP	神经酰胺	854.796	871.799	[M-H2O+H]+	C56H105NO5	92879.1	114003	77596.8	39353.8	97482.5	44051.6	99102.4	126639	64964	86507.9	37330.6	68090.2	33807.9	41465.7	19649	75989.9	100491	84579.9	152209	54190.1	86335.3	108155	98790.6	81616	128770	144259	70659.6	104672	62201.1	90708.7	47259.9	37967
LIPID-P-1961	Cer(t18:2/40:2(2OH))	神经酰胺_Cer(t18:2/40:2(2OH))	SP	鞘脂类	Cer-AP	神经酰胺	882.827	899.831	[M-H2O+H]+	C58H109NO5	23133.6	34257.5	43276.5	32412.4	42545.9	32355.2	61229.4	45934.8	13.5	13.5	13.5	13.5	81884.7	118910	120699	90626.3	56895.5	47483	54204.5	40530.1	53507.9	45045.4	51795	32620.8	16496	34398.8	21840.9	29947.2	18221.7	21416.7	18840.8	26577.6
LIPID-P-1965	Cer(t20:1/36:2(2OH))	神经酰胺_Cer(t20:1/36:2(2OH))	SP	鞘脂类	Cer-AP	神经酰胺	856.812	873.815	[M-H2O+H]+	C56H107NO5	31341.7	55482.1	50662.6	42984.9	40725.3	33023.6	35016.7	68501	29446.4	49333.6	49074.7	54515.4	13.5	13.5	13.5	13.5	54902.5	31629.8	51023.9	31765.4	31955.3	31447.5	26965.4	21327.9	53094.5	52684.5	25425.2	71489.8	48312.1	71850.1	44523.6	50064.5
LIPID-P-1966	Cer(t20:1/38:2(2OH))	神经酰胺_Cer(t20:1/38:2(2OH))	SP	鞘脂类	Cer-AP	神经酰胺	884.843	901.846	[M-H2O+H]+	C58H111NO5	43235	90834.5	34032.5	75798.6	27619.4	9017.56	32340.3	205158	101025	127551	121464	85528.8	80867.4	54064.1	68248.6	54481.8	144540	124597	132292	86946.8	22981.6	40450.3	74748.6	56358	146842	278711	296253	224577	117632	255564	280099	64835.9
LIPID-P-1973	Cer(t20:2/36:1(2OH))	神经酰胺_Cer(t20:2/36:1(2OH))	SP	鞘脂类	Cer-AP	神经酰胺	856.812	873.815	[M-H2O+H]+	C56H107NO5	37856.7	34102.5	27481.9	31002.5	32931.5	22700	43744.6	79133.3	13.5	13.5	13.5	13.5	75554.9	134358	137608	202777	36588	26550.9	40725.5	25023.6	26833.4	38233.2	35850.4	18000.4	13146	36720.5	11586.3	16299.9	11387.2	19744.9	20876	11905.1
LIPID-P-1974	Cer(t20:2/36:2(2OH))	神经酰胺_Cer(t20:2/36:2(2OH))	SP	鞘脂类	Cer-AP	神经酰胺	854.796	871.799	[M-H2O+H]+	C56H105NO5	96685.5	153744	80383.7	78576.9	87447	48664	79860.6	170807	37026.4	38399.6	44325.7	66792.9	13.5	13.5	13.5	13.5	103420	78769.7	113477	55156.5	54657.1	57178.5	75320.7	66899.1	41416.8	56538.7	58087.5	52707.7	26772.9	53263.1	40437.5	26751.2
LIPID-P-1976	Cer(t20:2/38:2(2OH))	神经酰胺_Cer(t20:2/38:2(2OH))	SP	鞘脂类	Cer-AP	神经酰胺	882.827	899.831	[M-H2O+H]+	C58H109NO5	187205	297058	220346	243261	385817	224512	353992	318833	152751	226109	121001	126986	122253	77215.8	80798.4	68565.4	363983	244582	403097	202856	327116	287981	430406	397991	140948	232767	123099	105351	100346	162715	173653	133902
LIPID-P-1978	Cer(t20:2/40:2(2OH))	神经酰胺_Cer(t20:2/40:2(2OH))	SP	鞘脂类	Cer-AP	神经酰胺	910.859	927.862	[M-H2O+H]+	C60H113NO5	66580.3	92285.9	75731.8	63476.4	57743.1	60604.4	99693.8	65531.5	32279.2	57864.6	17609.2	35517	239460	258667	153508	184899	69717	53380.6	47665.4	61628.6	24182.1	67891.3	88899.7	39789.8	30086.2	60424.4	38791.9	37979.9	27754.6	54085	34252.1	18243.6
LIPID-P-2459	Cer(t21:1/18:0)	神经酰胺_Cer(t21:1/18:0)	SP	鞘脂类	Cer-NP	神经酰胺	606.582	623.585	[M-H2O+H]+	C39H77NO4	13282.3	13796.5	16935.8	14790.2	15938.4	15226.6	12280.6	9420.82	13.5	13.5	13.5	13.5	116800	88559.6	42744.6	48289.7	13177.7	14730.9	9604.69	15901.2	8216.75	13364.7	13231.7	8973.74	7870.34	13271.8	11342.9	14197.6	16250.8	12340.9	12136.1	16052
LIPID-P-1981	Cer(t22:1/34:2(2OH))	神经酰胺_Cer(t22:1/34:2(2OH))	SP	鞘脂类	Cer-AP	神经酰胺	856.812	873.815	[M-H2O+H]+	C56H107NO5	105217	174116	95336.8	93826.4	100137	31593	135501	155830	93080.9	113113	120382	181377	13.5	13.5	13.5	13.5	119448	78032.7	188134	115107	99114.1	95632.4	123846	71921.3	119249	162230	122778	139690	106776	179886	95910.5	77889.7
LIPID-P-1983	Cer(t22:2/34:2(2OH))	神经酰胺_Cer(t22:2/34:2(2OH))	SP	鞘脂类	Cer-AP	神经酰胺	854.796	871.799	[M-H2O+H]+	C56H105NO5	27657.4	29330.2	24051.6	11133.6	22073.1	7930.29	35046.1	51894.3	15090.1	35043.6	10193.7	12836.6	220237	171669	112460	208332	29840.3	14850.7	35204.7	13503.6	9786.05	25592.5	25324.7	18761	21985.6	25884.7	27216.3	28631.9	18393	23769.5	10759.5	5544.04
LIPID-P-1985	Cer(t22:2/38:2(2OH))	神经酰胺_Cer(t22:2/38:2(2OH))	SP	鞘脂类	Cer-AP	神经酰胺	910.859	927.862	[M-H2O+H]+	C60H113NO5	41231.1	95430.3	51955.6	63157	65835.7	43578.1	80146.5	148916	13.5	13.5	13.5	13.5	16507.1	30535.8	29403.7	27889.4	104102	74148.9	62939.4	80671.3	68973	58732	77313.1	90765.6	30579.5	40881.5	30759.3	34078.4	31324.2	23528.4	39547	26172.7
LIPID-P-2465	Cer(t24:0/18:0)	神经酰胺_Cer(t24:0/18:0)	SP	鞘脂类	Cer-NP	神经酰胺	650.645	667.648	[M-H2O+H]+	C42H85NO4	15877.5	24323.5	20607.1	27621.9	17355.5	16765.7	23912.4	37906.8	26446.8	18519.7	18535.9	16751.8	13.5	13.5	13.5	13.5	30682.7	50727.2	51762.4	52532.3	23772.2	19120.5	43968.8	47827	34694.5	35890.6	40575.2	43483	43169.5	33790.8	43840.7	32777.7
LIPID-P-2466	Cer(t24:0/18:1)	神经酰胺_Cer(t24:0/18:1)	SP	鞘脂类	Cer-NP	神经酰胺	648.629	665.632	[M-H2O+H]+	C42H83NO4	54493.9	54347.9	71066.2	44853.1	71284.4	32763.2	69496	47643.8	80752.8	63353.3	44239.3	39118.7	25613.3	16054.2	27887.1	25302.2	69437.6	68832.6	77022.2	77466.9	68658.8	60581.6	54002.8	70618.4	89391.6	81483.9	46952.2	59937.8	69766.9	47966.1	67056.8	66856.4
LIPID-P-1988	Cer(t24:1/32:2(2OH))	神经酰胺_Cer(t24:1/32:2(2OH))	SP	鞘脂类	Cer-AP	神经酰胺	856.812	873.815	[M-H2O+H]+	C56H107NO5	31505.4	52791	29857.6	28286.9	52683.8	58402.4	45136.3	45270.5	20479.1	33879	20186.9	55455.3	55702.6	85955.6	69787.2	91277.1	28274.5	19564.4	37299.2	15150.3	28174	18094.7	38667.3	23973.8	37179.7	37790.8	35634.1	35020.8	30703.2	44367.2	37305.9	19720.5
LIPID-P-1989	Cer(t24:1/34:2(2OH))	神经酰胺_Cer(t24:1/34:2(2OH))	SP	鞘脂类	Cer-AP	神经酰胺	884.843	901.846	[M-H2O+H]+	C58H111NO5	28260.9	39461.3	24672.2	21502.3	36122.7	18402.8	14130.6	45271.6	48001.8	54149.1	43084.9	50808.2	59216.5	54910.7	22214.6	54684.2	38658.8	36430.3	31537.6	43729.5	30577.2	29686.4	63129.7	45097.6	69416.5	93262.5	95338.1	105132	108665	101746	103934	68212.2
LIPID-P-1997	Cer(t26:2/34:2(2OH))	神经酰胺_Cer(t26:2/34:2(2OH))	SP	鞘脂类	Cer-AP	神经酰胺	910.859	927.862	[M-H2O+H]+	C60H113NO5	14842.4	28124.1	15427	16339.7	24306.5	19247.6	31568	43781.7	13.5	13.5	13.5	13.5	107605	104701	73710.6	68784.1	24207.1	21839.2	16799	22206.2	12800.3	25186.3	28340.3	17029.5	12885.3	17780.3	7972.26	6677.65	5584.8	9233.39	11871.5	6374.65
LIPID-P-1999	Cer(t29:1/27:1(2OH))	神经酰胺_Cer(t29:1/27:1(2OH))	SP	鞘脂类	Cer-AP	神经酰胺	858.827	875.831	[M-H2O+H]+	C56H109NO5	25272.2	40679.8	18769.6	37956.5	35825.3	20912.7	35104.3	51327.8	27280.8	24674	17544.8	33590.8	13.5	13.5	13.5	13.5	43611.5	25346.1	36112.1	35204.5	21494.4	37962.9	47505.5	32275.7	35139.9	42677.3	27606.7	31623.2	32676	65499.1	38959.9	20734.3
LIPID-P-2000	Cer(t30:0/18:1(2OH))	神经酰胺_Cer(t30:0/18:1(2OH))	SP	鞘脂类	Cer-AP	神经酰胺	748.718	765.721	[M-H2O+H]+	C48H95NO5	73476.4	88975.1	80108.8	76568.9	103697	75345.6	117981	76324.2	114280	79463.5	89887.6	75144.4	47856.5	52708.3	24491.5	37271	115382	72409.9	104934	92716.1	83549.5	72585.7	107187	54798.6	166996	90694.4	108643	126574	109677	102900	126149	133817
LIPID-N-0609	CerP(d18:1/18:1)	1-磷酸神经酰胺_CerP(d18:1/18:1)	SP	鞘脂类	CerP	1-磷酸神经酰胺	642.486	643.494	[M-H]-	C36H70NO6P	30389.3	35362.8	31294.5	26275.2	35901.2	12289.5	33074.5	30610	79112	69218.6	111597	52393.9	77684.4	89151.4	99252.4	91851.3	32870.8	18823.7	40490.7	49349.7	19583.9	36174.6	29699.9	39539.7	67224.1	42608.8	43390.5	32000.7	33332.2	37720.5	44304.5	30801.9
LIPID-N-0606	CerP(d18:1/24:0)	1-磷酸神经酰胺_CerP(d18:1/24:0)	SP	鞘脂类	CerP	1-磷酸神经酰胺	728.596	729.604	[M-H]-	C42H84NO6P	15036.1	14160.1	13416.3	16002	17097.4	14881.5	17091	12865.7	40887.4	45427.9	38880.2	44848.7	54053.9	42544.6	133516	35780.1	10054.5	15442.5	14675.9	12809.1	10057.9	12556.8	12752.9	10405.6	17516.5	17713	17220.1	18040	14282.9	14742.8	17267.9	12235.1
LIPID-N-0005	Chenodeoxycholic acid	鹅脱氧胆酸	ST	甾醇脂类	BA	胆汁酸	391.5	392.293	[M-H]-	C24H40O4	71350.7	57509.6	59566	50378.6	61912.6	49580.4	61798.2	64564.6	131190	95791.5	118116	122692	45720.7	49783	50617	52740.6	59353.1	56392.4	85299.5	52466.4	57984.4	43373.9	50665.6	68227.9	57735.3	60821.6	60774.3	56789.4	58618.3	56894.3	70019.7	85598.8
LIPID-P-0052	Cholesterol	胆固醇	ST	甾醇脂类	Cho	胆固醇	369.4	386.355	[M-H2O+H]+	C27H46O	91602	114070	90498.7	101994	97261.9	91344.3	77641.8	94006.1	329465	395546	379853	350007	132694	150547	125367	144836	91283.5	82842.8	155712	232732	74844.3	82304.2	76089.8	105897	135434	98701.8	94157.7	122326	104430	84373.3	83433.6	85759.5
LIPID-P-0161	Coenzyme Q10	辅酶Q10(氧化型）	PR	异戊烯醇脂类	CoQ	辅酶Q	863.691	862.684	[M+H]+	C59H90O4	97747	75236.5	73297.6	134480	101777	108379	131832	98064.5	161780	109211	117667	120411	358635	414884	358530	354184	253136	294536	179294	344212	302988	322381	220419	307274	451276	309265	307921	332319	470291	315564	429306	356217
LIPID-P-0159	Coenzyme Q8	辅酶Q8(氧化型）	PR	异戊烯醇脂类	CoQ	辅酶Q	727.566	780.606	[M+H]+	C53H80O4	1.1825e+06	923517	953787	1.13492e+06	1.22163e+06	945706	1.33984e+06	1.0285e+06	1.12778e+06	846126	593063	964103	156054	135041	175744	111266	1.9951e+06	1.75241e+06	2.24519e+06	2.00803e+06	1.24646e+06	1.8946e+06	2.17463e+06	1.85954e+06	2.06103e+06	2.13523e+06	2.12057e+06	2.28181e+06	1.98027e+06	2.13484e+06	2.66102e+06	1.53264e+06
LIPID-P-0160	Coenzyme Q9	辅酶Q9(氧化型）	PR	异戊烯醇脂类	CoQ	辅酶Q	795.629	794.621	[M+H]+	C54H82O4	5.02744e+06	4.53935e+06	4.19776e+06	5.14061e+06	4.92345e+06	5.66603e+06	5.69827e+06	6.21973e+06	5.35145e+06	6.86135e+06	3.21158e+06	5.49549e+06	886177	856358	1.09894e+06	1.18315e+06	1.30061e+07	9.30153e+06	1.29808e+07	1.1036e+07	8.19084e+06	1.16675e+07	1.10046e+07	1.11735e+07	1.8568e+07	1.73697e+07	1.97634e+07	1.64872e+07	1.94762e+07	1.68789e+07	1.89409e+07	1.21462e+07
LIPID-P-1422	DG(12:0_16:1)	甘油二酯_DG(12:0_16:1)	GL	甘油脂类	DG	甘油二酯	528.463	510.428	[M+NH4]+	C31H58O5	49873	49540.6	40629.7	40810.9	35098.6	21571.3	39229.8	107637	118763	147793	40558.9	94097.9	7.39182e+06	7.59633e+06	8.403e+06	5.42202e+06	47727.9	38573.1	54270.9	22293.4	35525.1	26406.8	48873.5	18567.7	35515.3	78659.1	62348.6	53405.8	40570.2	96251.8	50269.9	21865.7
LIPID-P-0189	DG(12:0_18:1)	甘油二酯_DG(12:0_18:1	GL	甘油脂类	DG	甘油二酯	556.503	538.46	[M+NH4]+	C33H62O5	312432	299095	348564	293566	336282	225297	350024	592687	437923	878261	230311	469822	224233	157849	102395	182459	563358	388631	542478	434477	337458	423927	455318	293896	421113	763034	500858	581677	414135	678801	356482	300404
LIPID-P-1437	DG(12:0_18:2)	甘油二酯_DG(12:0_18:2)	GL	甘油脂类	DG	甘油二酯	554.478	536.444	[M+NH4]+	C33H60O5	208115	124504	241985	125489	201113	247099	229056	361243	145048	280062	102812	158089	1.03381e+06	1.04249e+06	703302	769513	219044	157323	172720	102659	88736.3	138776	91386.5	82354.4	51600.5	175490	69613.6	96705	39337	122121	56656.9	30243.8
LIPID-P-0171	DG(12:0_20:0)	甘油二酯_DG(12:0_20:0)	GL	甘油脂类	DG	甘油二酯	586.55	568.507	[M+NH4]+	C35H68O5	87780.2	71639.9	88425.6	85581.1	84728.4	76657.6	93359.7	100459	63995.2	58257.3	36590.8	54566.8	427129	237570	241399	273988	117636	88598.7	95123.1	84497.6	94344.2	106223	96400.2	102224	96997.3	93528.4	83882.4	98742.3	105714	97057.1	95319.7	111701
LIPID-P-0164	DG(14:0_14:0)	甘油二酯_DG(14:0_14:0)	GL	甘油脂类	DG	甘油二酯	530.476	512.444	[M+NH4]+	C31H60O5	41829.5	38662.5	37169.1	22465	41516.3	14202	38499.9	64642.9	36250.8	107215	59399.3	75047.7	67919.3	81184.8	19525.7	71201	46412.3	39076.2	51108.8	39288.9	30373.2	37489	51530.3	44485.5	50009.6	96830.4	61698.1	93820.3	65710	81385.6	45736.1	36608.6
LIPID-P-0187	DG(14:0_14:1)	甘油二酯_DG(14:0_14:1)	GL	甘油脂类	DG	甘油二酯	528.461	510.428	[M+NH4]+	C31H58O5	17287.6	13744.9	6470.99	8835.09	13959.3	1999.74	12755.3	20420.4	30774.8	38768.6	11989	44482.5	127982	91150.5	112000	122741	23764.6	10211	21761	5513.24	1438.06	9611.48	11245.1	3175.09	11732.4	42644.8	27191.8	26925.1	11094.8	26807	11918.6	9870.08
LIPID-P-0167	DG(14:0_16:0)	甘油二酯_DG(14:0_16:0)	GL	甘油脂类	DG	甘油二酯	558.519	540.475	[M+NH4]+	C33H64O5	360168	266658	266737	251264	320153	201681	308442	519603	284791	451676	257901	406548	58435.6	29201.1	54317.2	52276.4	477765	292756	419722	280854	238245	360636	382055	281786	483137	724981	541045	530840	473301	675457	418864	424070
LIPID-P-0188	DG(14:0_16:1)	甘油二酯_DG(14:0_16:1)	GL	甘油脂类	DG	甘油二酯	556.503	538.46	[M+NH4]+	C33H62O5	2.13482e+06	3.07807e+06	2.37332e+06	2.12549e+06	2.24465e+06	2.03503e+06	2.4479e+06	3.13105e+06	1.08851e+06	1.83728e+06	742853	1.21036e+06	672978	570273	526453	671224	1.76209e+06	2.14819e+06	1.5228e+06	1.62843e+06	2.05543e+06	2.05499e+06	1.27393e+06	2.10202e+06	1.22359e+06	1.60637e+06	1.60035e+06	1.62132e+06	1.3064e+06	1.64652e+06	1.24518e+06	1.34678e+06
LIPID-P-0170	DG(14:0_18:0)	甘油二酯_DG(14:0_18:0)	GL	甘油脂类	DG	甘油二酯	586.55	568.507	[M+NH4]+	C35H68O5	40663.4	29773.4	42209.9	29935.2	39148.3	36271	42514.8	34110.6	24145.9	53235	13741	35073.3	2.42279e+06	2.03022e+06	1.91053e+06	2.49666e+06	45372.1	33281.5	35832.3	38250.9	32042.4	39681.6	39932.3	27276	50999	54919.5	38820.6	56031.1	40121.2	57122	36894.5	41378.8
LIPID-P-0191	DG(14:0_18:1)	甘油二酯_DG(14:0_18:1)	GL	甘油脂类	DG	甘油二酯	584.535	566.491	[M+NH4]+	C35H66O5	2.78167e+06	2.5179e+06	2.82741e+06	2.32937e+06	2.65867e+06	1.50452e+06	2.67684e+06	5.49236e+06	3.06056e+06	4.32193e+06	2.05286e+06	2.91736e+06	49597.8	56949.4	28294	34005.8	5.5168e+06	3.57476e+06	5.00073e+06	3.48321e+06	2.88456e+06	4.15653e+06	4.90568e+06	3.41742e+06	4.71283e+06	7.72761e+06	6.39175e+06	7.28708e+06	6.87978e+06	7.77948e+06	5.01113e+06	4.45316e+06
LIPID-P-0210	DG(14:0_18:2)	甘油二酯_DG(14:0_18:2)	GL	甘油脂类	DG	甘油二酯	582.519	564.475	[M+NH4]+	C35H64O5	1.42508e+06	1.29547e+06	1.93434e+06	1.2717e+06	1.75131e+06	1.72349e+06	1.97248e+06	2.77916e+06	771566	1.35041e+06	496251	1.6377e+06	5.24304e+06	4.70277e+06	4.34821e+06	6.18228e+06	1.40761e+06	1.01228e+06	1.26298e+06	827923	1.09059e+06	1.13416e+06	1.22185e+06	884342	99872.6	310364	208921	189558	131434	382966	121801	90751.7
LIPID-P-0222	DG(14:0_18:3)	甘油二酯_DG(14:0_18:3)	GL	甘油脂类	DG	甘油二酯	580.498	562.46	[M+NH4]+	C35H62O5	69583.3	68552.6	122182	78963.4	110852	52844.1	119859	214151	86495.6	202133	72259.2	90031.8	3.71814e+06	1.80022e+06	1.44376e+06	2.91727e+06	142580	73387.2	110186	48923.3	68753.6	87117.4	93573.1	29678	57087.6	112376	98632.4	84744.4	26675	91164	60884.9	40143.5
LIPID-P-0175	DG(14:0_20:0)	甘油二酯_DG(14:0_20:0)	GL	甘油脂类	DG	甘油二酯	614.582	596.538	[M+NH4]+	C37H72O5	50558	49108	54049.9	43040.2	61938.8	58450	65698	50486.3	37271	42831.8	18767.8	40704	236981	167323	143103	153716	51358.6	50224.7	75898.5	52432.4	66014.7	47063.4	49018	47754	56105.6	76657.3	71120.3	60819.6	60037.1	51523.6	54313.2	72715.4
LIPID-P-1473	DG(14:0_22:6)	甘油二酯_DG(14:0_22:6)	GL	甘油脂类	DG	甘油二酯	630.51	612.475	[M+NH4]+	C39H64O5	153644	119957	185926	116873	154532	121570	170069	347444	121658	315489	92769	142578	39799.3	43491.4	30979	40838.1	197669	148197	149843	85491.4	93701.4	95812.6	197513	82804.8	128481	270636	151664	109218	110712	222085	113222	81775
LIPID-P-0208	DG(14:1_16:1)	甘油二酯_DG(14:1_16:1)	GL	甘油脂类	DG	甘油二酯	554.483	536.444	[M+NH4]+	C33H60O5	89681.1	119344	119711	80300.9	118685	27835	88196.4	328443	184609	281083	119560	270851	390604	240280	206319	254805	91623.9	85543.9	114866	39197	47994.3	78578.5	69832.8	58170.9	85971.2	193805	154496	117124	104866	171673	77532.4	82802.5
LIPID-P-0230	DG(14:1_22:2)	甘油二酯_DG(14:1_22:2)	GL	甘油脂类	DG	甘油二酯	636.566	618.522	[M+NH4]+	C39H70O5	214089	147506	234328	184739	235075	292788	271879	229601	163084	128329	23282.6	33080	435577	261622	337380	515292	330703	222319	212228	147579	241491	274854	228797	203300	41296	72684.5	51946.3	56025.6	45776.2	109392	49455.8	44257.5
LIPID-P-0168	DG(15:0_16:0)	甘油二酯_DG(15:0_16:0)	GL	甘油脂类	DG	甘油二酯	572.522	554.491	[M+NH4]+	C34H66O5	35389.8	24908.4	39466.1	23556.7	38863.2	30690.5	37306.4	34179.5	34048.9	62205	26706.1	53894.2	240601	229604	199786	205385	39064.9	20086.1	41618.4	22604.3	26284.8	31753.3	39489.7	34574.6	40846.5	90850.9	65018.3	57424.7	73829.8	87826.7	60087.5	65627.3
LIPID-P-0190	DG(15:0_16:1)	甘油二酯_DG(15:0_16:1)	GL	甘油脂类	DG	甘油二酯	570.508	552.475	[M+NH4]+	C34H64O5	63086	70489.8	67931.2	67153.3	55270.8	30658.4	62398.6	136868	172838	268636	128571	244294	67045.8	80400.5	68234.5	83429.7	58260.5	52625	78896.3	35263.7	43457.1	44982.6	57990.2	44863.3	112283	165746	177709	205920	154357	171178	138271	103931
LIPID-P-0194	DG(15:0_18:1)	甘油二酯_DG(15:0_18:1)	GL	甘油脂类	DG	甘油二酯	598.534	580.507	[M+NH4]+	C36H68O5	392263	282744	349027	308673	377715	305656	430307	612491	906084	962274	559196	811018	231717	182049	255007	291127	546955	383553	555110	382250	403817	497843	487322	412992	829532	1.43172e+06	1.17734e+06	1.45154e+06	1.40985e+06	1.38183e+06	955755	907565
LIPID-P-1439	DG(15:0_18:2)	甘油二酯_DG(15:0_18:2)	GL	甘油脂类	DG	甘油二酯	596.525	578.491	[M+NH4]+	C36H66O5	329010	264170	382110	302439	445742	484642	438936	412675	465366	620026	286201	456206	1.45817e+06	1.2209e+06	1.22757e+06	1.6201e+06	259992	212296	301508	156267	195647	203183	230052	168798	195341	361469	269620	283064	92901.6	387382	120332	131497
LIPID-P-1452	DG(15:0_18:3)	甘油二酯_DG(15:0_18:3)	GL	甘油脂类	DG	甘油二酯	594.51	576.475	[M+NH4]+	C36H64O5	1885.72	11248.2	25022.1	30551.5	16707.7	11619.2	23067	45502.4	12584.6	74668.2	17681.1	49069.5	904715	780631	692741	670880	5752.48	8562.79	12271.4	4387.69	7550.05	9283.61	10488.3	2062.44	20120.8	29788.9	28466.2	32073.6	18443	32733	20140.6	2086.33
LIPID-P-0169	DG(16:0_16:0)	甘油二酯_DG(16:0_16:0)	GL	甘油脂类	DG	甘油二酯	586.55	568.507	[M+NH4]+	C35H68O5	6.66775e+06	5.39424e+06	6.51941e+06	6.07298e+06	6.29555e+06	5.19585e+06	6.72372e+06	7.28367e+06	4.3716e+06	5.27524e+06	2.96434e+06	4.30147e+06	66359.4	47619.4	58721.3	65503.7	7.65669e+06	6.25847e+06	6.95172e+06	6.20687e+06	6.61275e+06	7.17339e+06	6.58917e+06	6.00896e+06	6.81913e+06	7.76575e+06	6.24458e+06	6.07369e+06	6.21082e+06	7.41323e+06	6.24568e+06	6.56624e+06
LIPID-P-0192	DG(16:0_16:1)	甘油二酯_DG(16:0_16:1)	GL	甘油脂类	DG	甘油二酯	584.535	566.491	[M+NH4]+	C35H66O5	7.80286e+06	7.20281e+06	6.45547e+06	5.39869e+06	6.00333e+06	2.52633e+06	6.74025e+06	1.38135e+07	5.50832e+06	6.44867e+06	3.50959e+06	5.52306e+06	5.56403e+06	6.19247e+06	4.68593e+06	5.60691e+06	7.67243e+06	5.98666e+06	8.75802e+06	5.29936e+06	4.26823e+06	7.08651e+06	7.78562e+06	6.14493e+06	5.87246e+06	8.51888e+06	8.27507e+06	8.66865e+06	7.88038e+06	9.9236e+06	6.33322e+06	6.82817e+06
LIPID-P-0193	DG(16:0_17:1)	甘油二酯_DG(16:0_17:1)	GL	甘油脂类	DG	甘油二酯	598.534	580.507	[M+NH4]+	C36H68O5	233630	204108	223380	190467	216673	122271	229609	405602	457560	428966	323435	457200	1.15517e+07	8.54036e+06	6.97141e+06	1.28233e+07	340439	203195	330251	223158	190617	277198	310113	227365	430394	623368	654542	654569	687692	895375	503252	627329
LIPID-P-0174	DG(16:0_18:0)	甘油二酯_DG(16:0_18:0)	GL	甘油脂类	DG	甘油二酯	614.582	596.538	[M+NH4]+	C37H72O5	3.80467e+06	4.06857e+06	4.54955e+06	4.18154e+06	4.38841e+06	4.74409e+06	4.76095e+06	4.48158e+06	3.24898e+06	3.85686e+06	2.52197e+06	3.08243e+06	758165	683195	622535	992532	4.95638e+06	4.5729e+06	4.49682e+06	4.33996e+06	4.73539e+06	4.31182e+06	4.29859e+06	4.29434e+06	4.74296e+06	4.97723e+06	4.48671e+06	5.55571e+06	4.75472e+06	4.56617e+06	4.48608e+06	5.28849e+06
LIPID-P-0196	DG(16:0_18:1)	甘油二酯_DG(16:0_18:1)	GL	甘油脂类	DG	甘油二酯	612.566	594.522	[M+NH4]+	C37H70O5	4.08362e+07	3.30512e+07	3.5719e+07	3.38968e+07	3.85741e+07	2.99267e+07	3.93986e+07	5.3792e+07	3.71519e+07	4.03822e+07	2.18615e+07	3.21718e+07	3.67756e+06	3.89472e+06	2.83637e+06	3.82036e+06	5.22314e+07	4.15733e+07	4.75137e+07	4.36305e+07	3.83001e+07	5.0069e+07	4.86479e+07	4.35073e+07	4.33039e+07	4.83613e+07	4.44437e+07	4.79661e+07	4.92485e+07	5.69421e+07	4.25954e+07	4.83849e+07
LIPID-P-0214	DG(16:0_18:2)	甘油二酯_DG(16:0_18:2)	GL	甘油脂类	DG	甘油二酯	610.55	592.507	[M+NH4]+	C37H68O5	3.82323e+07	3.37104e+07	4.13138e+07	3.611e+07	4.56229e+07	4.52286e+07	4.89294e+07	4.91709e+07	1.81948e+07	2.32529e+07	1.13674e+07	1.70321e+07	6.36251e+07	6.28019e+07	4.61316e+07	6.64347e+07	3.63966e+07	2.97614e+07	3.78674e+07	2.77674e+07	2.84624e+07	3.14305e+07	36388478	2.67589e+07	5.96455e+06	1.38733e+07	9.9852e+06	9.70991e+06	9.30252e+06	1.59179e+07	9.00831e+06	7.48061e+06
LIPID-P-0225	DG(16:0_18:3)	甘油二酯_DG(16:0_18:3)	GL	甘油脂类	DG	甘油二酯	608.535	590.491	[M+NH4]+	C37H66O5	1.38344e+06	1.16829e+06	1.49112e+06	1.16705e+06	1.49029e+06	908002	1.50831e+06	2.67332e+06	754671	1.23878e+06	530994	1.0264e+06	3.89577e+07	3.47496e+07	2.5548e+07	3.08027e+07	1.49434e+06	1.02204e+06	1.37697e+06	919081	910645	1.31558e+06	1.34139e+06	900353	627031	968811	822185	821836	754538	1.24185e+06	592883	544408
LIPID-P-0199	DG(16:0_19:1)	甘油二酯_DG(16:0_19:1)	GL	甘油脂类	DG	甘油二酯	626.569	608.538	[M+NH4]+	C38H72O5	68146.8	57995.3	75496.4	65764.5	69169.6	65678.3	68932.5	103470	91324.4	92659.2	69483.8	104365	1.83794e+06	1.67129e+06	1.35405e+06	1.65768e+06	119406	52542.4	97410	64997	76490.5	80965.4	74906.4	75785.4	118709	146877	131019	124299	152116	157854	114179	130122
LIPID-P-0200	DG(16:0_20:1)	甘油二酯_DG(16:0_20:1)	GL	甘油脂类	DG	甘油二酯	640.597	622.554	[M+NH4]+	C39H74O5	163554	85582.5	166208	111639	116699	97180.4	142471	221940	161604	139328	114705	127088	143549	162852	109303	145427	199452	125789	132244	122188	148330	138395	172935	169290	157455	212766	163482	160331	287489	203202	197183	224363
LIPID-P-0216	DG(16:0_20:2)	甘油二酯_DG(16:0_20:2)	GL	甘油脂类	DG	甘油二酯	638.582	620.538	[M+NH4]+	C39H72O5	93725	18860.1	90527	68369.3	96139.5	114981	112546	154975	13.5	13.5	13.5	13.5	259661	293928	180665	267822	144395	116496	107937	84232.5	94963.7	124265	112260	110072	17619.1	40047.6	115446	20008.3	41728	42973.1	95761.1	126601
LIPID-P-0228	DG(16:0_20:3)	甘油二酯_DG(16:0_20:3)	GL	甘油脂类	DG	甘油二酯	636.566	618.522	[M+NH4]+	C39H70O5	454133	422612	345173	361517	416284	282565	409701	707976	868057	534868	658129	674503	13.5	13.5	13.5	13.5	429602	436724	530254	392193	306483	313304	432894	506800	542627	724977	784925	709864	932422	812025	770709	771242
LIPID-P-0239	DG(16:0_20:4)	甘油二酯_DG(16:0_20:4)	GL	甘油脂类	DG	甘油二酯	634.55	616.507	[M+NH4]+	C39H68O5	5.70351e+06	6.2615e+06	5.4579e+06	5.78727e+06	7.1922e+06	5.25745e+06	7.19364e+06	1.0141e+07	3.17535e+06	3.78683e+06	2.79622e+06	3.37319e+06	1.0956e+06	658428	521187	578443	7.09278e+06	5.57777e+06	9.17616e+06	5.36043e+06	3.55314e+06	4.52905e+06	6.55486e+06	6.54752e+06	2.51285e+06	4.04432e+06	4.10425e+06	2.87341e+06	2.97073e+06	3.27507e+06	3.51298e+06	2.82498e+06
LIPID-P-0249	DG(16:0_20:5)	甘油二酯_DG(16:0_20:5)	GL	甘油脂类	DG	甘油二酯	632.519	614.491	[M+NH4]+	C39H66O5	135560	121595	125900	108604	163685	112548	148808	216474	453714	747523	717595	739082	5.06511e+06	4.21558e+06	3.83559e+06	4.70833e+06	138135	135945	251272	116549	76048.7	106989	166851	132584	973586	797766	1.18845e+06	844983	971530	762080	651644	726395
LIPID-P-0253	DG(16:0_22:5)	甘油二酯_DG(16:0_22:5)	GL	甘油脂类	DG	甘油二酯	660.557	642.522	[M+NH4]+	C41H70O5	579714	465146	536013	468086	610265	478685	732613	816279	649288	823868	401875	644950	707823	576371	610888	559937	572971	359099	469937	349743	264355	425279	497302	332133	493372	880220	695317	580646	441667	741019	528690	397154
LIPID-P-0261	DG(16:0_22:6)	甘油二酯_DG(16:0_22:6)	GL	甘油脂类	DG	甘油二酯	658.55	640.507	[M+NH4]+	C41H68O5	7.83237e+06	8.55522e+06	9.78816e+06	9.57967e+06	9.97623e+06	7.67011e+06	1.05673e+07	1.79383e+07	8.13663e+06	1.41542e+07	7.14965e+06	9.47242e+06	1.23576e+06	1.25621e+06	865504	1.16882e+06	1.45166e+07	1.00033e+07	1.47666e+07	7.99356e+06	5.73719e+06	8.55977e+06	1.35797e+07	9.01565e+06	9.61167e+06	1.56871e+07	1.35222e+07	9.49427e+06	1.26563e+07	1.46104e+07	9.48533e+06	8.88717e+06
LIPID-P-0211	DG(16:1_16:1)	甘油二酯_DG(16:1_16:1)	GL	甘油脂类	DG	甘油二酯	582.519	564.475	[M+NH4]+	C35H64O5	4.94e+06	6.14131e+06	5.37217e+06	3.92387e+06	3.99518e+06	1.25075e+06	4.07509e+06	1.50544e+07	5.78726e+06	7.45046e+06	3.64759e+06	6.86119e+06	1.70763e+07	1.70303e+07	1.14629e+07	1.34009e+07	4.09395e+06	3.70029e+06	5.77854e+06	2.01717e+06	2.1866e+06	3.56674e+06	3.78201e+06	3.24012e+06	2.48434e+06	4.33214e+06	4.31975e+06	3.77163e+06	3.34571e+06	5.26875e+06	2.8512e+06	2.41609e+06
LIPID-P-0223	DG(16:1_16:2)	甘油二酯_DG(16:1_16:2)	GL	甘油脂类	DG	甘油二酯	580.491	562.46	[M+NH4]+	C35H62O5	115704	126520	127030	53789.2	85840.8	33699.8	75640.4	293580	279758	343580	148457	209694	1.25664e+07	1.06834e+07	1.03732e+07	1.78218e+07	133887	70243.8	125589	42886	60954.2	89720.6	66804.8	57485.8	132204	189802	215368	200263	175883	289478	274833	138893
LIPID-P-0212	DG(16:1_17:1)	甘油二酯_DG(16:1_17:1)	GL	甘油脂类	DG	甘油二酯	596.525	578.491	[M+NH4]+	C36H66O5	300022	295958	331087	228224	258779	104546	266533	591200	552780	622987	342305	548956	513308	491236	287116	849355	280681	291885	364158	145250	179991	252100	283478	211914	442299	622007	778608	651900	660478	943941	500859	429658
LIPID-P-0195	DG(16:1_18:0)	甘油二酯_DG(16:1_18:0)	GL	甘油脂类	DG	甘油二酯	612.566	594.522	[M+NH4]+	C37H70O5	176993	286458	380602	269977	272082	124484	240595	681645	247115	389912	134765	229539	820164	736523	768605	1.19017e+06	482510	268320	319814	311596	218699	403972	377044	294938	334736	440058	502550	430505	521654	624952	350122	386275
LIPID-P-0213	DG(16:1_18:1)	甘油二酯_DG(16:1_18:1)	GL	甘油脂类	DG	甘油二酯	610.55	592.507	[M+NH4]+	C37H68O5	3.44338e+07	2.91498e+07	3.05369e+07	2.37823e+07	2.92781e+07	1.23147e+07	2.98134e+07	6.11038e+07	2.85639e+07	3.13618e+07	1.63234e+07	2.63332e+07	647442	529989	309645	499397	4.59038e+07	3.65143e+07	5.01629e+07	3.14862e+07	2.7164e+07	4.36993e+07	5.16077e+07	3.76845e+07	3.53253e+07	4.72754e+07	4.65347e+07	4.22116e+07	5.05445e+07	5.9982e+07	3.29043e+07	3.32717e+07
LIPID-P-0224	DG(16:1_18:2)	甘油二酯_DG(16:1_18:2)	GL	甘油脂类	DG	甘油二酯	608.535	590.491	[M+NH4]+	C37H66O5	9.97709e+06	9.64841e+06	1.20844e+07	8.21391e+06	1.10053e+07	8.91039e+06	1.15052e+07	1.77318e+07	3.84072e+06	1.00594e+07	1.52288e+06	3.09903e+06	5.34788e+07	4.53524e+07	3.85223e+07	6.89902e+07	8.06832e+06	6.88013e+06	7.95777e+06	4.51111e+06	5.57535e+06	7.36477e+06	7.09237e+06	5.22871e+06	414399	1.14256e+06	651229	913524	724560	1.8665e+06	3.15633e+06	395883
LIPID-P-0238	DG(16:1_18:3)	甘油二酯_DG(16:1_18:3)	GL	甘油脂类	DG	甘油二酯	606.519	588.475	[M+NH4]+	C37H64O5	2.29189e+06	2.28457e+06	2.17598e+06	1.51002e+06	1.8589e+06	816770	1.81556e+06	4.5858e+06	1.04691e+06	1.38963e+06	547130	1.034e+06	1.57094e+07	1.39955e+07	6.08176e+06	6.90796e+06	2.36906e+06	1.46117e+06	1.95607e+06	1.07667e+06	1.28295e+06	2.35768e+06	1.97158e+06	1.09017e+06	669022	1.06607e+06	1.11181e+06	808658	650292	1.32627e+06	585481	404861
LIPID-P-0227	DG(16:1_20:2)	甘油二酯_DG(16:1_20:2)	GL	甘油脂类	DG	甘油二酯	636.566	618.522	[M+NH4]+	C39H70O5	334086	245490	346770	259054	345892	352619	374464	472265	328000	253688	138178	64875.8	2.14456e+06	1.67955e+06	1.67084e+06	2.32514e+06	423028	320220	318136	226717	355968	364817	336137	314603	87402.5	197176	134638	141053	206792	257224	189623	160709
LIPID-P-0241	DG(16:1_20:3)	甘油二酯_DG(16:1_20:3)	GL	甘油脂类	DG	甘油二酯	634.541	616.507	[M+NH4]+	C39H68O5	176205	167697	252957	204400	248468	261414	168594	252099	385789	288040	197867	279675	524698	456615	331337	489113	133618	217528	178648	132925	106101	174802	107947	147282	9	9	9	9	9	9	9	9
LIPID-P-0248	DG(16:1_20:4)	甘油二酯_DG(16:1_20:4)	GL	甘油脂类	DG	甘油二酯	632.535	614.491	[M+NH4]+	C39H66O5	1.29548e+06	1.40906e+06	1.5046e+06	1.30645e+06	1.61779e+06	1.00408e+06	1.50281e+06	2.61987e+06	715366	1.02592e+06	515374	869079	421853	429233	365508	541863	1.31023e+06	1.09106e+06	1.20286e+06	593704	775426	1.14593e+06	983026	826242	211657	426419	330127	313277	254641	440146	341736	184955
LIPID-P-0258	DG(16:1_20:5)	甘油二酯_DG(16:1_20:5)	GL	甘油脂类	DG	甘油二酯	630.519	612.475	[M+NH4]+	C39H64O5	71975.5	73037.8	86201.8	70034	104408	48146.5	109401	164155	127235	273001	138376	143999	1.46604e+06	972750	923738	1.16411e+06	128928	93047.9	80879.4	58833.4	58931.9	77121.9	87384.9	42973.9	87976.9	131327	103458	85792.6	56094.3	152235	67071.8	46028
LIPID-P-0244	DG(16:1_22:3)	甘油二酯_DG(16:1_22:3)	GL	甘油脂类	DG	甘油二酯	662.582	644.538	[M+NH4]+	C41H72O5	24906.4	19754.2	18810.7	15022.4	16619.4	9742.52	18234.9	68565.8	33796.8	14251.3	13403.7	16627.2	286183	253139	216445	262793	28885.3	22177.1	15214.4	17664.2	20212.5	26242.6	20920.6	19803.9	16623.6	29757.8	29613	32707.6	33814.4	39105.6	39498.5	27262.2
LIPID-P-0262	DG(16:1_22:5)	甘油二酯_DG(16:1_22:5)	GL	甘油脂类	DG	甘油二酯	658.537	640.507	[M+NH4]+	C41H68O5	714995	660937	774150	763466	851235	639191	910847	1.57561e+06	683951	1.25623e+06	629415	860217	27133.9	27745.1	29040	50159.8	1.17961e+06	790703	1.27649e+06	682322	557624	807806	1.07108e+06	734472	937187	1.24649e+06	1.13012e+06	808622	1.03038e+06	1.20206e+06	795059	823116
LIPID-P-0268	DG(16:1_22:6)	甘油二酯_DG(16:1_22:6)	GL	甘油脂类	DG	甘油二酯	656.52	638.491	[M+NH4]+	C41H66O5	4.68095e+06	4.50499e+06	5.23847e+06	4.72401e+06	5.06637e+06	3.33659e+06	5.47495e+06	1.04939e+07	4.45939e+06	7.35486e+06	2.51619e+06	3.79781e+06	1.53589e+06	1.61881e+06	1.08338e+06	1.16751e+06	6.15213e+06	4.17892e+06	4.46877e+06	2.45445e+06	2.87589e+06	3.7045e+06	4.96031e+06	2.67951e+06	2.29583e+06	5.37192e+06	3.03467e+06	2.44732e+06	2.39328e+06	5.68213e+06	2.54986e+06	1.46378e+06
LIPID-P-1458	DG(16:2_18:2)	甘油二酯_DG(16:2_18:2)	GL	甘油脂类	DG	甘油二酯	606.51	588.475	[M+NH4]+	C37H64O5	323195	225020	334737	262718	276468	158962	371946	479625	437522	447773	331697	297829	8.41372e+06	7.58434e+06	5.64958e+06	7.02503e+06	738658	350289	374297	221601	327667	407175	492973	347589	237785	231173	112576	85807.3	345179	134477	95722	192545
LIPID-P-0172	DG(17:0_16:0)	甘油二酯_DG(17:0_16:0)	GL	甘油脂类	DG	甘油二酯	600.554	582.522	[M+NH4]+	C36H70O5	31942.2	24149.7	41218.2	28710.8	35198.1	26043.5	35040.2	32686.5	13.5	13.5	13.5	13.5	1.06916e+06	1.28056e+06	581154	1.34335e+06	52148.9	26490.8	31021.8	31607.8	27679.4	39436.2	27041.5	35564.5	45985.8	60344.2	47893.8	52072.1	42819.4	67612.1	46374.3	57295.4
LIPID-P-1424	DG(17:0_16:1)	甘油二酯_DG(17:0_16:1)	GL	甘油脂类	DG	甘油二酯	598.541	580.507	[M+NH4]+	C36H68O5	32282.2	26671.4	35071.7	32733.1	25089.5	8470.12	26563.6	88337.2	34961.5	45754.7	12756.1	33447.7	13.5	13.5	13.5	13.5	24636	23828.2	34743.6	12051	19200.2	24506.2	20085.2	21103	74631.8	115403	108085	104172	82478.7	140046	63622.4	55577.1
LIPID-P-0197	DG(17:0_18:1)	甘油二酯_DG(17:0_18:1)	GL	甘油脂类	DG	甘油二酯	626.569	608.538	[M+NH4]+	C38H72O5	196765	189189	205507	181194	240555	173486	218847	288700	317858	450535	181982	273834	65396.1	63862.4	35114.3	69956.7	486137	251289	338760	271079	272665	327620	388181	308256	415241	687254	640269	745243	787352	880505	548981	559840
LIPID-P-1440	DG(17:0_18:2)	甘油二酯_DG(17:0_18:2)	GL	甘油脂类	DG	甘油二酯	624.557	606.522	[M+NH4]+	C38H70O5	149079	128576	239922	164367	239927	263995	232080	196141	120793	243624	56245	118714	678475	658503	453421	591458	206210	127237	143807	102705	136068	138719	182175	149114	87074.4	171263	68977.2	105375	73358.9	190578	122117	66675.7
LIPID-P-0215	DG(17:1_18:1)	甘油二酯_DG(17:1_18:1)	GL	甘油脂类	DG	甘油二酯	624.555	606.522	[M+NH4]+	C38H70O5	1.18278e+06	922398	1.13028e+06	883615	1.02417e+06	616462	1.02527e+06	1.80471e+06	2.26598e+06	2.29191e+06	1.33443e+06	1.94016e+06	362023	226821	222596	179139	1.97427e+06	1.27031e+06	1.63152e+06	1.12745e+06	1.22831e+06	1.58296e+06	1.95192e+06	1.33031e+06	2.37367e+06	3.3385e+06	3.80225e+06	3.43894e+06	4.1754e+06	4.93242e+06	2.66665e+06	2.75117e+06
LIPID-P-0226	DG(17:1_18:2)	甘油二酯_DG(17:1_18:2)	GL	甘油脂类	DG	甘油二酯	622.544	604.507	[M+NH4]+	C38H68O5	719651	568387	898823	707981	851874	825112	827022	975570	745313	851839	402888	696154	3.54974e+06	3.142e+06	3.01654e+06	4.52358e+06	811589	555230	645335	405337	567512	602582	598237	485701	287126	614288	565162	483568	536648	762218	464096	314374
LIPID-P-0250	DG(17:1_20:4)	甘油二酯_DG(17:1_20:4)	GL	甘油脂类	DG	甘油二酯	646.535	628.507	[M+NH4]+	C40H68O5	62205.9	71697.5	73942.6	73186.4	97145	62576.3	72229	93327.9	81350.8	84138.5	55996.9	75216	1.39021e+06	1.29347e+06	1.03913e+06	1.31266e+06	97945.6	71195.1	64123.7	40167	59253	55970.3	57149.3	65513.5	48232	56111.7	60189.5	45809.5	41615.1	61746.5	60260.7	40369.4
LIPID-P-0198	DG(18:0_17:1)	甘油二酯_DG(18:0_17:1)	GL	甘油脂类	DG	甘油二酯	626.569	608.538	[M+NH4]+	C38H72O5	6377.12	8477.63	11434.3	10687.9	7785.83	5890.71	10957.8	16663.8	31474.8	38809.2	14614.8	22226.3	109291	91001	82742.5	115615	26671.5	14652.6	17233.2	19227.4	12779.8	16924.9	17980	19364.2	40159.3	47752.1	39108.6	52759.6	56626.9	48232.8	44304.2	50321
LIPID-P-0178	DG(18:0_18:0)	甘油二酯_DG(18:0_18:0)	GL	甘油脂类	DG	甘油二酯	642.613	624.569	[M+NH4]+	C39H76O5	2.93973e+06	3.05246e+06	3.57417e+06	3.66592e+06	3.44982e+06	3.73449e+06	3.78366e+06	3.25446e+06	4.25037e+06	5.13453e+06	3.56182e+06	5.37111e+06	47932.2	33026.2	23471.2	44758.8	3.46067e+06	3.59211e+06	3.40467e+06	3.29828e+06	3.7198e+06	3.79062e+06	3.55707e+06	3.79582e+06	4.00513e+06	3.61735e+06	3.80444e+06	4.2827e+06	3.1498e+06	3.93665e+06	3.48829e+06	3.64619e+06
LIPID-P-0201	DG(18:0_18:1)	甘油二酯_DG(18:0_18:1)	GL	甘油脂类	DG	甘油二酯	640.597	622.554	[M+NH4]+	C39H74O5	1.61136e+06	1.41346e+06	2.38672e+06	1.29423e+06	1.85004e+06	1.20388e+06	1.87009e+06	2.48074e+06	1.65426e+06	2.5868e+06	948276	1.27214e+06	4.30866e+06	4.50698e+06	3.50482e+06	4.45492e+06	5.38604e+06	2.58986e+06	2.63083e+06	3.25384e+06	2.4886e+06	3.86607e+06	4.92826e+06	3.21315e+06	3.19767e+06	4.97293e+06	3.65813e+06	4.02022e+06	5.79676e+06	5.90684e+06	2.72256e+06	3.85923e+06
LIPID-P-0217	DG(18:0_18:2)	甘油二酯_DG(18:0_18:2)	GL	甘油脂类	DG	甘油二酯	638.582	620.538	[M+NH4]+	C39H72O5	2.1359e+06	1.90609e+06	3.42535e+06	2.07581e+06	2.98853e+06	3.11279e+06	3.50947e+06	3.01821e+06	1.12615e+06	1.98434e+06	734260	1.09019e+06	4.14519e+06	3.81332e+06	1.66065e+06	2.85728e+06	3.55252e+06	2.13404e+06	2.55553e+06	2.13512e+06	1.9928e+06	2.4063e+06	3.51581e+06	2.15169e+06	893531	1.54186e+06	1.319e+06	1.16371e+06	1.36258e+06	2.13888e+06	1.17731e+06	1.20655e+06
LIPID-P-0234	DG(18:0_20:3)	甘油二酯_DG(18:0_20:3)	GL	甘油脂类	DG	甘油二酯	664.585	646.554	[M+NH4]+	C41H74O5	272664	194647	201945	140193	176547	140574	222805	256834	424950	419852	205053	230183	2.92628e+06	2.6012e+06	1.46289e+06	1.46478e+06	221569	224657	202483	154614	123488	140693	191895	226351	192986	292190	279120	232161	362208	394984	264333	347537
LIPID-P-0243	DG(18:0_20:4)	甘油二酯_DG(18:0_20:4)	GL	甘油脂类	DG	甘油二酯	662.582	644.538	[M+NH4]+	C41H72O5	1.17616e+07	1.15239e+07	1.24027e+07	9.49776e+06	1.31234e+07	1.19423e+07	1.5832e+07	1.0997e+07	7.72141e+06	9.16984e+06	3.28427e+06	4.53756e+06	528064	491970	392019	440991	1.1774e+07	8.82161e+06	1.10633e+07	8.23929e+06	8.70875e+06	6.56598e+06	9.4533e+06	8.35493e+06	5.26865e+06	6.22089e+06	6.61489e+06	5.56482e+06	4.03767e+06	5.20804e+06	5.88979e+06	4.7576e+06
LIPID-P-0254	DG(18:0_20:5)	甘油二酯_DG(18:0_20:5)	GL	甘油脂类	DG	甘油二酯	660.557	642.522	[M+NH4]+	C41H70O5	58165.4	53943.3	56750.3	45504.2	44808.5	35671.6	42619	93488.2	241185	480426	265254	298269	1.07136e+07	1.0187e+07	8.06674e+06	8.04624e+06	112643	87282.6	126797	49502.7	54133.1	55837.4	96957.5	57781.6	571017	461549	771425	507657	570336	618246	431657	461463
LIPID-P-0184	DG(18:0_22:0)	甘油二酯_DG(18:0_22:0)	GL	甘油脂类	DG	甘油二酯	698.664	680.632	[M+NH4]+	C43H84O5	10721.5	5360.02	17486.7	18516.1	9508.44	23269.6	8536.27	7618.61	13.5	13.5	13.5	13.5	416683	284791	300115	254436	30453.9	10788.5	8351.97	15160.5	7542.64	9634.12	17878.1	10698.8	17996.9	13494.9	12345.5	21952.6	16228.8	21712.7	5652.63	15255.2
LIPID-P-0245	DG(18:0_22:4)	甘油二酯_DG(18:0_22:4)	GL	甘油脂类	DG	甘油二酯	690.596	672.569	[M+NH4]+	C43H76O5	85549.3	42219.5	58200.2	64601.8	76494.2	73969.9	88559.1	94482.1	38981.4	33985.6	18975.6	46806.5	13.5	13.5	13.5	13.5	86188	76123.4	88246.6	72332.6	54582.3	67442.5	69562.9	84154.8	43296.6	46896	30155.7	38052.4	39674.6	27854.3	44895	31114.4
LIPID-P-0256	DG(18:0_22:5)	甘油二酯_DG(18:0_22:5)	GL	甘油脂类	DG	甘油二酯	688.588	670.554	[M+NH4]+	C43H74O5	58052.3	60091.5	73193.8	49679.8	69039.7	58704.8	90079.8	65590	103141	140277	52719.4	84733.5	27916.4	50421.2	60891	40615.2	70889.4	57716.6	65310.4	48308.4	35868.8	46489.9	71052.7	50833.2	92811.2	118823	127538	87924.8	104102	112358	92958	74318.4
LIPID-P-0266	DG(18:0_22:6)	甘油二酯_DG(18:0_22:6)	GL	甘油脂类	DG	甘油二酯	686.57	668.538	[M+NH4]+	C43H72O5	1.06403e+06	1.15974e+06	1.40459e+06	1.09536e+06	1.30278e+06	1.04405e+06	1.35668e+06	1.50097e+06	1.11396e+06	2.08654e+06	937600	1.13201e+06	129095	117872	115217	127558	2.05981e+06	1.34282e+06	2.00508e+06	1.43585e+06	854465	1.14339e+06	2.00746e+06	1.45804e+06	1.695e+06	2.03405e+06	2.22638e+06	1.49329e+06	1.86771e+06	2.4899e+06	1.57004e+06	1.57224e+06
LIPID-P-0218	DG(18:1_18:1)	甘油二酯_DG(18:1_18:1)	GL	甘油脂类	DG	甘油二酯	638.582	620.538	[M+NH4]+	C39H72O5	6.12381e+07	1.0837e+08	1.33869e+08	9.6992e+07	1.14069e+08	9.79172e+07	1.2496e+08	1.68055e+08	1.43455e+08	1.34251e+08	6.87092e+07	1.09022e+08	1.97212e+06	1.87233e+06	1.49053e+06	1.35757e+06	1.21344e+08	1.68602e+08	1.81594e+08	168081290	1.76659e+08	2.14265e+08	2.01185e+08	1.12295e+08	1.77463e+08	1.9951e+08	2.00908e+08	200188681	1.72538e+08	2.48353e+08	1.7056e+08	1.85363e+08
LIPID-P-0229	DG(18:1_18:2)	甘油二酯_DG(18:1_18:2)	GL	甘油脂类	DG	甘油二酯	636.566	618.522	[M+NH4]+	C39H70O5	5.74398e+07	4.60676e+07	6.57921e+07	4.96832e+07	6.36665e+07	7.53175e+07	7.14146e+07	6.87169e+07	3.47502e+07	3.53421e+07	1.46701e+07	2.6532e+07	2.11176e+08	2.21804e+08	1.7313e+08	2.51523e+08	8.09081e+07	5.73626e+07	5.84558e+07	4.37766e+07	6.16028e+07	6.71415e+07	6.40927e+07	5.27309e+07	8.13868e+06	3.82592e+07	1.01332e+07	2.94446e+07	1.11841e+07	4.74899e+07	2.47434e+07	8.55077e+06
LIPID-P-0205	DG(18:1_20:0)	甘油二酯_DG(18:1_20:0)	GL	甘油脂类	DG	甘油二酯	668.629	650.585	[M+NH4]+	C41H78O5	154299	95866.7	125356	93920.6	124836	69801.2	101096	104166	332499	243251	193817	209332	6.20886e+07	5.72477e+07	4.35352e+07	5.44075e+07	69099.3	75715.6	45355.6	66377.3	63064.6	57911.1	51165.6	49810.7	59312.5	87252.3	65297.7	63460.8	76309	57857.4	49090.4	33504.6
LIPID-P-0219	DG(18:1_20:1)	甘油二酯_DG(18:1_20:1)	GL	甘油脂类	DG	甘油二酯	666.613	648.569	[M+NH4]+	C41H76O5	2.41954e+06	1.43637e+06	2.28038e+06	1.45404e+06	1.79993e+06	1.46178e+06	1.83455e+06	3.81001e+06	2.80503e+06	1.95885e+06	1.68361e+06	2.1856e+06	649018	439397	309172	456317	3.57467e+06	2.31366e+06	2.03248e+06	2.14476e+06	2.13932e+06	2.19866e+06	2.96935e+06	2.27388e+06	2.52976e+06	3.33963e+06	2.97264e+06	3.71986e+06	5.30115e+06	4.34672e+06	3.019e+06	3.89141e+06
LIPID-P-0233	DG(18:1_20:2)	甘油二酯_DG(18:1_20:2)	GL	甘油脂类	DG	甘油二酯	664.597	646.554	[M+NH4]+	C41H74O5	454697	467270	324181	185653	270971	506983	720275	552204	628887	746543	562304	432787	4.19513e+06	4.72629e+06	3.18856e+06	6.1134e+06	944801	513410	377046	579777	873986	919048	768957	1.15835e+06	629702	892093	785040	933447	1.08826e+06	844164	854839	877888
LIPID-P-0242	DG(18:1_20:3)	甘油二酯_DG(18:1_20:3)	GL	甘油脂类	DG	甘油二酯	662.582	644.538	[M+NH4]+	C41H72O5	743778	548440	631640	503413	730518	579317	672593	1.25138e+06	1.8996e+06	492706	852128	1.10323e+06	1.77713e+06	694843	1.45437e+06	836858	1.04775e+06	892583	714312	770737	873798	832571	834780	1.10302e+06	123126	322803	177144	177184	262260	398106	226153	143041
LIPID-P-0252	DG(18:1_20:4)	甘油二酯_DG(18:1_20:4)	GL	甘油脂类	DG	甘油二酯	660.566	642.522	[M+NH4]+	C41H70O5	8.86117e+06	7.38756e+06	9.94877e+06	8.99296e+06	1.23795e+07	1.0384e+07	1.13137e+07	1.27907e+07	4.58508e+06	4.73915e+06	2.37498e+06	3.34846e+06	2.12584e+06	1.99047e+06	1.67071e+06	2.46818e+06	1.87192e+07	1.04777e+07	1.1506e+07	7.75381e+06	1.15674e+07	1.39094e+07	1.12075e+07	1.10202e+07	2.45302e+06	4.61014e+06	3.87013e+06	3.32907e+06	2.89621e+06	4.52922e+06	3.77198e+06	2.61404e+06
LIPID-P-0260	DG(18:1_20:5)	甘油二酯_DG(18:1_20:5)	GL	甘油脂类	DG	甘油二酯	658.55	640.507	[M+NH4]+	C41H68O5	618540	498483	640974	628380	934031	585826	697897	735452	1.60897e+06	2.07048e+06	976756	1.39479e+06	6.55716e+06	5.3218e+06	4.75831e+06	6.04113e+06	845246	603934	700712	367907	527341	739491	618759	440598	943698	1.57548e+06	1.13888e+06	879000	801906	1.47884e+06	742646	549826
LIPID-P-0235	DG(18:1_22:2)	甘油二酯_DG(18:1_22:2)	GL	甘油脂类	DG	甘油二酯	692.611	674.585	[M+NH4]+	C43H78O5	24014.3	18573.9	32364.1	11180.9	15165.3	14809.5	17481.5	52838.3	13.5	13.5	13.5	13.5	2.44365e+06	2.01217e+06	1.95267e+06	2.33846e+06	49605.1	10638.8	21068.7	9149.66	19477.9	26132.1	14679.9	33337.2	20339.8	28340.4	18557.1	22081	38518.5	26887.1	31169.6	27023
LIPID-P-0246	DG(18:1_22:3)	甘油二酯_DG(18:1_22:3)	GL	甘油脂类	DG	甘油二酯	690.596	672.569	[M+NH4]+	C43H76O5	177159	118242	144062	81714.3	106675	75378.3	60678	534722	200259	102091	125110	98383.5	13.5	13.5	13.5	13.5	238773	173218	107806	148398	167749	212218	225696	296516	106930	301656	173260	172749	279580	235652	269630	247684
LIPID-P-0257	DG(18:1_22:4)	甘油二酯_DG(18:1_22:4)	GL	甘油脂类	DG	甘油二酯	688.597	670.554	[M+NH4]+	C43H74O5	446250	352570	467865	474387	578461	645396	584686	890921	183977	151606	107156	141395	205956	148580	150777	314518	898240	568478	456020	470927	700902	755194	523314	751053	93305.1	157782	117655	101012	147252	155323	116608	127737
LIPID-P-0265	DG(18:1_22:5)	甘油二酯_DG(18:1_22:5)	GL	甘油脂类	DG	甘油二酯	686.582	668.538	[M+NH4]+	C43H72O5	193026	145073	238272	178891	207082	195680	193692	838921	13.5	13.5	13.5	13.5	256892	253274	208549	215899	324573	199334	207120	146736	263276	249138	195035	216621	14341.8	73197.5	85302.3	54688.6	66927.2	115934	98903	11710.8
LIPID-P-0269	DG(18:1_22:6)	甘油二酯_DG(18:1_22:6)	GL	甘油脂类	DG	甘油二酯	684.561	666.522	[M+NH4]+	C43H70O5	9.8743e+06	6.94379e+06	11065830	9.32535e+06	1.17135e+07	1.27846e+07	1.07481e+07	1.70848e+07	1.32115e+07	1.77971e+07	6.83352e+06	9.41965e+06	13.5	13.5	13.5	13.5	2.02838e+07	1.25751e+07	1.2576e+07	9.19883e+06	1.3802e+07	1.37729e+07	1.33083e+07	1.05299e+07	7.79345e+06	1.76188e+07	9.11486e+06	9.74132e+06	9.46942e+06	1.6881e+07	9.04017e+06	6.43945e+06
LIPID-P-1446	DG(18:1_24:1)	甘油二酯_DG(18:1_24:1)	GL	甘油脂类	DG	甘油二酯	722.666	704.632	[M+NH4]+	C45H84O5	42780.6	26981	44147.7	23121	42116.9	34937.6	23315.4	49192.9	13.5	13.5	13.5	13.5	2.20834e+07	1.75524e+07	1.45239e+07	1.51859e+07	57982.8	40526.5	19383.6	22697.8	39085.4	43371.2	32476.7	10164.9	20244.1	14082.4	20443.3	50167	35724.2	53482	27214.7	28595.2
LIPID-P-0247	DG(18:2_18:3)	甘油二酯_DG(18:2_18:3)	GL	甘油脂类	DG	甘油二酯	632.535	614.491	[M+NH4]+	C39H66O5	4.22983e+06	3.21122e+06	4.7712e+06	3.43201e+06	5.39163e+06	6.57924e+06	5.61517e+06	4.91145e+06	1.44439e+06	1.63035e+06	638948	1.23056e+06	13.5	13.5	13.5	13.5	4.14953e+06	2.81122e+06	2.71792e+06	1.55544e+06	2.88837e+06	3.89885e+06	2.70524e+06	1.87496e+06	364226	470567	554194	357529	407053	520337	404239	92028.1
LIPID-P-1474	DG(18:2_18:4)	甘油二酯_DG(18:2_18:4)	GL	甘油脂类	DG	甘油二酯	630.51	612.475	[M+NH4]+	C39H64O5	89557.3	70110	96636.4	73819.8	114302	85664.2	123892	148731	26666.3	100646	3270.61	21542.2	2.87895e+06	2.74114e+06	2.14694e+06	2.29399e+06	66970.6	38936.6	50568.6	18599.3	39762	69979	67552.1	42620.2	10118.6	29277.3	10146.8	5771.2	4666.57	21241.4	9349.53	6667.68
LIPID-P-0232	DG(18:2_20:1)	甘油二酯_DG(18:2_20:1)	GL	甘油脂类	DG	甘油二酯	664.597	646.554	[M+NH4]+	C41H74O5	882281	594359	1.48325e+06	881177	1.12901e+06	1.55333e+06	1.19881e+06	1.27668e+06	574940	416616	267370	448751	95218.2	43298.9	56421.3	79148.9	1.13401e+06	722734	684435	491155	813657	658305	752532	634320	113913	311148	312775	338234	494455	510796	342049	320484
LIPID-P-1459	DG(18:2_20:2)	甘油二酯_DG(18:2_20:2)	GL	甘油脂类	DG	甘油二酯	662.572	644.538	[M+NH4]+	C41H72O5	215648	160567	315227	206551	261090	360390	337863	457248	13.5	13.5	13.5	13.5	950298	941601	781486	1.00284e+06	334905	245572	210853	188924	285629	285516	266675	271101	27876.3	41203.1	30004.3	27925.7	38292.3	61213.8	51673.5	24252.1
LIPID-P-0251	DG(18:2_20:3)	甘油二酯_DG(18:2_20:3)	GL	甘油脂类	DG	甘油二酯	660.566	642.522	[M+NH4]+	C41H70O5	355091	277146	404238	308115	522894	527871	407177	340741	454313	310040	195708	272896	13.5	13.5	13.5	13.5	368538	300302	263770	262766	238567	284545	250626	219214	20308.2	52507.8	39380.4	25996.2	9	49827.1	48315.4	38559
LIPID-P-0259	DG(18:2_20:4)	甘油二酯_DG(18:2_20:4)	GL	甘油脂类	DG	甘油二酯	658.55	640.507	[M+NH4]+	C41H68O5	1.72298e+06	1.49051e+06	2.38509e+06	2.25562e+06	3.46034e+06	5.30936e+06	2.76023e+06	2.14662e+06	824599	856470	414751	735178	616556	490618	392864	470352	1.79232e+06	1.30602e+06	1.10456e+06	629025	1.72275e+06	1.348e+06	932014	1.10684e+06	99349.7	234081	309484	88552.6	84057.5	370634	291482	95358.7
LIPID-P-1478	DG(18:2_20:5)	甘油二酯_DG(18:2_20:5)	GL	甘油脂类	DG	甘油二酯	656.525	638.491	[M+NH4]+	C41H66O5	33151.6	25721.1	45502	51961.9	93521.5	97401.3	63871.8	45820	50223.7	77479.9	48709.7	73916.7	1.18554e+06	986072	865727	886358	38746.7	29667.2	21487.2	16160.2	18828.2	34023.6	34534.4	17970.2	20971.5	53771.8	36517.4	21408.8	31122.1	29627.7	25632.9	5689.34
LIPID-P-0236	DG(18:2_22:1)	甘油二酯_DG(18:2_22:1)	GL	甘油脂类	DG	甘油二酯	692.611	674.585	[M+NH4]+	C43H78O5	28971.8	22820.3	36693.4	35484.5	52055.7	45754.4	35358.7	51870.5	34204.7	17729.8	14824.9	23903.4	105635	101368	72192.2	80714.6	18326	16183.1	13567.3	1238.36	10624.2	11485.9	17592.8	10131.2	2220.33	8705.63	5278.94	8568.54	8391.75	7711.4	1668.48	6569.72
LIPID-P-0264	DG(18:2_22:4)	甘油二酯_DG(18:2_22:4)	GL	甘油脂类	DG	甘油二酯	686.582	668.538	[M+NH4]+	C43H72O5	164519	98663.3	169258	145546	215731	373066	203297	260001	13.5	13.5	13.5	13.5	71563.6	70793.6	43870.9	54835	163571	117768	87708.8	85072.9	157593	125143	106584	115284	3672.39	4173.06	7259.81	5988.17	9823.04	7576.9	13727	2924.25
LIPID-P-0270	DG(18:2_22:5)	甘油二酯_DG(18:2_22:5)	GL	甘油脂类	DG	甘油二酯	684.551	666.522	[M+NH4]+	C43H70O5	115545	80458.8	99260.8	93965.3	202304	300344	167150	88155.4	179957	180310	56585.3	135067	13.5	13.5	13.5	13.5	62178.2	50343.4	82801.8	37997.4	45312.5	57099	40882.2	40071.9	9150.07	97507	9295.2	8641.45	25453	4475.9	24597.4	14632.2
LIPID-P-0271	DG(18:2_22:6)	甘油二酯_DG(18:2_22:6)	GL	甘油脂类	DG	甘油二酯	682.539	664.507	[M+NH4]+	C43H68O5	3.23861e+06	2.30633e+06	4.7013e+06	3.93094e+06	6.03077e+06	1.0646e+07	4.93988e+06	4.96322e+06	3.94749e+06	4.68285e+06	1.63316e+06	2.62266e+06	258786	200675	204717	204266	4.10782e+06	2.94683e+06	2.79146e+06	1.93605e+06	4.08965e+06	2.93463e+06	2.92424e+06	2.55373e+06	681857	1.97511e+06	992848	993281	1.00563e+06	1.50317e+06	681533	465337
LIPID-P-1472	DG(18:3_18:3)	甘油二酯_DG(18:3_18:3)	GL	甘油脂类	DG	甘油二酯	630.51	612.475	[M+NH4]+	C39H64O5	102178	61325.2	108155	76826	121189	86818.8	111044	181389	66811.3	97490.7	24600.2	66793.4	5.79175e+06	4.35448e+06	4.22355e+06	3.23275e+06	87594.5	44708.2	68209.5	48807	46262.4	89264.5	44382.8	41769.6	13405.3	26158.1	10617.2	25821	2754.41	21133	9252.98	6085.97
LIPID-P-1486	DG(18:3_22:6)	甘油二酯_DG(18:3_22:6)	GL	甘油脂类	DG	甘油二酯	680.525	662.491	[M+NH4]+	C43H66O5	31128.3	22880.6	53406.4	28930.9	32941.1	38335	43282.7	79245.4	55891.3	59636.9	9973.33	40466.9	125390	89212.2	64258.6	125434	46488.4	24866.7	38266.9	28253.1	34068.2	51260.3	16304.8	18323.8	11735.2	24191.7	12873.8	5797.24	3568.62	28480.8	28490.7	1617.01
LIPID-P-0183	DG(20:0_18:0)	甘油二酯_DG(20:0_18:0)	GL	甘油脂类	DG	甘油二酯	670.639	652.601	[M+NH4]+	C41H80O5	29212	20004.3	34003.2	44308	45894	40242.9	42722.5	33432	31504.1	42992.7	17978.1	24563.1	86865.2	61803.7	44594.6	52077.2	43069.1	41495.6	37261.3	57931.1	39010.6	38800.8	31850.6	39066.5	48050.7	36966.8	40910.9	35591.3	35406.1	40004.8	40065.2	50288.2
LIPID-P-1443	DG(20:0_18:2)	甘油二酯_DG(20:0_18:2)	GL	甘油脂类	DG	甘油二酯	666.604	648.569	[M+NH4]+	C41H76O5	93234.2	58423.2	143654	116931	161677	166688	123793	113443	102723	82261.8	17925.3	55989.9	39550.3	20983.4	31766.9	51233.5	41403.5	40713.3	42212.7	19914.1	53535.5	34126.1	39329.9	27614.7	24808.9	22773.9	21590.9	12493.8	23854	24217.8	19129.1	6100.06
LIPID-P-1488	DG(20:3_22:6)	甘油二酯_DG(20:3_22:6)	GL	甘油脂类	DG	甘油二酯	708.557	690.522	[M+NH4]+	C45H70O5	34739.1	37019.2	42172.3	36899.8	40444.5	32195.7	28992.4	79820.7	44567.3	66637.6	21998.7	39099.8	232605	217918	126655	147683	68344.7	41345.6	41991.6	26389.2	39525.2	59481.6	47131.9	23931	30503.2	68313.4	29355.7	28335.5	42471.4	45846.3	39866.9	26644.1
LIPID-P-1490	DG(20:4_22:6)	甘油二酯_DG(20:4_22:6)	GL	甘油脂类	DG	甘油二酯	706.541	688.507	[M+NH4]+	C45H68O5	378617	255177	503734	492335	626191	618688	501519	492311	198766	254600	107258	143734	65671.6	40134.2	21634.6	30659.4	605630	397359	395194	266782	394493	443534	341385	307912	75771.3	134821	113175	90402.4	82534.6	137218	121124	56056.6
LIPID-P-1428	DG(22:0_18:1)	甘油二酯_DG(22:0_18:1)	GL	甘油脂类	DG	甘油二酯	696.651	678.616	[M+NH4]+	C43H82O5	26664.8	11967.9	26542.7	25467.9	28589.8	31081.7	24602.2	14021.3	13.5	13.5	13.5	13.5	184369	216330	153805	165019	13375.7	11501.3	6067.62	18607.7	16319.5	5467.59	17289.9	12871.5	8286.77	16193.1	10636.9	14213.2	24502.6	6985.61	9096.75	8230.49
LIPID-P-1432	DG(8:0_18:2)	甘油二酯_DG(8:0_18:2)	GL	甘油脂类	DG	甘油二酯	498.416	480.381	[M+NH4]+	C29H52O5	63019.2	59369.8	42381.7	68537.6	39830.1	37271.8	42565.5	121158	78751.5	61056.1	100634	106644	13.5	13.5	13.5	13.5	18592.9	20536.5	19469.9	16142.1	40543.8	65547.3	31854.7	31287.7	23627.2	14475.7	41518.7	28600.5	14296.3	35147.3	45938.8	25791.3
LIPID-P-1655	DG(O-18:0_20:1)	甘油二酯_DG(O-18:0_20:1)	GL	甘油脂类	DG-O	甘油二酯(醚键)	654.64	636.606	[M+NH4]+	C41H80O4	19486.8	14233.9	52682.2	70926.5	31940.1	58222.6	66531.3	31764.9	8195.55	19242.3	31432.4	24010.8	123383	64055	149585	68063.1	64685.8	9240.08	13604.3	22471.7	18999.2	13227.4	5514.93	11499.2	11306.6	26366.4	3912.03	607.303	13844.7	10598.3	90385.3	29132.5
LIPID-P-1687	DG(O-18:2_20:1)	甘油二酯_DG(O-18:2_20:1)	GL	甘油脂类	DG-O	甘油二酯(醚键)	650.609	632.574	[M+NH4]+	C41H76O4	28517.2	25042.4	19617.6	16514.5	28744.3	13580.3	24408.6	22000.7	15182.6	11201.3	20791.1	4073.11	60382.9	69916.6	33123.2	24399.1	26773.6	30122.3	21443.7	24004.8	25725.6	23022.6	18213.6	5812.16	29642.4	25114.9	30748.3	28423.8	39207.7	33293.1	25458.2	16754.4
LIPID-P-1639	DG(O-19:0_16:0)	甘油二酯_DG(O-19:0_16:0)	GL	甘油脂类	DG-O	甘油二酯(醚键)	614.609	596.574	[M+NH4]+	C38H76O4	4.75212e+06	4.2312e+06	4.88692e+06	5.37184e+06	4.84088e+06	4.9403e+06	4.82282e+06	4.80878e+06	3.22092e+06	3.62496e+06	2.46174e+06	3.0269e+06	18295.3	30991.2	23277	26136.1	4.89344e+06	4.59278e+06	4.49257e+06	5.25294e+06	5.08376e+06	4.85861e+06	4.55089e+06	5.50738e+06	5.51942e+06	5.86355e+06	5.97312e+06	4.52877e+06	5.18097e+06	4.68795e+06	4.97091e+06	5.20044e+06
LIPID-P-1643	DG(O-21:0_16:0)	甘油二酯_DG(O-21:0_16:0)	GL	甘油脂类	DG-O	甘油二酯(醚键)	642.64	624.606	[M+NH4]+	C40H80O4	37250.7	33971.8	44352.5	47220.1	44920.1	39189.1	42047.7	50805.5	52967.2	54710.6	31324.6	64093	3.67291e+06	3.77388e+06	2.70258e+06	3.98037e+06	33616.8	46320	32667	34014.9	42060.5	39670.2	49084.2	45197.6	43590	44976.3	36811.9	61658	54101.4	53279.4	51192.7	39862.7
LIPID-P-1689	DG(O-22:1_18:2)	甘油二酯_DG(O-22:1_18:2)	GL	甘油脂类	DG-O	甘油二酯(醚键)	678.64	660.606	[M+NH4]+	C43H80O4	10608.6	5756.13	24320.2	15738.2	9048.89	31237.2	23002.8	4705.33	13.5	13.5	13.5	13.5	83083.8	58540.5	35644.9	68241.8	16965.4	9438.6	4805.58	23398	10800.5	14465.1	10638.3	6395.4	7825.57	11124.2	8715.2	1028.79	12695.7	6883.63	11958.6	5135.61
LIPID-P-0001	DL-Carnitine	DL-肉碱	FA	脂肪酰类	CAR	酰基肉碱	162.113	161.105	[M+H]+	C7H15NO3	132825	153530	155558	198516	153788	203220	189005	238302	193505	223460	179606	203586	214010	241585	208704	353633	135841	125348	119167	121042	123849	136197	130920	138657	177941	164126	143215	135606	150087	112918	108018	129057
LIPID-N-0067	FFA(10:0)	十烷酸	FA	脂肪酰类	FFA	游离脂肪酸	171.139	172.146	[M-H]-	C10H20O2	3.62005e+06	3.21913e+06	3.21837e+06	3.14598e+06	3.1752e+06	3.14784e+06	3.12812e+06	3.52288e+06	4.17664e+06	4.55245e+06	4.93503e+06	4.63807e+06	5.20108e+06	6.00571e+06	5.1692e+06	4.93407e+06	3.52692e+06	3.25965e+06	3.12146e+06	3.20037e+06	3.39893e+06	3.23331e+06	3.3475e+06	3.57317e+06	3.10122e+06	2.8965e+06	3.15345e+06	1.73173e+06	2.98138e+06	3.17833e+06	3.33543e+06	3.29953e+06
LIPID-N-0071	FFA(14:0)	肉豆蔻酸	FA	脂肪酰类	FFA	游离脂肪酸	227.201	228.209	[M-H]-	C14H28O2	2.61345e+06	2.05229e+06	2.35481e+06	2.14983e+06	2.79453e+06	1.59241e+06	2.28919e+06	3.4674e+06	4.42327e+06	5.35743e+06	3.0298e+06	4.27315e+06	5.82124e+06	5.56754e+06	4.80388e+06	5.8011e+06	3.50458e+06	1.70802e+06	2.38649e+06	2.03435e+06	2.19249e+06	3.37283e+06	2.58085e+06	1.93405e+06	3.13432e+06	5.18135e+06	2.61178e+06	2.92175e+06	2.791e+06	4.64321e+06	2.52288e+06	2.12242e+06
LIPID-N-0080	FFA(14:1)	肉豆蔻酸	FA	脂肪酰类	FFA	游离脂肪酸	225.185	226.193	[M-H]-	C14H26O2	1.0706e+06	816290	845171	824232	932589	620910	937436	1.23101e+06	2.06803e+06	2.03445e+06	1.7338e+06	1.96798e+06	2.23166e+06	2.07563e+06	2.23276e+06	2.28829e+06	921691	708481	815005	626654	660880	832889	781545	691062	1.05337e+06	1.359e+06	956806	1.02329e+06	899628	1.2522e+06	1.09196e+06	1.0055e+06
LIPID-N-0072	FFA(15:0)	十五烷酸	FA	脂肪酰类	FFA	游离脂肪酸	241.217	242.225	[M-H]-	C15H30O2	1.2312e+06	1.01087e+06	1.14352e+06	1.10364e+06	1.36957e+06	1.25547e+06	1.30949e+06	1.29846e+06	3.04919e+06	2.5861e+06	1.88115e+06	2.6223e+06	3.43128e+06	3.07697e+06	3.53087e+06	3.65234e+06	1.41499e+06	999974	1.0971e+06	957956	1.01217e+06	1.30557e+06	1.03013e+06	925096	1.57562e+06	2.39418e+06	1.63165e+06	1.67663e+06	1.82634e+06	2.17599e+06	1.66524e+06	1.4351e+06
LIPID-N-0073	FFA(16:0)	棕榈酸	FA	脂肪酰类	FFA	游离脂肪酸	255.232	256.24	[M-H]-	C16H32O2	2.77526e+07	1.77876e+07	2.12898e+07	1.9936e+07	2.56235e+07	2.02891e+07	2.48723e+07	2.31663e+07	3.09545e+07	3.20507e+07	1.97702e+07	2.56118e+07	4.13682e+07	4.58456e+07	3.57199e+07	4.06616e+07	3.04316e+07	1.68672e+07	1.90959e+07	1.78087e+07	2.02675e+07	32778039	2.22389e+07	1.9149e+07	1.75011e+07	2.68982e+07	1.55914e+07	1.65752e+07	1.82619e+07	2.58315e+07	1.78154e+07	1.76424e+07
LIPID-N-0082	FFA(16:1)	棕榈油酸	FA	脂肪酰类	FFA	游离脂肪酸	253.217	254.225	[M-H]-	C16H30O2	2.10215e+07	1.44926e+07	1.6288e+07	1.42995e+07	1.72568e+07	8.2936e+06	1.6654e+07	2.39674e+07	2.24218e+07	1.86918e+07	1.17136e+07	1.79839e+07	2.55077e+07	2.60403e+07	2.27384e+07	2.71781e+07	2.18447e+07	1.30839e+07	1.58324e+07	1.21251e+07	1.27318e+07	2.04418e+07	1.70278e+07	1.34731e+07	1.26302e+07	1.98836e+07	1.4091e+07	1.60016e+07	1.50782e+07	2.01958e+07	1.26312e+07	1.0879e+07
LIPID-N-0089	FFA(16:2)	十六碳二烯酸	FA	脂肪酰类	FFA	游离脂肪酸	251.201	252.209	[M-H]-	C16H28O2	691150	502460	600712	477912	529353	351858	569968	696902	13.5	13.5	13.5	13.5	13.5	13.5	13.5	13.5	1.08994e+06	638800	662000	639273	643725	849917	811123	652084	451511	669880	488221	588732	557660	720182	447877	412147
LIPID-N-0074	FFA(17:0)	十七烷酸	FA	脂肪酰类	FFA	游离脂肪酸	269.248	270.256	[M-H]-	C17H34O2	521464	501621	542447	587112	649890	735612	640609	499781	3.49616e+06	4.16397e+06	2.45499e+06	3.15837e+06	4.54501e+06	4.43402e+06	4.42497e+06	4.34599e+06	870295	540912	539560	641300	691195	756364	653325	603273	729983	1.07843e+06	633885	770879	840468	1.11368e+06	723431	726247
LIPID-N-0083	FFA(17:1)	十七烯酸	FA	脂肪酰类	FFA	游离脂肪酸	267.232	268.24	[M-H]-	C17H32O2	3.75049e+06	2.33304e+06	3.1046e+06	2.72681e+06	3.39955e+06	2.18938e+06	2.9974e+06	3.23435e+06	1.06608e+07	7.85305e+06	5.6251e+06	8.41022e+06	1.20023e+07	1.11261e+07	9.57868e+06	1.18915e+07	4.20126e+06	2.69251e+06	2.74891e+06	2.27688e+06	3.2358e+06	3.97554e+06	2.9513e+06	2.56517e+06	4.85732e+06	7.69055e+06	5.30265e+06	6.5125e+06	6.18074e+06	8.19352e+06	4.78478e+06	4.83072e+06
LIPID-N-0075	FFA(18:0)	硬脂酸	FA	脂肪酰类	FFA	游离脂肪酸	283.264	284.272	[M-H]-	C18H36O2	9.68955e+06	1.21532e+07	1.11423e+07	1.20525e+07	1.24356e+07	8.78027e+06	1.15531e+07	1.23559e+07	1.69152e+07	1.71125e+07	1.40134e+07	1.59709e+07	1.96043e+07	1.92989e+07	1.49691e+07	1.82144e+07	1.15275e+07	8.8694e+06	1.09759e+07	1.05647e+07	1.14564e+07	9.56054e+06	1.49507e+07	9.54327e+06	9.46371e+06	1.43184e+07	1.03883e+07	1.20261e+07	9.54148e+06	1.0399e+07	8.6494e+06	1.15741e+07
LIPID-N-0084	FFA(18:1)	油酸	FA	脂肪酰类	FFA	游离脂肪酸	281.248	282.256	[M-H]-	C18H34O2	1.30944e+08	9.65693e+07	1.12462e+08	9.77914e+07	1.18336e+08	9.87131e+07	1.28957e+08	1.22966e+08	1.92778e+08	1.83886e+08	9.9476e+07	1.69173e+08	2.31976e+08	2.21594e+08	1.91087e+08	2.22491e+08	2.11464e+08	1.17927e+08	1.22389e+08	1.20371e+08	1.43772e+08	1.96547e+08	1.55872e+08	1.37678e+08	1.37532e+08	1.82394e+08	1.17658e+08	1.40005e+08	1.59372e+08	1.90594e+08	1.18243e+08	1.31019e+08
LIPID-N-0090	FFA(18:2)	亚油酸	FA	脂肪酰类	FFA	游离脂肪酸	279.232	280.24	[M-H]-	C18H32O2	5.58544e+07	3.46379e+07	5.24794e+07	5.17007e+07	6.06155e+07	6.95375e+07	7.48909e+07	3.84841e+07	5.41744e+07	4.31932e+07	2.55463e+07	4.05171e+07	3.05319e+07	5.91388e+07	4.3942e+07	5.008e+07	5.08002e+07	3.37849e+07	3.32753e+07	4.11337e+07	4.55683e+07	5.34894e+07	4.52117e+07	3.33887e+07	1.01819e+07	2.17845e+07	9.50193e+06	1.49991e+07	9.92954e+06	1.6475e+07	1.01875e+07	9.94202e+06
LIPID-N-0094	FFA(18:3)	亚麻酸	FA	脂肪酰类	FFA	游离脂肪酸	277.217	278.225	[M-H]-	C18H30O2	3.66444e+06	2.14537e+06	2.9935e+06	2.35752e+06	3.27605e+06	2.7861e+06	3.32178e+06	3.15481e+06	1.0143e+06	843547	608204	843081	1.03681e+06	801326	907117	1.21606e+06	3.62253e+06	2.0663e+06	2.13946e+06	1.91118e+06	2.55367e+06	3.77724e+06	2.42379e+06	1.94933e+06	220874	2.00017e+06	923419	271323	164343	279521	191663	125506
LIPID-N-0097	FFA(18:4)	十八碳四烯酸	FA	脂肪酰类	FFA	游离脂肪酸	275.201	276.209	[M-H]-	C18H28O2	4.82614e+06	3.60892e+06	4.15739e+06	3.40078e+06	4.06529e+06	3.26206e+06	4.00416e+06	4.71878e+06	3.4956e+06	4.22805e+06	2.61379e+06	3.13853e+06	4.4815e+06	4.31377e+06	4.5881e+06	4.49281e+06	4.24441e+06	3.28306e+06	3.561e+06	3.51594e+06	3.50223e+06	4.02946e+06	3.74988e+06	3.08823e+06	3.19389e+06	3.36883e+06	3.30601e+06	2.90465e+06	3.58671e+06	3.35454e+06	3.38014e+06	1.52612e+06
LIPID-N-0085	FFA(19:1)	十九烯酸	FA	脂肪酰类	FFA	游离脂肪酸	295.264	296.272	[M-H]-	C19H36O2	1.06945e+06	702188	1.02326e+06	903108	1.07301e+06	892852	920501	977302	2.37534e+06	1.93999e+06	1.45854e+06	1.80094e+06	2.12938e+06	2.4966e+06	2.5065e+06	2.41323e+06	1.49497e+06	775793	797079	779644	1.16085e+06	1.34322e+06	947191	903126	1.42726e+06	1.9518e+06	1.15844e+06	1.36967e+06	1.62431e+06	1.85622e+06	1.24548e+06	1.26112e+06
LIPID-N-0086	FFA(20:1)	二十烯酸	FA	脂肪酰类	FFA	游离脂肪酸	309.279	310.287	[M-H]-	C20H38O2	3.15256e+06	2.29922e+06	3.10424e+06	2.48227e+06	3.15274e+06	2.37703e+06	2.75598e+06	3.40549e+06	5.4912e+06	3.65642e+06	3.89325e+06	4.14519e+06	7.50199e+06	6.53479e+06	5.79659e+06	7.37665e+06	4.07983e+06	2.25319e+06	2.12305e+06	1.99358e+06	2.92568e+06	3.7868e+06	2.96836e+06	2.33887e+06	3.05748e+06	4.15646e+06	2.63713e+06	2.94015e+06	3.64847e+06	4.2058e+06	2.77901e+06	3.33736e+06
LIPID-N-0091	FFA(20:2)	二十碳二烯酸	FA	脂肪酰类	FFA	游离脂肪酸	307.264	308.272	[M-H]-	C20H36O2	2.00185e+06	1.23736e+06	1.65525e+06	1.35893e+06	1.70673e+06	1.47537e+06	1.5461e+06	2.13271e+06	3.82152e+06	2.2515e+06	2.30213e+06	2.63546e+06	3.35245e+06	3.15366e+06	2.86711e+06	4.09745e+06	2.82481e+06	1.56866e+06	1.49293e+06	1.58576e+06	2.17442e+06	2.87971e+06	1.86702e+06	2.05532e+06	2.01798e+06	2.86578e+06	1.76019e+06	2.09323e+06	2.77258e+06	2.85009e+06	2.32543e+06	2.48242e+06
LIPID-N-0095	FFA(20:3)	二十碳三烯酸	FA	脂肪酰类	FFA	游离脂肪酸	305.248	306.256	[M-H]-	C20H34O2	4.28828e+06	2.18722e+06	2.90486e+06	2.15313e+06	2.35419e+06	1.77605e+06	2.40401e+06	4.07499e+06	7.03235e+06	4.67694e+06	5.63774e+06	4.76073e+06	4.85061e+06	4.59313e+06	5.21352e+06	6.94655e+06	5.35416e+06	3.25195e+06	3.34101e+06	3.10408e+06	3.86428e+06	5.24906e+06	4.13054e+06	4.2688e+06	5.3912e+06	6.88427e+06	5.19387e+06	5.64168e+06	5.69312e+06	5.87146e+06	6.12791e+06	5.56921e+06
LIPID-N-0025	FFA(20:4)	花生四烯酸	FA	脂肪酰类	FFA	游离脂肪酸	303.232	304.24	[M-H]-	C20H32O2	706361	359798	472984	430534	651203	597274	629870	384758	13.5	13.5	13.5	13.5	13.5	13.5	13.5	13.5	527684	428512	306256	367451	416915	365201	441483	460480	169160	198974	156836	175894	118497	157514	154918	115798
LIPID-N-0024	FFA(20:5)	二十碳五烯酸	FA	脂肪酰类	FFA	游离脂肪酸	301.217	302.22	[M-H]-	C20H30O2	1.21954e+06	716469	949558	953134	1.14615e+06	1.18946e+06	1.07935e+06	690803	6.34407e+06	5.25587e+06	4.92807e+06	5.49582e+06	4.8618e+06	5.40483e+06	5.57789e+06	6.7853e+06	836726	793726	813204	612350	645763	564367	783415	608687	2.41058e+06	2.17107e+06	2.20965e+06	2.39735e+06	1.69823e+06	1.72729e+06	1.58044e+06	1.39118e+06
LIPID-N-0078	FFA(22:0)	二十二烷酸	FA	脂肪酰类	FFA	游离脂肪酸	339.326	340.334	[M-H]-	C22H44O2	200701	220656	213526	196801	211721	224351	211676	203874	13.5	13.5	13.5	13.5	13.5	13.5	13.5	13.5	182954	195804	215455	199448	183009	186907	201315	199367	215365	209597	207452	218599	225038	199582	206420	225829
LIPID-N-0087	FFA(22:1)	芥酸	FA	脂肪酰类	FFA	游离脂肪酸	337.311	338.318	[M-H]-	C22H42O2	420792	288593	360620	374045	399660	291362	350793	370876	1.09734e+06	909576	785957	597882	1.21087e+06	1.1452e+06	959930	1.01299e+06	382834	296790	322843	281224	297975	325078	328378	327993	305961	349659	321873	288534	364008	311396	389873	343344
LIPID-N-0092	FFA(22:2)	二十二碳二烯酸	FA	脂肪酰类	FFA	游离脂肪酸	335.295	336.303	[M-H]-	C22H40O2	234445	228192	227043	242530	227970	246385	203152	222314	290311	263719	312178	276198	348930	370042	395296	360508	210362	194057	200887	320668	242623	229784	222599	228791	209878	223523	192769	83533.3	207269	216097	218118	202593
LIPID-N-0096	FFA(22:3)	二十二碳三烯酸	FA	脂肪酰类	FFA	游离脂肪酸	333.279	334.287	[M-H]-	C22H38O2	994925	712395	697250	620139	851517	601113	622912	1.50894e+06	1.25784e+06	894261	1.05181e+06	977344	874645	1.25155e+06	902454	1.18766e+06	981604	721493	668316	775757	972523	1.19225e+06	879958	1.09619e+06	709550	1.40913e+06	800115	744581	982730	907508	1.16624e+06	1.10513e+06
LIPID-N-0099	FFA(22:4)	二十二碳四烯酸	FA	脂肪酰类	FFA	游离脂肪酸	331.264	332.272	[M-H]-	C22H36O2	2.91045e+06	2.29768e+06	2.57669e+06	2.74936e+06	3.97864e+06	3.90739e+06	3.25349e+06	3.92288e+06	1.79539e+06	1.67531e+06	1.37011e+06	1.54288e+06	1.87088e+06	1.8011e+06	1.75496e+06	1.50984e+06	3.73736e+06	2.32361e+06	2.24599e+06	2.62892e+06	3.40127e+06	3.67826e+06	2.41258e+06	2.99192e+06	718350	1.29536e+06	796478	738852	852081	960737	1.06583e+06	763510
LIPID-N-0102	FFA(22:5)	二十二碳五烯酸	FA	脂肪酰类	FFA	游离脂肪酸	329.248	330.256	[M-H]-	C22H34O2	4.35608e+06	2.7902e+06	2.95615e+06	3.36889e+06	4.92466e+06	4.44884e+06	4.12414e+06	3.16758e+06	1.07824e+07	8.24959e+06	6.10459e+06	7.9127e+06	8.91417e+06	9.66767e+06	9.23345e+06	9.38959e+06	3.39219e+06	1.97829e+06	2.31064e+06	2.41399e+06	2.43114e+06	2.62349e+06	2.50243e+06	2.2591e+06	2.7893e+06	4.65493e+06	2.69596e+06	2.88474e+06	2.36544e+06	3.41844e+06	2.88993e+06	2.06377e+06
LIPID-N-0044	FFA(22:6)	二十二碳六烯酸	FA	脂肪酰类	FFA	游离脂肪酸	327.232	328.24	[M-H]-	C22H32O2	306448	187421	205381	303090	327397	333569	289422	251087	13.5	13.5	13.5	13.5	13.5	13.5	13.5	13.5	302190	245162	275739	225347	226314	197521	217609	251521	271542	400814	252552	250084	324142	262453	262039	224363
LIPID-N-0100	FFA(24:4)	二十四碳四烯酸	FA	脂肪酰类	FFA	游离脂肪酸	359.295	360.303	[M-H]-	C24H40O2	745336	663756	673492	654240	689950	661155	712995	602143	495880	589464	511924	468370	475332	536862	477817	492402	801771	742797	617223	896860	815872	718228	507899	623544	472059	509069	480960	468255	462569	536674	539772	564718
LIPID-N-0103	FFA(24:5)	二十四碳五烯酸	FA	脂肪酰类	FFA	游离脂肪酸	357.279	358.287	[M-H]-	C24H38O2	1.4862e+06	1.21941e+06	797267	992930	1.38941e+06	1.15463e+06	1.09112e+06	2.48002e+06	3.07651e+06	1.58671e+06	1.87174e+06	2.10309e+06	2.51268e+06	2.11854e+06	2.2634e+06	1.86426e+06	1.46691e+06	1.25389e+06	976564	1.64148e+06	1.72077e+06	1.73509e+06	1.1526e+06	1.77213e+06	775882	1.50889e+06	1.03773e+06	1.2249e+06	1.415e+06	1.38146e+06	1.51834e+06	1.13433e+06
LIPID-N-0105	FFA(24:6)	二十四碳六烯酸	FA	脂肪酰类	FFA	游离脂肪酸	355.264	356.272	[M-H]-	C24H36O2	1.27686e+06	1.05841e+06	730839	825045	1.0309e+06	990767	820918	2.20048e+06	4.13298e+06	2.17286e+06	2.54679e+06	2.55446e+06	2.874e+06	2.64981e+06	3.49345e+06	2.75655e+06	1.03413e+06	1.11488e+06	754347	1.29522e+06	1.42072e+06	1.18853e+06	790459	1.50206e+06	1.29229e+06	2.32125e+06	1.3878e+06	1.67757e+06	2.24536e+06	1.69249e+06	2.48412e+06	2.17042e+06
LIPID-N-0699	FFA(27:0)	二十七烷酸	FA	脂肪酰类	FFA	游离脂肪酸	409.405	410.412	[M-H]-	C27H54O2	328931	241446	259333	209028	240585	197848	265389	377521	13.5	13.5	13.5	13.5	13.5	13.5	13.5	13.5	485334	323426	391708	316476	307555	416215	447093	374149	301232	397137	352210	360077	449827	528302	320085	386639
LIPID-N-0701	FFA(29:0)	二十九烷酸	FA	脂肪酰类	FFA	游离脂肪酸	437.436	438.444	[M-H]-	C29H58O2	791853	774235	720241	705317	780885	721844	810315	698348	736730	756795	749774	710197	698561	785436	830157	724110	743792	689209	710946	682866	709152	715318	706782	696374	755443	729663	722201	725545	700860	727200	715375	713791
LIPID-N-0703	FFA(31:0)	三十一烷酸	FA	脂肪酰类	FFA	游离脂肪酸	465.467	466.475	[M-H]-	C31H62O2	952401	1.03345e+06	964906	1.49211e+06	1.01635e+06	974808	1.07575e+06	771126	1.45548e+06	1.35417e+06	1.56894e+06	1.35889e+06	1.30094e+06	1.4077e+06	1.54507e+06	1.41658e+06	774418	970125	1.08715e+06	1.01047e+06	888355	688594	1.07156e+06	1.02411e+06	1.24178e+06	1.12566e+06	1.08789e+06	766451	764822	690618	1.14071e+06	1.4394e+06
LIPID-N-0714	FFA(32:1)	三十二烯酸	FA	脂肪酰类	FFA	游离脂肪酸	477.467	478.475	[M-H]-	C32H62O2	217671	205175	213713	222368	236883	221983	246866	320793	565823	547790	556605	532225	591757	648641	614875	622431	312461	209548	228453	225361	190376	205925	212675	214597	271502	238412	230427	259433	252762	234860	264311	227032
LIPID-N-0708	FFA(36:0)	三十六烷酸	FA	脂肪酰类	FFA	游离脂肪酸	535.545	536.553	[M-H]-	C36H72O2	2.15913e+06	3.13143e+06	2.10022e+06	1.8925e+06	2.12726e+06	1.58498e+06	2.44112e+06	3.51003e+06	13.5	13.5	13.5	13.5	13.5	13.5	13.5	13.5	2.50572e+06	2.04974e+06	3.47109e+06	1.73967e+06	1.26212e+06	1.78577e+06	3.02154e+06	1.68407e+06	2.4875e+06	3.09948e+06	2.94276e+06	2.85347e+06	2.48036e+06	3.6635e+06	2.37003e+06	2.04683e+06
LIPID-N-0015	Glycocholic acid	甘氨胆酸	ST	甾醇脂类	BA	胆汁酸	464.4	465.309	[M-H]-	C26H43NO6	234966	184923	196060	201618	191647	204556	191700	126457	190111	168373	176979	194857	13.5	13.5	13.5	13.5	210833	230803	118821	220825	223015	219787	167660	7.25024e+06	122653	136541	120343	130662	127966	108058	143051	126038
LIPID-P-0317	Hex2Cer(d18:1/16:0)	糖鞘脂_Hex2Cer(d18:1/16:0)	SP	鞘脂类	Hex2Cer	糖鞘脂	844.614	861.618	[M-H2O+H]+	C46H87NO13	81205.1	175285	79355.1	157416	155003	174491	149061	249496	123397	85498.4	116419	80587.2	164298	171211	146213	209445	288648	170734	286178	185230	145881	157055	193465	249047	234595	363258	238328	268059	270803	208931	312524	296491
LIPID-P-0318	Hex2Cer(d18:1/18:0)	糖鞘脂_Hex2Cer(d18:1/18:0)	SP	鞘脂类	Hex2Cer	糖鞘脂	872.646	889.649	[M-H2O+H]+	C48H91NO13	42077.9	55354.3	36257.8	63378.4	59032.4	70151.4	61552.6	79187.4	38604.8	47007.5	53239.7	24253.3	99587.8	129288	79392.9	69165.1	123061	111913	99191.9	101749	88248.6	78850.7	123045	109680	134497	147895	101765	84002.1	115978	71690.4	111858	121887
LIPID-P-0319	Hex2Cer(d18:1/20:0)	糖鞘脂_Hex2Cer(d18:1/20:0)	SP	鞘脂类	Hex2Cer	糖鞘脂	900.677	917.68	[M-H2O+H]+	C50H95NO13	35095.1	39640.4	24019.5	35759.8	29322.5	33823.1	28013	69500.4	13.5	13.5	13.5	13.5	27217.9	38674.6	17615.3	25278.8	43952.6	38332.9	62488.1	37442.5	28680.6	29620.4	38785.7	33523.8	66211.5	57378.2	47116.7	44601.4	56352.8	39864	46990.6	40579.2
LIPID-P-0320	Hex2Cer(d18:1/22:0)	糖鞘脂_Hex2Cer(d18:1/22:0)	SP	鞘脂类	Hex2Cer	糖鞘脂	928.708	945.712	[M-H2O+H]+	C52H99NO13	169436	228692	152755	206818	196016	185816	238501	330086	143448	161751	84263	144129	13.5	13.5	13.5	13.5	224752	201762	279274	227426	149752	140689	184465	173541	283418	280045	247036	271231	283493	181502	266149	208341
LIPID-P-0321	Hex2Cer(d18:1/24:0)	糖鞘脂_Hex2Cer(d18:1/24:0)	SP	鞘脂类	Hex2Cer	糖鞘脂	956.74	973.743	[M-H2O+H]+	C54H103NO13	42645	59395.6	68837.2	62011.3	69708.5	67285.3	75647.5	98642.1	13.5	13.5	13.5	13.5	233283	247631	111616	185416	100254	95476.2	149122	94728.1	84774.4	86058	124628	91284.4	166330	169533	142199	148565	185474	141593	166904	158984
LIPID-P-0325	Hex3Cer(d18:1/16:0)	糖鞘脂_Hex3Cer(d18:1/16:0)	SP	鞘脂类	Hex3Cer	糖鞘脂	1006.67	1023.67	[M-H2O+H]+	C52H97NO18	9894.83	5438.38	4853.25	11299.1	14538.2	11310	8623.83	25725.7	13.5	13.5	13.5	13.5	13.5	13.5	13.5	13.5	15465.2	11084.7	10173.1	13362.7	11877.1	15271	23247.1	5628.51	20896.4	18437.4	18179.8	24883.3	20138.5	36952	11895.5	22875.8
LIPID-P-0287	HexCer(d16:1/22:0)	糖鞘脂_HexCer(d16:1/22:0)	SP	鞘脂类	HexCer-NS	糖鞘脂	576.572	755.628	[M-H2O+H]+	C44H85NO8	21943.3	16102	19490.5	12025.5	21823.2	12875.7	21443.5	20214.6	13.5	13.5	13.5	13.5	13.5	13.5	13.5	13.5	11506.3	12107.3	18611.6	16431	10170.8	9097.32	11079.6	8864.86	6469.47	8193.51	21281.8	21251.6	14736.6	8313.49	14678.5	19355.1
LIPID-P-2199	HexCer(d16:1/26:1)	糖鞘脂_HexCer(d16:1/26:1)	SP	鞘脂类	HexCer-NS	糖鞘脂	630.619	809.674	[M-H2O+H]+	C48H91NO8	8067.22	3822.33	7291.68	6351.47	8171.3	4265.68	5560.36	5732.73	13.5	13.5	13.5	13.5	13.5	13.5	13.5	13.5	9802.95	8382.02	10635.6	8524.31	6673.37	4920.67	14018.7	9138.53	11719.8	11463.1	3249.71	8153.18	11683.6	6265.23	4901.65	8581.03
LIPID-P-2203	HexCer(d17:1/16:0)	糖鞘脂_HexCer(d17:1/16:0)	SP	鞘脂类	HexCer-NS	糖鞘脂	506.494	685.549	[M-H2O+H]+	C39H75NO8	10494.4	12549.5	10359.9	12091.2	4327.11	2562.6	16397.9	5934.31	13.5	13.5	13.5	13.5	13.5	13.5	13.5	13.5	19028.7	22670.4	12961	11666.3	4423.91	18157.1	10783.9	14418.2	12297.3	20996.6	9930.69	16221.9	10338.3	8913.81	1097.58	19391.9
LIPID-P-2220	HexCer(d17:2/24:1)	糖鞘脂_HexCer(d17:2/24:1)	SP	鞘脂类	HexCer-NS	糖鞘脂	614.588	793.643	[M-H2O+H]+	C47H87NO8	27611.6	29569.2	24555.9	19277.5	27795.3	22327.3	27257.7	31222	33228.7	30377.8	10330.6	18110.7	13.5	13.5	13.5	13.5	33824.6	22793.7	28280.4	21241.3	26143.2	33534.6	34545.5	27208.5	36619	31756.3	30606.9	34927.4	32224.1	32648.9	24399.4	29021.6
LIPID-P-0292	HexCer(d18:1/16:0)	糖鞘脂_HexCer(d18:1/16:0)	SP	鞘脂类	HexCer-NS	糖鞘脂	520.509	699.565	[M-H2O+H]+	C40H77NO8	876600	1.26762e+06	1.10113e+06	1.20123e+06	1.22062e+06	934833	1.58318e+06	2.00276e+06	1.43374e+06	1.35145e+06	2.73476e+06	1.64428e+06	31275.5	54127	26428.6	35722.1	2.7215e+06	1.4899e+06	1.54671e+06	3.41498e+06	2.11451e+06	2.23822e+06	2.0669e+06	2.12625e+06	1.78963e+06	2.18362e+06	2.08935e+06	1.62961e+06	2.24872e+06	2.16923e+06	2.3611e+06	2.2724e+06
LIPID-P-0302	HexCer(d18:1/16:1)	糖鞘脂_HexCer(d18:1/16:1)	SP	鞘脂类	HexCer-NS	糖鞘脂	518.494	697.549	[M-H2O+H]+	C40H75NO8	47493.6	40052.7	47446.4	42150.9	43364.4	41155.1	60782.7	59569.9	55014.4	49758.4	72212.8	51778.4	1.22371e+06	1.79617e+06	1.52065e+06	1.29452e+06	64764.1	54669.4	46142.3	58380.4	43138.2	63431.9	43440.8	36737.3	99398.1	73025.6	80977.6	83615.5	83658.1	66967.2	86631.4	91221.3
LIPID-P-0293	HexCer(d18:1/17:0)	糖鞘脂_HexCer(d18:1/17:0)	SP	鞘脂类	HexCer-NS	糖鞘脂	534.525	713.581	[M-H2O+H]+	C41H79NO8	20911.9	28151.9	26321.3	29048.2	39198.8	19506.5	56150.5	36755.6	48624	31560.2	78033	39873.5	58678.6	54065.1	49275.4	84363.8	82658.7	37827.3	49478.3	86581.6	71444.8	45022.5	58861.6	88835.7	63632.8	95275.4	56822.8	83812.5	66705.8	81239.4	55822.6	72550.4
LIPID-P-0294	HexCer(d18:1/18:0)	糖鞘脂_HexCer(d18:1/18:0)	SP	鞘脂类	HexCer-NS	糖鞘脂	548.541	727.596	[M-H2O+H]+	C42H81NO8	221346	205377	214674	147152	174851	94658.7	272123	342979	115233	126494	76330.1	101642	23773.2	31504.7	54712.9	14540.9	994649	592996	498926	1.57917e+06	961485	1.1879e+06	1.28562e+06	1.02084e+06	431848	684394	448048	522632	615060	484404	329602	579436
LIPID-P-0296	HexCer(d18:1/20:0)	糖鞘脂_HexCer(d18:1/20:0)	SP	鞘脂类	HexCer-NS	糖鞘脂	576.572	755.628	[M-H2O+H]+	C44H85NO8	1.17987e+06	1.03468e+06	1.1602e+06	990949	1.00441e+06	620763	1.32268e+06	1.48425e+06	614343	523127	613688	644423	135363	120111	95350.8	108061	1.33754e+06	1.08318e+06	1.20831e+06	1.87465e+06	1.28555e+06	1.41759e+06	1.43496e+06	1.27851e+06	943803	1.32205e+06	1.02918e+06	1.11907e+06	1.23042e+06	985290	935039	988924
LIPID-P-0297	HexCer(d18:1/22:0)	糖鞘脂_HexCer(d18:1/22:0)	SP	鞘脂类	HexCer-NS	糖鞘脂	604.603	783.659	[M-H2O+H]+	C46H89NO8	3.65011e+06	3.40493e+06	3.66138e+06	3.82953e+06	3.59761e+06	2.92407e+06	3.2011e+06	4.69895e+06	2.98638e+06	2.3112e+06	3.31788e+06	3.4391e+06	788778	592497	495372	689902	2.86033e+06	2.64097e+06	3.26367e+06	3.85725e+06	3.05382e+06	3.39844e+06	2.99425e+06	3.32228e+06	2.86881e+06	3.20998e+06	3.10847e+06	3.55084e+06	3.59254e+06	2.82434e+06	3.28574e+06	2.99537e+06
LIPID-P-0298	HexCer(d18:1/23:0)	糖鞘脂_HexCer(d18:1/23:0)	SP	鞘脂类	HexCer-NS	糖鞘脂	618.619	797.674	[M-H2O+H]+	C47H91NO8	1.10218e+06	1.06805e+06	1.14652e+06	933848	937088	772848	1.27118e+06	1.78585e+06	1.25782e+06	915227	1.44903e+06	1.718e+06	3.18776e+06	2.61229e+06	2.2059e+06	3.00518e+06	2.29678e+06	1.5437e+06	2.30584e+06	3.00324e+06	2.08219e+06	2.50794e+06	2.36417e+06	2.12973e+06	3.56394e+06	3.39976e+06	3.43051e+06	3.75293e+06	4.4613e+06	2.81823e+06	3.69055e+06	3.62441e+06
LIPID-P-2228	HexCer(d18:1/23:1)	糖鞘脂_HexCer(d18:1/23:1)	SP	鞘脂类	HexCer-NS	糖鞘脂	616.603	795.659	[M-H2O+H]+	C47H89NO8	53977.2	24794.1	36238.2	31680	42922.4	33271.2	45384.4	30626.7	58147.2	35618	35457.3	52098.2	1.0831e+06	1.06364e+06	1.06367e+06	1.40296e+06	14976.4	15077.3	14812.8	19398.1	18071.5	27263.2	22561.3	13842.5	59371.1	40176.2	44275.8	45889.1	54807.9	48717.2	47918.2	53759.7
LIPID-P-0299	HexCer(d18:1/24:0)	糖鞘脂_HexCer(d18:1/24:0)	SP	鞘脂类	HexCer-NS	糖鞘脂	632.635	811.69	[M-H2O+H]+	C48H93NO8	3.12774e+06	2.66068e+06	2.57747e+06	2.78501e+06	2.74887e+06	1.75383e+06	3.38029e+06	4.08311e+06	1.77223e+06	1.45243e+06	1.7838e+06	1.84613e+06	48424.9	51060.6	50050	56148.2	4.01469e+06	3.1692e+06	4.53427e+06	4.87913e+06	3.47986e+06	3.39494e+06	3.89244e+06	3.94319e+06	5.15927e+06	5.66625e+06	4.47888e+06	5.12432e+06	5.26758e+06	4.15443e+06	5.28929e+06	5.4793e+06
LIPID-P-0306	HexCer(d18:1/24:1)	糖鞘脂_HexCer(d18:1/24:1)	SP	鞘脂类	HexCer-NS	糖鞘脂	630.619	809.674	[M-H2O+H]+	C48H91NO8	787630	539672	446716	91524.8	82933.6	41387.2	22830.4	38774.2	13.5	13.5	13.5	13.5	1.63831e+06	1.61384e+06	1.58976e+06	1.86148e+06	63194.9	64268.5	47317	53108.1	73456.4	54054.9	56964.6	49878.5	29230	1.93901e+06	58224.3	40174.7	54715.5	59218.4	44044.6	230196
LIPID-P-0300	HexCer(d18:1/25:0)	糖鞘脂_HexCer(d18:1/25:0)	SP	鞘脂类	HexCer-NS	糖鞘脂	646.65	825.706	[M-H2O+H]+	C49H95NO8	87106.2	140280	92769.9	63200.6	157021	32138.4	40861.2	221199	261952	187705	306955	336738	13.5	13.5	13.5	13.5	190456	177838	215309	307074	192016	224494	253401	193319	304559	426897	347964	335379	305781	312372	344391	359904
LIPID-P-2230	HexCer(d18:1/25:1)	糖鞘脂_HexCer(d18:1/25:1)	SP	鞘脂类	HexCer-NS	糖鞘脂	644.635	823.69	[M-H2O+H]+	C49H93NO8	27803.3	16897.7	13792.4	18872.5	17251.6	13217.4	32673.9	25865.5	53424.5	68240.4	57085.7	70605.1	172234	177853	238434	183175	36912.3	24245.8	27625.1	28632.6	16443.7	23589.1	46316.6	17682.7	94255.8	92960.3	80726.4	92778.2	81055.1	93081.9	92243.5	91670.3
LIPID-P-0301	HexCer(d18:1/26:0)	糖鞘脂_HexCer(d18:1/26:0)	SP	鞘脂类	HexCer-NS	糖鞘脂	660.666	839.721	[M-H2O+H]+	C50H97NO8	59624	46111.8	31262.5	31039.1	21954	26907.6	23245.3	41236.4	44202.1	38333.7	51340.9	30820.1	82038.8	60433.9	52700.4	45838.1	64414.7	46308.3	43273.3	69548.6	48484	40947.1	37075.6	52590.2	124105	149844	123557	126371	153645	113517	147952	141487
LIPID-P-0308	HexCer(d18:2/16:0)	糖鞘脂_HexCer(d18:2/16:0)	SP	鞘脂类	HexCer-NS	糖鞘脂	518.494	697.549	[M-H2O+H]+	C40H75NO8	7792.3	12941.9	6208.68	9293.23	7882.96	1897.43	28814.1	22499.2	13.5	13.5	13.5	13.5	22030.3	38969.2	37598.5	45376.1	34359.6	14247.9	8349.59	28322.9	11470.1	22649.1	13805.2	12327.1	17709.5	21997.1	23190.3	12295.1	9035.58	12300	15436	22874.7
LIPID-P-0310	HexCer(d18:2/20:0)	糖鞘脂_HexCer(d18:2/20:0)	SP	鞘脂类	HexCer-NS	糖鞘脂	574.556	753.612	[M-H2O+H]+	C44H83NO8	6349.88	16796.6	17268.2	14736.8	16455.7	14229.6	10184.1	26890.1	13.5	13.5	13.5	13.5	13.5	13.5	13.5	13.5	23530.9	14178.2	10609	15669.6	10932.6	20435.3	17281.8	6214.01	8884.84	15950.6	12553	8823.34	14981	10726.4	7113.08	7325.1
LIPID-P-0311	HexCer(d18:2/22:0)	糖鞘脂_HexCer(d18:2/22:0)	SP	鞘脂类	HexCer-NS	糖鞘脂	602.588	781.643	[M-H2O+H]+	C46H87NO8	74518	51667.6	55013.7	78487.3	66641.5	47652.9	108197	82662.3	13.5	13.5	13.5	13.5	13.5	13.5	13.5	13.5	39930	28261.4	43652.2	44204.6	33608.5	24814.4	47889.7	39301.5	44241.3	29554.7	45253.4	41416	44648.2	41724.1	34707.3	49782.1
LIPID-P-0312	HexCer(d18:2/24:0)	糖鞘脂_HexCer(d18:2/24:0)	SP	鞘脂类	HexCer-NS	糖鞘脂	630.619	809.674	[M-H2O+H]+	C48H91NO8	40862.3	38926.9	35549.4	31405.4	45231.3	25903	45621.7	49250.6	13.5	13.5	13.5	13.5	13.5	13.5	13.5	13.5	36453.3	26534.7	26249.7	37347	34403.5	29589.7	28495.5	40834.1	39055.8	33969.8	35169.5	31163	39528.1	27842	48719.7	43325.9
LIPID-P-2129	HexCer(t14:1/24:1(2OH))	糖鞘脂_HexCer(t14:1/24:1(2OH))	SP	鞘脂类	HexCer-AP	糖鞘脂	606.546	785.602	[M-H2O+H]+	C44H83NO10	71921.8	30654.9	86805.8	47964.4	17802	72710.7	78993.9	44501.6	152153	320881	130688	140450	13.5	13.5	13.5	13.5	110864	142860	127271	109265	82793.5	70282.2	79435.8	63018.6	226436	132507	159336	119888	192382	148612	102565	111557
LIPID-P-2148	HexCer(t17:2/32:2(2OH))	糖鞘脂_HexCer(t17:2/32:2(2OH))	SP	鞘脂类	HexCer-AP	糖鞘脂	756.686	935.743	[M-H2O+H]+	C55H101NO10	13435.8	15376.9	25120.7	13967.3	3736.52	6357.47	20391.7	26345.6	13.5	13.5	13.5	13.5	62863.7	71736.7	70703.9	69943.4	23187.7	25721.5	36913.7	25050.6	16919.9	23442.2	36988.4	20494.7	58346.2	62607.2	37507.7	41827	55015.1	82181.1	37961.1	53537.6
LIPID-P-2149	HexCer(t17:2/34:2(2OH))	糖鞘脂_HexCer(t17:2/34:2(2OH))	SP	鞘脂类	HexCer-AP	糖鞘脂	784.718	963.774	[M-H2O+H]+	C57H105NO10	42819.5	54350	57738.5	46237.5	33035.5	15439.1	48708.9	70939.8	31328.1	73691.7	32747.7	37445.2	13.5	13.5	13.5	13.5	133605	83452.1	103566	103230	62311.2	123727	159841	141452	177604	211815	155606	193305	213504	214947	162149	230381
LIPID-P-2150	HexCer(t17:2/40:1(2OH))	糖鞘脂_HexCer(t17:2/40:1(2OH))	SP	鞘脂类	HexCer-AP	糖鞘脂	870.827	1049.88	[M-H2O+H]+	C63H119NO10	450423	531088	397219	367158	442873	337055	467127	496138	403684	519400	371496	643672	123971	162788	67659.9	114177	296611	233628	482495	318952	177079	245470	417807	267554	652373	474239	637449	705638	652603	956549	593266	482157
LIPID-P-2151	HexCer(t17:2/42:1(2OH))	糖鞘脂_HexCer(t17:2/42:1(2OH))	SP	鞘脂类	HexCer-AP	糖鞘脂	898.859	1077.91	[M-H2O+H]+	C65H123NO10	83267.8	80539.7	85631.4	38026.3	45457.5	43848.1	72756.1	95975.8	95674	162167	68234.9	154015	1.04205e+06	1.45522e+06	728620	914905	100589	61639.6	115804	84396	33272.5	62155.5	143545	69789.8	205400	168451	207264	227175	210197	362076	187530	186393
LIPID-P-2158	HexCer(t18:0/24:0(2OH))	糖鞘脂_HexCer(t18:0/24:0(2OH))	SP	鞘脂类	HexCer-AP	糖鞘脂	666.639	845.696	[M-H2O+H]+	C48H95NO10	18775.4	5758.6	12120.9	18070.3	16159.3	7460.24	16506.9	39967.4	13.5	13.5	13.5	13.5	252252	293941	150057	187898	28157.3	19495.4	23593.9	31666.1	30423.7	21702.8	36162.7	58285.2	35141.4	30317	43039	46459.3	44516.6	39701.4	35532.9	34128.9
LIPID-P-2160	HexCer(t18:1/20:1(2OH))	糖鞘脂_HexCer(t18:1/20:1(2OH))	SP	鞘脂类	HexCer-AP	糖鞘脂	606.546	785.602	[M-H2O+H]+	C44H83NO10	100571	52775.1	101009	78016.1	24830.7	130706	108777	81940.4	201238	457653	221547	153642	13.5	13.5	13.5	13.5	171851	193963	177084	117496	128763	107440	129802	81837.4	341272	171277	268132	211142	276059	218751	147447	170368
LIPID-P-2167	HexCer(t20:2/38:2(2OH))	糖鞘脂_HexCer(t20:2/38:2(2OH))	SP	鞘脂类	HexCer-AP	糖鞘脂	882.827	1061.88	[M-H2O+H]+	C64H119NO10	92990.4	68906.6	80358.6	57282	70742.7	50378.2	73133.3	88250.3	141133	162379	131776	135861	123571	118434	106816	116525	95511	69408.4	74015.1	87307	66879	64011.2	83400.7	74283.2	106362	114152	79717.9	97232.9	85661.7	92749.8	102149	89810
LIPID-P-2169	HexCer(t22:2/13:1(2OH))	糖鞘脂_HexCer(t22:2/13:1(2OH))	SP	鞘脂类	HexCer-AP	糖鞘脂	562.483	741.539	[M-H2O+H]+	C41H75NO10	12388.1	9975.93	13991.7	15412.2	9	9	9	9	13.5	13.5	13.5	13.5	156791	213408	157848	80946.8	8969.33	11835.2	14339.9	11254.9	975.482	2372.01	14992.4	9	7563.7	798.392	9351.57	4145.68	3718.9	3365.15	6131.61	4635.3
LIPID-P-2170	HexCer(t22:2/14:1(2OH))	糖鞘脂_HexCer(t22:2/14:1(2OH))	SP	鞘脂类	HexCer-AP	糖鞘脂	576.499	755.555	[M-H2O+H]+	C42H77NO10	631933	577854	877708	701911	90468.3	105193	87204.1	476549	75695.9	138765	90922.4	112102	13.5	13.5	13.5	13.5	605762	1.06561e+06	1.32621e+06	960213	80138.4	91534.7	1.10988e+06	121994	354410	62751.8	435028	280835	63373.5	102677	281438	218235
LIPID-P-2171	HexCer(t22:2/15:1(2OH))	糖鞘脂_HexCer(t22:2/15:1(2OH))	SP	鞘脂类	HexCer-AP	糖鞘脂	590.514	769.57	[M-H2O+H]+	C43H79NO10	279413	249261	322299	363643	133365	132027	137471	355552	77759	105628	81047.8	139799	113173	3843.02	17681.5	126308	194569	312461	419827	228909	105427	126068	230212	99372.7	160230	50789.8	207318	153296	61479.8	137281	132006	95824.7
LIPID-P-2172	HexCer(t22:2/16:2(2OH))	糖鞘脂_HexCer(t22:2/16:2(2OH))	SP	鞘脂类	HexCer-AP	糖鞘脂	602.514	781.57	[M-H2O+H]+	C44H79NO10	16275.6	13819.3	26193.3	21013.2	4245.37	8652.74	5892.52	10672.6	13.5	13.5	13.5	13.5	108218	46308.1	70389.5	70937.2	13421.6	18358.8	26840.1	11498.6	3669.07	8809.08	17846.8	18333.1	1574.16	2547.88	3973.96	2570.59	1990.34	6643.27	1783.15	3562.42
LIPID-P-2173	HexCer(t23:2/15:1(2OH))	糖鞘脂_HexCer(t23:2/15:1(2OH))	SP	鞘脂类	HexCer-AP	糖鞘脂	604.53	783.586	[M-H2O+H]+	C44H81NO10	106405	94953.4	166095	135456	11810.3	10387.3	15916.6	151505	31496.1	51251.7	47482.1	63117	13.5	13.5	13.5	13.5	51035.5	88832.7	88333.7	70235.8	5732.25	2393.95	51471.6	17113.4	85374.5	20498.1	84982.8	61877.6	14669	31700.1	37556.8	29839.4
LIPID-N-0959	LNAPE(16:0/N-18:1)	N-酰基-溶血磷脂酰乙醇胺_LNAPE(16:0/N-18:1)	GP	甘油磷脂类	LNAPE	N-酰基-溶血磷脂酰乙醇胺	716.523	717.531	[M-H]-	C39H76NO8P	2.94879e+06	2.82228e+06	2.19266e+06	2.81121e+06	2.34088e+06	2.11569e+06	2.72813e+06	4.80569e+06	1.00398e+07	8.25412e+06	1.18424e+07	1.72663e+07	48148	8116.41	16824.5	32949.2	4.3745e+06	4.02481e+06	6.12692e+06	3.23808e+06	2.9998e+06	4.28475e+06	4.32712e+06	3.21746e+06	4.93744e+06	4.74936e+06	5.13135e+06	4.51319e+06	4.87917e+06	4.76383e+06	5.03827e+06	4.3224e+06
LIPID-N-0958	LNAPE(16:1/N-16:0)	N-酰基-溶血磷脂酰乙醇胺_LNAPE(16:1/N-16:0)	GP	甘油磷脂类	LNAPE	N-酰基-溶血磷脂酰乙醇胺	688.492	689.5	[M-H]-	C37H72NO8P	1.0497e+06	1.07645e+06	735370	907460	796618	403522	851093	1.40939e+06	2.19668e+06	2.50352e+06	3.64835e+06	4.60482e+06	1.35853e+07	1.29258e+07	1.06289e+07	1.52712e+07	670214	684658	928354	535901	356966	697234	758953	496544	1.60991e+06	1.16101e+06	1.54053e+06	1.19804e+06	1.12786e+06	1.50648e+06	1.28008e+06	1.07638e+06
LIPID-N-0960	LNAPE(18:1/N-17:0)	N-酰基-溶血磷脂酰乙醇胺_LNAPE(18:1/N-17:0)	GP	甘油磷脂类	LNAPE	N-酰基-溶血磷脂酰乙醇胺	730.539	731.547	[M-H]-	C40H78NO8P	72821.5	62227.7	54494.3	60303	61393.6	42856.6	63917.3	127855	619282	427356	962464	1.07785e+06	3.60213e+06	2.61768e+06	2.75882e+06	3.59144e+06	89234.8	85537	132066	56540.4	74144.4	96249.4	86427.2	60866.7	387576	311273	473395	425438	395546	382237	383364	303472
LIPID-N-0964	LNAPE(18:1/N-18:2)	N-酰基-溶血磷脂酰乙醇胺_LNAPE(18:1/N-18:2)	GP	甘油磷脂类	LNAPE	N-酰基-溶血磷脂酰乙醇胺	740.523	741.531	[M-H]-	C41H76NO8P	3.95079e+06	3.89231e+06	4.0389e+06	4.05491e+06	4.29513e+06	4.18124e+06	4.99395e+06	4.57048e+06	1.43752e+07	1.50353e+07	1.50847e+07	2.00471e+07	756896	669774	640098	844128	4.40938e+06	3.77277e+06	5.81398e+06	2.62352e+06	2.79047e+06	3.49876e+06	4.30704e+06	2.96004e+06	6.26012e+06	986474	731396	4.6363e+06	5.84066e+06	6.5172e+06	5.48059e+06	4.04182e+06
LIPID-N-0965	LNAPE(18:2/N-18:2)	N-酰基-溶血磷脂酰乙醇胺_LNAPE(18:2/N-18:2)	GP	甘油磷脂类	LNAPE	N-酰基-溶血磷脂酰乙醇胺	738.507	739.515	[M-H]-	C41H74NO8P	1.09467e+06	858868	1.37746e+06	1.4892e+06	1.29482e+06	1.72877e+06	1.72094e+06	1.27786e+06	4.04198e+06	4.93972e+06	4.94909e+06	6.52947e+06	2.66358e+07	2.56192e+07	1.86843e+07	2.47563e+07	782846	794811	1.00957e+06	476213	618317	753453	601986	538584	1.34282e+06	1.47133e+06	1.19761e+06	1.11014e+06	1.11272e+06	1.45709e+06	1.16055e+06	844654
LIPID-N-0968	LNAPE(20:4/N-18:2)	N-酰基-溶血磷脂酰乙醇胺_LNAPE(20:4/N-18:2)	GP	甘油磷脂类	LNAPE	N-酰基-溶血磷脂酰乙醇胺	762.507	763.515	[M-H]-	C43H74NO8P	479844	421845	457258	522353	493901	499002	588687	598849	3.0638e+06	2.13188e+06	3.16598e+06	3.52394e+06	8.95901e+06	7.09311e+06	6.04803e+06	6.29126e+06	422504	476851	535815	341320	378620	356432	357328	468401	155629	588589	593761	603908	607891	715567	658879	411127
LIPID-N-0967	LNAPE(20:5/N-16:1)	N-酰基-溶血磷脂酰乙醇胺_LNAPE(20:5/N-16:1)	GP	甘油磷脂类	LNAPE	N-酰基-溶血磷脂酰乙醇胺	734.476	735.484	[M-H]-	C41H70NO8P	15291	15574.6	10317.9	9404.81	9266.62	5241.65	11029	29806	292167	269368	556941	548451	3.68108e+06	3.4182e+06	2.72104e+06	3.67485e+06	10705.5	13921.5	23724.2	9781.84	7756.18	7591.64	13607.6	9780.48	195483	119500	190692	174651	200713	126678	151106	149656
LIPID-N-0969	LNAPE(20:5/N-18:1)	N-酰基-溶血磷脂酰乙醇胺_LNAPE(20:5/N-18:1)	GP	甘油磷脂类	LNAPE	N-酰基-溶血磷脂酰乙醇胺	762.507	763.515	[M-H]-	C43H74NO8P	33642.3	92496.3	84385	88973.8	73485.6	59680	107964	143139	2.46391e+06	2.27318e+06	4.02793e+06	4.37443e+06	290694	248072	289393	424719	106409	116378	238345	97117.9	68932	117066	146254	80290.3	2.04034e+06	1.4224e+06	1.80692e+06	1.68748e+06	1.94774e+06	1.36507e+06	1.3007e+06	1.63783e+06
LIPID-N-0971	LNAPE(20:5/N-18:2)	N-酰基-溶血磷脂酰乙醇胺_LNAPE(20:5/N-18:2)	GP	甘油磷脂类	LNAPE	N-酰基-溶血磷脂酰乙醇胺	760.492	761.5	[M-H]-	C43H72NO8P	8422.97	7493.16	5946.89	11034.7	3629.84	7697.49	9818.54	7493.03	320242	302342	561147	514063	2.75418e+06	2.58523e+06	2.81301e+06	3.50573e+06	4806.68	6182.94	14721.4	5597.79	6304.2	4327.58	8103.93	6896.99	173925	117919	161448	148125	160349	104535	145625	113756
LIPID-N-0972	LNAPE(22:5/N-20:2)	N-酰基-溶血磷脂酰乙醇胺_LNAPE(22:5/N-20:2)	GP	甘油磷脂类	LNAPE	N-酰基-溶血磷脂酰乙醇胺	816.554	817.562	[M-H]-	C47H80NO8P	41298.6	39674.7	42081.1	44619.8	26615.2	27158.7	38855.3	47602.3	404401	294585	517680	442836	340929	172519	405518	467485	59156.4	41823.8	37650.4	40667.2	24419.3	31934.3	42392.8	37063	160252	167629	133372	171722	150984	128334	169768	157432
LIPID-N-0975	LNAPE(22:6/N-18:2)	N-酰基-溶血磷脂酰乙醇胺_LNAPE(22:6/N-18:2)	GP	甘油磷脂类	LNAPE	N-酰基-溶血磷脂酰乙醇胺	786.507	787.515	[M-H]-	C45H74NO8P	131104	112640	118922	147468	124381	157926	161780	138813	1.25388e+06	927995	1.40924e+06	1.61758e+06	388384	535834	324693	518333	111041	163254	128852	99066.8	110919	120704	105086	135971	384420	334184	327677	419430	340967	307739	351717	269067
LIPID-N-0961	LNAPE(22:6/N-20:4)	N-酰基-溶血磷脂酰乙醇胺_LNAPE(22:6/N-20:4)	GP	甘油磷脂类	LNAPE	N-酰基-溶血磷脂酰乙醇胺	810.507	811.515	[M-H]-	C47H74NO8P	29733.4	15955.5	17320.2	15044.5	12488.2	22295.7	25155.5	15823.1	48240.9	22465.8	51553.9	56047.2	1.35024e+06	1.20765e+06	1.19991e+06	1.32147e+06	15270.6	18068.4	16719.3	18881.5	14090.1	14572	17189.5	24176.4	17912.1	16702.6	21068.4	26454.2	10554.9	14693.8	23196.7	21971.1
LIPID-N-0615	LPA(0:0/16:0)	溶血磷脂酸_LPA(0:0/16:0)	GP	甘油磷脂类	LPA	溶血磷脂酸	409.236	410.243	[M-H]-	C19H39O7P	790917	988995	715070	961403	612597	800627	722181	872069	76030.9	71913.9	66666.8	70620	48876.8	76069.6	49159.7	62854.6	512267	309313	571933	662817	721140	423890	1.08032e+06	959118	1.09073e+06	811048	512446	1.15678e+06	340985	1.11565e+06	617992	432868
LIPID-N-0616	LPA(0:0/18:0)	溶血磷脂酸_LPA(0:0/18:0)	GP	甘油磷脂类	LPA	溶血磷脂酸	437.267	438.275	[M-H]-	C21H43O7P	9063.96	8327.59	6315.89	6985.09	9394.52	8623.78	9771.9	5253.9	13.5	13.5	13.5	13.5	140144	119153	134651	161969	7992.02	6871.22	8501.37	6318.75	9244.82	10254.3	6180.95	6536.22	5037.65	5120.58	7893.45	6634.9	7352.73	7356.95	6018.33	5838.16
LIPID-N-0618	LPA(0:0/18:2)	溶血磷脂酸_LPA(0:0/18:2)	GP	甘油磷脂类	LPA	溶血磷脂酸	433.236	434.243	[M-H]-	C21H39O7P	11214	12197.1	14069.8	12417	11973.6	2943.18	8247.51	11273.6	11334.4	11533.3	12355.8	10171.8	13.5	13.5	13.5	13.5	8786.5	9995.87	6702.72	10289.5	11304.9	6116.6	8236.55	11701.7	5920.67	5549.82	6827.47	7842.08	8790.8	5072.77	6705.83	5887.44
LIPID-N-0619	LPA(0:0/20:4)	溶血磷脂酸_LPA(0:0/20:4)	GP	甘油磷脂类	LPA	溶血磷脂酸	457.236	458.243	[M-H]-	C23H39O7P	23148.2	15192	19026.9	15439.7	13999.4	13671.3	15661.7	14493.1	19105.9	10317.5	13021.4	13415.8	10285.9	10656.5	10091.3	14114.1	14396.4	19827.7	13217.5	18895.4	27395.9	20843.2	15083.5	22168.6	5874.71	9155.61	6154.93	7707.67	7973.67	7818.94	7825.54	7792.44
LIPID-N-0620	LPA(0:0/22:6)	溶血磷脂酸_LPA(0:0/22:6)	GP	甘油磷脂类	LPA	溶血磷脂酸	481.236	482.243	[M-H]-	C25H39O7P	19261.7	9667.48	13382.6	12526.4	11379.9	12392.9	12876.7	11297.2	13.5	13.5	13.5	13.5	15556	15082.3	12070.4	20814.3	22250.4	21078.5	15123.2	18361.2	22052.1	17336.4	15531.5	23247.4	15790	15146.1	13064.3	15548.9	19218.2	11151.2	19616.3	18755.9
LIPID-N-0659	LPA(22:5)	溶血磷脂酸_LPA(22:5)	GP	甘油磷脂类	LPA	溶血磷脂酸	483.236	482.243	[M-H]-	C25H39O7P	43168.3	20691	22236.7	17980.7	25768.1	27983.3	42384.5	16500.8	40025.8	18729.7	31755.4	38108.3	13.5	13.5	13.5	13.5	29033.2	29336.2	14705	23907.5	26347.3	28695.1	25840.6	41139.8	12634.2	11753.5	16715.9	14839.1	12365	10479.6	11657.5	17624.6
LIPID-P-0351	LPC(0:0/15:0)	溶血磷脂酰胆碱_LPC(0:0/15:0)	GP	甘油磷脂类	LPC	溶血磷脂酰胆碱	482.322	481.317	[M+H]+	C23H48NO7P	853935	460186	521264	620664	743168	935352	755573	484155	1.72863e+06	964212	1.55956e+06	1.60758e+06	33632.5	41100.5	22060.3	61706.3	440554	430049	472777	391541	487574	374563	326924	449316	974919	1.09682e+06	1.10331e+06	1.21133e+06	796623	822041	1.00181e+06	721097
LIPID-P-0353	LPC(0:0/16:0)	溶血磷脂酰胆碱_LPC(0:0/16:0)	GP	甘油磷脂类	LPC	溶血磷脂酰胆碱	496.34	495.332	[M+H]+	C24H50NO7P	2.9327e+06	1.81377e+06	1.94913e+06	1.95797e+06	2.22254e+06	2.24904e+06	2.54341e+06	2.04213e+06	2.18469e+06	1.48572e+06	2.20196e+06	2.07739e+06	1.24398e+06	1.40283e+06	1.53166e+06	1.73109e+06	1.75661e+06	1.98987e+06	1.7854e+06	1.89944e+06	1.61362e+06	1.50856e+06	1.9161e+06	2.14204e+06	1.97068e+06	1.84218e+06	1.87122e+06	2.16624e+06	1.5097e+06	1.66789e+06	1.90408e+06	1.49036e+06
LIPID-P-0355	LPC(0:0/17:0)	溶血磷脂酰胆碱_LPC(0:0/17:0)	GP	甘油磷脂类	LPC	溶血磷脂酰胆碱	510.356	509.348	[M+H]+	C25H52NO7P	1.15187e+06	876292	960921	884403	979816	1.28202e+06	1.22493e+06	1.12496e+06	1.65636e+06	1.05034e+06	1.82921e+06	1.7228e+06	1.99338e+06	2.21492e+06	2.06805e+06	2.48377e+06	885054	869563	869155	1.04408e+06	974234	568349	1.03297e+06	1.06287e+06	1.25556e+06	1.36537e+06	1.40378e+06	1.91422e+06	1.34035e+06	1.29249e+06	1.2436e+06	1.2079e+06
LIPID-P-0357	LPC(0:0/18:0)	溶血磷脂酰胆碱_LPC(0:0/18:0)	GP	甘油磷脂类	LPC	溶血磷脂酰胆碱	524.372	523.364	[M+H]+	C26H54NO7P	734889	462474	616887	473280	593239	475705	639186	619212	397261	379240	390321	402981	1.2275e+06	1.32154e+06	1.42493e+06	1.81215e+06	841391	737548	545496	705540	725413	700909	903524	707439	578135	605480	560166	620833	600130	707444	537551	522710
LIPID-P-0370	LPC(0:0/18:1)	溶血磷脂酰胆碱_LPC(0:0/18:1)	GP	甘油磷脂类	LPC	溶血磷脂酰胆碱	522.356	521.348	[M+H]+	C26H52NO7P	1.96089e+06	1.12427e+06	1.45282e+06	1.42572e+06	1.2601e+06	1.13112e+06	1.50679e+06	1.12265e+06	2.30512e+06	1.63475e+06	2.35552e+06	2.62122e+06	506717	528512	392172	458095	2.11165e+06	2.37762e+06	2.0484e+06	2.4278e+06	2.18378e+06	2.27503e+06	2.14548e+06	3.05428e+06	2.34989e+06	2.65989e+06	2.2774e+06	2.8265e+06	2.51297e+06	2.26325e+06	2.35368e+06	2.37321e+06
LIPID-P-0378	LPC(0:0/18:2)	溶血磷脂酰胆碱_LPC(0:0/18:2)	GP	甘油磷脂类	LPC	溶血磷脂酰胆碱	520.34	519.332	[M+H]+	C26H50NO7P	2.88802e+06	1.52541e+06	2.18882e+06	2.3949e+06	2.10362e+06	2.8725e+06	3.02581e+06	1.97235e+06	2.17484e+06	1.83632e+06	1.91743e+06	2.37618e+06	1.91002e+06	2.30135e+06	2.5145e+06	2.81684e+06	1.88506e+06	2.02486e+06	1.53832e+06	2.09446e+06	2.11702e+06	1.9244e+06	1.90264e+06	2.59864e+06	930744	1.42086e+06	855676	1.29371e+06	1.07567e+06	1.55268e+06	953945	800655
LIPID-P-0359	LPC(0:0/19:0)	溶血磷脂酰胆碱_LPC(0:0/19:0)	GP	甘油磷脂类	LPC	溶血磷脂酰胆碱	538.388	537.379	[M+H]+	C27H56NO7P	407832	235903	291868	283346	366772	362694	417150	342935	736305	286829	974086	838993	2.59752e+06	2.80781e+06	2.81444e+06	2.90537e+06	215603	179766	177275	140443	191999	122929	158974	134586	204900	171861	146317	147682	153234	177307	159043	134622
LIPID-P-0361	LPC(0:0/20:0)	溶血磷脂酰胆碱_LPC(0:0/20:0)	GP	甘油磷脂类	LPC	溶血磷脂酰胆碱	552.403	551.395	[M+H]+	C28H58NO7P	349167	167625	262609	287791	283440	344559	281405	243783	302507	201828	308904	314513	431091	362911	727606	655072	115317	112959	98069.2	86182.4	95882.5	85944.3	87597.4	93610.5	106812	87895.5	94270	97195.1	104436	97157.3	108758	89265.7
LIPID-P-0373	LPC(0:0/20:1)	溶血磷脂酰胆碱_LPC(0:0/20:1)	GP	甘油磷脂类	LPC	溶血磷脂酰胆碱	550.387	549.379	[M+H]+	C28H56NO7P	782908	303727	406235	382554	413307	466412	523102	396522	527616	222574	587880	523723	281814	270388	282447	267122	268227	360086	234476	235167	310939	205116	262433	304538	265126	274336	277048	294361	263827	234757	319831	325747
LIPID-P-0380	LPC(0:0/20:2)	溶血磷脂酰胆碱_LPC(0:0/20:2)	GP	甘油磷脂类	LPC	溶血磷脂酰胆碱	548.372	547.364	[M+H]+	C28H54NO7P	455241	207777	245224	274141	213672	229906	288417	383042	473718	217706	465349	523531	347858	406762	447076	631940	271160	405476	272990	347015	309544	307184	295835	450006	512794	343733	415491	398468	703256	408543	456168	423897
LIPID-P-0375	LPC(0:0/22:1)	溶血磷脂酰胆碱_LPC(0:0/22:1)	GP	甘油磷脂类	LPC	溶血磷脂酰胆碱	578.419	577.411	[M+H]+	C30H60NO7P	65367.6	35408.9	33555.9	35416.8	50392.5	42728.7	55918.8	42036	23067.7	24141.5	44908.9	31198.1	235215	249096	326097	569672	46626.3	40006.3	36774.4	38179.1	34820.5	33268.2	34910.5	44635	35515.6	43198.4	35939.3	43404.1	29209.2	33114	31814.8	40345.6
LIPID-P-0387	LPC(0:0/22:4)	溶血磷脂酰胆碱_LPC(0:0/22:4)	GP	甘油磷脂类	LPC	溶血磷脂酰胆碱	572.372	571.364	[M+H]+	C30H54NO7P	489736	299062	423182	465266	426045	412341	576452	627789	220320	148738	228259	242877	32561.6	38639.2	35670.8	43527.3	680115	679153	498214	608220	618452	595676	545552	928288	221554	269368	239571	287444	227970	220267	288778	181771
LIPID-P-0390	LPC(0:0/22:5)	溶血磷脂酰胆碱_LPC(0:0/22:5)	GP	甘油磷脂类	LPC	溶血磷脂酰胆碱	570.364	569.348	[M+H]+	C30H52NO7P	3.39125e+06	1.85169e+06	2.26441e+06	2.1722e+06	2.34906e+06	3.07033e+06	2.79795e+06	2.08323e+06	2.96762e+06	1.93043e+06	2.46101e+06	2.91778e+06	202315	235191	280255	253765	2.76362e+06	3.09531e+06	2.68201e+06	3.36598e+06	2.62988e+06	3.00105e+06	2.87441e+06	4.37148e+06	2.4571e+06	2.68147e+06	2.61687e+06	3.53362e+06	2.63169e+06	2.65286e+06	2.23108e+06	2.14916e+06
LIPID-P-0350	LPC(14:0/0:0)	溶血磷脂酰胆碱_LPC(14:0/0:0)	GP	甘油磷脂类	LPC	溶血磷脂酰胆碱	468.309	467.301	[M+H]+	C22H46NO7P	976998	478762	791500	561846	669299	663897	921356	620035	1.03809e+06	676697	1.07986e+06	1.15617e+06	2.37021e+06	3.04229e+06	3.40955e+06	3.58663e+06	777233	798489	625678	729374	626718	497302	483596	627380	1.08644e+06	1.02766e+06	920246	1.04425e+06	778186	593793	824774	658162
LIPID-P-0352	LPC(15:0/0:0)	溶血磷脂酰胆碱_LPC(15:0/0:0)	GP	甘油磷脂类	LPC	溶血磷脂酰胆碱	482.322	481.317	[M+H]+	C23H48NO7P	758392	466503	611313	509002	733203	790459	780808	503616	1.68224e+06	928396	1.56681e+06	1.60788e+06	913876	966417	1.07736e+06	1.29722e+06	469979	467851	409306	387375	399096	294496	393056	462269	1.07085e+06	1.10024e+06	923428	1.0985e+06	776696	866645	1.04722e+06	661709
LIPID-P-0354	LPC(16:0/0:0)	溶血磷脂酰胆碱_LPC(16:0/0:0)	GP	甘油磷脂类	LPC	溶血磷脂酰胆碱	496.34	495.332	[M+H]+	C24H50NO7P	3.01576e+06	1.62964e+06	2.07795e+06	2.03855e+06	2.34144e+06	2.38495e+06	2.67192e+06	2.11346e+06	2.34378e+06	1.44718e+06	2.25133e+06	2.2897e+06	1.3142e+06	1.40668e+06	1.48222e+06	1.69025e+06	2.00875e+06	2.03661e+06	1.67315e+06	2.10167e+06	1.83466e+06	1.61916e+06	1.99996e+06	2.03985e+06	2.02836e+06	1.88577e+06	1.95367e+06	2.14474e+06	1.70043e+06	1.77403e+06	1.75984e+06	1.5812e+06
LIPID-P-0368	LPC(16:1/0:0)	溶血磷脂酰胆碱_LPC(16:1/0:0)	GP	甘油磷脂类	LPC	溶血磷脂酰胆碱	494.325	493.317	[M+H]+	C24H48NO7P	1.02249e+07	6.37293e+06	6.29552e+06	6.21838e+06	6.62025e+06	6.09362e+06	1.29951e+07	1.06775e+07	1.77551e+07	4.59165e+06	7.97026e+06	6.76985e+06	2.05509e+06	2.39337e+06	2.20271e+06	2.53462e+06	5.41084e+06	5.89225e+06	9.46292e+06	4.90076e+06	4.7242e+06	4.00096e+06	4.80042e+06	6.275e+06	5.34117e+06	5.01684e+06	5.52994e+06	6.07007e+06	3.88464e+06	4.01011e+06	4.08046e+06	2.68773e+06
LIPID-P-1932	LPC(16:4)	溶血磷脂酰胆碱_LPC(16:4)	GP	甘油磷脂类	LPC	溶血磷脂酰胆碱	488.278	487.27	[M+H]+	C24H42NO7P	20471.6	13143.9	23205.7	20135.3	17491.2	19453.1	11350.5	7882.29	13.5	13.5	13.5	13.5	6.66012e+06	6.82769e+06	7.19201e+06	1.02926e+07	12125.5	21192.3	14708.8	21484.7	27373.1	21393.9	13997.8	21994.3	14131.4	11031	13380.1	10086	10165.6	10709	10423	10854.7
LIPID-P-0356	LPC(17:0/0:0)	溶血磷脂酰胆碱_LPC(17:0/0:0)	GP	甘油磷脂类	LPC	溶血磷脂酰胆碱	510.356	509.348	[M+H]+	C25H52NO7P	1.0656e+06	641764	965290	852020	923514	926206	1.04961e+06	968438	1.73818e+06	1.2095e+06	1.72247e+06	1.60614e+06	13.5	13.5	13.5	13.5	893178	890738	827269	881523	995802	732509	827738	704338	1.46075e+06	1.38954e+06	964809	1.32346e+06	1.20991e+06	1.49837e+06	1.06576e+06	1.0182e+06
LIPID-P-0369	LPC(17:1/0:0)	溶血磷脂酰胆碱_LPC(17:1/0:0)	GP	甘油磷脂类	LPC	溶血磷脂酰胆碱	508.339	507.332	[M+H]+	C25H50NO7P	462251	185106	324374	341655	389922	411679	347405	163173	831835	326705	726589	647505	1.55803e+06	1.67188e+06	1.53553e+06	1.86408e+06	233530	295005	209113	186382	255313	208763	172416	260032	471572	621709	518381	550566	405065	493657	325487	371197
LIPID-P-0358	LPC(18:0/0:0)	溶血磷脂酰胆碱_LPC(18:0/0:0)	GP	甘油磷脂类	LPC	溶血磷脂酰胆碱	524.372	523.364	[M+H]+	C26H54NO7P	837176	499031	679126	536149	558417	486601	729711	678142	451969	414355	442238	464018	522516	530280	661385	730505	854586	722307	553606	712522	604492	627741	898911	704816	598486	578422	567069	606748	535400	692927	545838	568248
LIPID-P-0371	LPC(18:1/0:0)	溶血磷脂酰胆碱_LPC(18:1/0:0)	GP	甘油磷脂类	LPC	溶血磷脂酰胆碱	522.356	521.348	[M+H]+	C26H52NO7P	1.92281e+06	1.05644e+06	1.37228e+06	1.45165e+06	1.14415e+06	1.1263e+06	1.47559e+06	1.1053e+06	669208	411391	568186	774961	610905	575445	422617	499715	2.13595e+06	2.15719e+06	2.03692e+06	2.32381e+06	1.95987e+06	2.29999e+06	2.4245e+06	2.86975e+06	2.42476e+06	2.72996e+06	2.6804e+06	2.90641e+06	2.42252e+06	2.30018e+06	2.30538e+06	1.89426e+06
LIPID-P-0379	LPC(18:2/0:0)	溶血磷脂酰胆碱_LPC(18:2/0:0)	GP	甘油磷脂类	LPC	溶血磷脂酰胆碱	520.34	519.332	[M+H]+	C26H50NO7P	2.6936e+06	1.52378e+06	2.18585e+06	2.21838e+06	1.76688e+06	3.00577e+06	2.77879e+06	1.88118e+06	2.26577e+06	1.74739e+06	1.90446e+06	2.48895e+06	705660	718712	813063	1.22374e+06	1.83896e+06	1.99228e+06	1.61272e+06	2.04666e+06	2.04275e+06	2.05184e+06	1.66903e+06	2.49244e+06	982010	1.25873e+06	792142	1.19218e+06	1.09099e+06	1.55833e+06	952937	786475
LIPID-P-0383	LPC(18:3/0:0)	溶血磷脂酰胆碱_LPC(18:3/0:0)	GP	甘油磷脂类	LPC	溶血磷脂酰胆碱	518.325	517.317	[M+H]+	C26H48NO7P	4.70959e+06	2.03764e+06	1.96939e+06	1.98117e+06	2.39887e+06	2.6582e+06	3.61573e+06	3.86007e+06	2.51259e+06	2.07261e+06	2.37163e+06	2.95068e+06	2.60549e+06	2.79789e+06	2.80763e+06	2.80087e+06	3.04541e+06	3.12351e+06	2.27823e+06	2.40592e+06	2.60138e+06	3.61639e+06	1.97579e+06	3.75118e+06	1.82747e+06	2.2004e+06	1.37853e+06	2.04203e+06	1.57434e+06	1.38431e+06	1.32142e+06	1.25645e+06
LIPID-P-0385	LPC(18:4/0:0)	溶血磷脂酰胆碱_LPC(18:4/0:0)	GP	甘油磷脂类	LPC	溶血磷脂酰胆碱	516.309	515.301	[M+H]+	C26H46NO7P	25256.6	11883.3	14652.7	45520.3	10718.5	9595.81	17625.2	27997	53179.1	38242.6	50245.5	53534.8	2.54928e+06	2.63728e+06	3.20104e+06	3.51911e+06	20958.9	21738.5	15741.9	14390.1	16695.9	17269.5	12438.3	25277.4	83856.2	52084.9	35458	44230.9	58065.3	62263.4	32554	37471.4
LIPID-P-0360	LPC(19:0/0:0)	溶血磷脂酰胆碱_LPC(19:0/0:0)	GP	甘油磷脂类	LPC	溶血磷脂酰胆碱	538.388	537.379	[M+H]+	C27H56NO7P	360791	277217	321220	319540	316380	322475	363658	348493	391949	326414	376092	392012	41089.9	61216.6	55227.7	74070.6	196188	201536	148951	139256	149785	133017	160601	128925	246755	187979	152286	146225	138345	155608	153930	130573
LIPID-P-0372	LPC(19:1/0:0)	溶血磷脂酰胆碱_LPC(19:1/0:0)	GP	甘油磷脂类	LPC	溶血磷脂酰胆碱	536.371	535.364	[M+H]+	C27H54NO7P	93582.2	44839.8	89276.9	75045.1	53367	66520.3	71575.9	64029.9	117354	64221.3	139541	158800	324927	467462	345687	356677	111185	98792.9	73624.4	101365	91653.8	119610	90472.2	134518	180945	181154	170127	200710	150591	124671	159370	126767
LIPID-P-0362	LPC(20:0/0:0)	溶血磷脂酰胆碱_LPC(20:0/0:0)	GP	甘油磷脂类	LPC	溶血磷脂酰胆碱	552.403	551.395	[M+H]+	C28H58NO7P	341994	174535	238835	277656	270821	365465	274387	234601	300354	191235	311162	310750	71771.2	84818.9	98315.9	134588	111177	112076	91132.4	84023.8	99933.5	97873.5	85812.8	86774.3	102547	97369.6	85706.9	94399.7	103945	100164	110174	93202.3
LIPID-P-0374	LPC(20:1/0:0)	溶血磷脂酰胆碱_LPC(20:1/0:0)	GP	甘油磷脂类	LPC	溶血磷脂酰胆碱	550.387	549.379	[M+H]+	C28H56NO7P	821800	330770	410909	377166	427170	492960	540600	395296	603393	259993	659654	577305	283395	262068	281712	259061	301696	376062	245807	252207	314972	201701	267492	308829	265145	229329	269184	282652	279938	280655	303764	330340
LIPID-P-0381	LPC(20:2/0:0)	溶血磷脂酰胆碱_LPC(20:2/0:0)	GP	甘油磷脂类	LPC	溶血磷脂酰胆碱	548.372	547.364	[M+H]+	C28H54NO7P	474343	203640	280467	225145	217591	234780	268403	380470	405123	182945	458784	501740	359435	432569	481081	634494	261838	505699	293467	272378	317351	329129	306041	495308	351210	359060	389117	583822	537225	381814	616861	567022
LIPID-P-0384	LPC(20:3/0:0)	溶血磷脂酰胆碱_LPC(20:3/0:0)	GP	甘油磷脂类	LPC	溶血磷脂酰胆碱	546.356	545.348	[M+H]+	C28H52NO7P	8.12258e+06	3.28391e+06	4.26534e+06	4.4471e+06	3.43466e+06	2.70584e+06	4.85214e+06	5.51355e+06	9.1677e+06	6.89946e+06	7.47577e+06	7.91946e+06	328696	251223	436555	599420	4.40982e+06	7.05355e+06	4.38275e+06	4.97295e+06	4.83127e+06	5.72749e+06	5.54426e+06	8.709e+06	6.08143e+06	6.19896e+06	6.13375e+06	5.38808e+06	8.05479e+06	7.80883e+06	6.07321e+06	5.84653e+06
LIPID-P-0386	LPC(20:4/0:0)	溶血磷脂酰胆碱_LPC(20:4/0:0)	GP	甘油磷脂类	LPC	溶血磷脂酰胆碱	544.34	543.332	[M+H]+	C28H50NO7P	2.36348e+06	1.61055e+06	1.78054e+06	1.98462e+06	1.78097e+06	2.04465e+06	2.2366e+06	2.54869e+06	1.29699e+06	818609	992580	1.01922e+06	9.79349e+06	1.06313e+07	9.45865e+06	1.06369e+07	2.26061e+06	2.52141e+06	1.97743e+06	2.57876e+06	2.56876e+06	2.37142e+06	2.10817e+06	3.6222e+06	804370	895398	704928	984466	780838	835179	763009	716762
LIPID-P-0389	LPC(20:5/0:0)	溶血磷脂酰胆碱_LPC(20:5/0:0)	GP	甘油磷脂类	LPC	溶血磷脂酰胆碱	542.325	541.317	[M+H]+	C28H48NO7P	1.49624e+06	704861	762710	848154	676985	638899	1.16123e+06	1.36722e+06	4.95685e+06	5.22859e+06	7.71565e+06	7.04891e+06	1.20528e+06	1.12644e+06	1.14185e+06	1.37258e+06	1.27564e+06	1.82217e+06	1.46612e+06	1.43851e+06	946090	959737	1.17792e+06	1.28872e+06	9.78055e+06	6.95383e+06	6.78578e+06	1.14858e+07	8.62991e+06	6.84881e+06	5.63342e+06	5.47706e+06
LIPID-P-0376	LPC(22:1/0:0)	溶血磷脂酰胆碱_LPC(22:1/0:0)	GP	甘油磷脂类	LPC	溶血磷脂酰胆碱	578.419	577.411	[M+H]+	C30H60NO7P	53761.1	32997.3	41609.8	50385.7	54902.2	46596.5	55016.9	56113.6	45843.5	32779.6	46369.1	48288.6	3.83865e+06	3.94649e+06	5.69745e+06	6.51664e+06	43674.5	45729.4	31333	30904.2	35498.9	41045.4	38496.8	38886.8	38662.7	37484.4	31343.5	34873.2	37240.9	26149.9	38303.3	33536.4
LIPID-P-0388	LPC(22:4/0:0)	溶血磷脂酰胆碱_LPC(22:4/0:0)	GP	甘油磷脂类	LPC	溶血磷脂酰胆碱	572.372	571.364	[M+H]+	C30H54NO7P	548258	340097	524518	514463	428105	479376	599460	652997	247516	158017	241685	244997	36383.4	35659.7	40545.8	45523.4	748082	715976	546835	699959	638823	762039	604937	1.00848e+06	228095	303068	231752	261294	222655	232980	263982	232998
LIPID-P-0391	LPC(22:5/0:0)	溶血磷脂酰胆碱_LPC(22:5/0:0)	GP	甘油磷脂类	LPC	溶血磷脂酰胆碱	570.364	569.348	[M+H]+	C30H52NO7P	682657	361715	437606	464500	496002	507611	608947	358047	1.09855e+06	694443	884398	1.02679e+06	219021	240700	247952	261743	484812	421243	485214	546372	344103	537279	507369	633170	794315	954453	746182	1.03891e+06	527399	711022	797058	538582
LIPID-P-0392	LPC(22:6/0:0)	溶血磷脂酰胆碱_LPC(22:6/0:0)	GP	甘油磷脂类	LPC	溶血磷脂酰胆碱	568.34	567.332	[M+H]+	C30H50NO7P	2.63717e+07	1.31884e+07	1.90696e+07	1.89769e+07	1.70706e+07	2.35235e+07	2.26586e+07	1.66355e+07	2.7433e+07	1.93656e+07	2.16429e+07	2.23941e+07	806807	958235	1.06976e+06	1.13934e+06	2.46261e+07	2.08163e+07	2.36618e+07	2.7746e+07	2.42233e+07	2.19948e+07	2.47679e+07	3.48644e+07	2.45949e+07	2.48605e+07	2.34088e+07	2.40764e+07	2.27851e+07	2.11296e+07	1.85485e+07	1.92775e+07
LIPID-P-1934	LPC(28:6)	溶血磷脂酰胆碱_LPC(28:6)	GP	甘油磷脂类	LPC	溶血磷脂酰胆碱	652.434	651.426	[M+H]+	C36H62NO7P	233989	278177	268917	297371	283214	334812	218285	241239	13.5	13.5	13.5	13.5	2.00903e+07	2.4641e+07	2.4614e+07	2.64202e+07	121814	194979	218855	209010	274477	162393	122619	247645	117265	221631	224555	168317	119712	92712	156433	160053
LIPID-P-0393	LPC(O-14:0)	溶血磷脂酰胆碱_LPC(O-14:0)	GP	甘油磷脂类	LPC-O	溶血磷脂酰胆碱(醚键)	454.33	453.322	[M+H]+	C22H48NO6P	5797.58	3780.75	6129.67	4390	4903.5	4773.94	5556.35	4798.21	10249.7	6683.29	6171.9	6741.8	13.5	13.5	13.5	13.5	2843.22	5276.58	2573.83	3524.45	9	9	9	9	3555.34	4735.46	3807.38	3859.26	5112.19	4748.12	4742.46	3911.57
LIPID-P-0394	LPC(O-16:0)	溶血磷脂酰胆碱_LPC(O-16:0)	GP	甘油磷脂类	LPC-O	溶血磷脂酰胆碱(醚键)	482.361	481.353	[M+H]+	C24H52NO6P	545294	377437	493943	452089	598649	453510	711750	531460	496970	384812	453475	394481	4209.15	8892.29	4696.03	5613.16	418750	409224	341588	393368	335484	363093	272145	414371	404646	347267	327827	387930	292436	315519	415869	407593
LIPID-P-0399	LPC(O-16:1)	溶血磷脂酰胆碱_LPC(O-16:1)	GP	甘油磷脂类	LPC-O	溶血磷脂酰胆碱(醚键)	480.345	479.338	[M+H]+	C24H50NO6P	33885	18824.5	31813.9	28888.4	41022.3	28867.8	46302.5	31739.1	13747.7	10654.2	9298.57	11364.9	401017	545280	438734	472862	50508.2	28780.8	31027.6	36283.3	35700.8	36367.5	37982.4	26606.6	18936	21355.2	23214.9	16120.9	16111.9	19967.4	15114.1	15253.1
LIPID-P-0395	LPC(O-18:0)	溶血磷脂酰胆碱_LPC(O-18:0)	GP	甘油磷脂类	LPC-O	溶血磷脂酰胆碱(醚键)	510.392	509.385	[M+H]+	C26H56NO6P	157530	77653	150483	138542	145379	138552	165487	129608	106019	109160	103354	124875	10046.1	9915.9	14504.8	16505.7	233622	192416	147069	172267	147997	120305	144133	158386	141400	108495	99526.8	116838	104960	107873	145776	106826
LIPID-P-0400	LPC(O-18:1)	溶血磷脂酰胆碱_LPC(O-18:1)	GP	甘油磷脂类	LPC-O	溶血磷脂酰胆碱(醚键)	508.377	507.369	[M+H]+	C26H54NO6P	581423	346868	370946	484125	514224	408313	612530	444745	409880	303820	399277	291001	90020.1	164881	110397	150420	529441	579636	505570	585558	446711	377154	463076	472522	373581	325566	303668	327247	276739	323986	387042	339968
LIPID-P-0403	LPC(O-18:2)	溶血磷脂酰胆碱_LPC(O-18:2)	GP	甘油磷脂类	LPC-O	溶血磷脂酰胆碱(醚键)	506.361	505.353	[M+H]+	C26H52NO6P	13000.1	5739.9	9322.93	8773.48	14613.6	12482.3	12195.8	7543.34	19850	14974.9	22255.4	16375.3	345727	462443	342779	394225	7876.73	7064.51	6219.61	12679.6	9275.97	5590.46	5971.67	9492.7	3475.57	2735.69	3844.19	4544.73	9	9	9	9
LIPID-P-0396	LPC(O-20:0)	溶血磷脂酰胆碱_LPC(O-20:0)	GP	甘油磷脂类	LPC-O	溶血磷脂酰胆碱(醚键)	538.424	537.416	[M+H]+	C28H60NO6P	53690.7	29381.6	35170.1	50511.2	49158.8	41893.9	44762.4	70216.1	41534.4	50940.2	34265	38325.4	17840.8	20647.5	14789.1	22466.2	109834	107720	82954.5	82011.8	88008.8	66565.4	95288.4	104783	85697.7	66322.9	67006.2	63614.7	58375.8	73481.5	56384.1	59154.3
LIPID-P-0401	LPC(O-20:1)	溶血磷脂酰胆碱_LPC(O-20:1)	GP	甘油磷脂类	LPC-O	溶血磷脂酰胆碱(醚键)	536.408	535.4	[M+H]+	C28H58NO6P	8370.6	4367.51	7838.03	6978.62	7310.2	7340.48	10721.3	9529.85	13.5	13.5	13.5	13.5	36652.7	67542.2	45561.2	52398.4	12730.5	13125.2	9176.77	12904.4	9451.15	6588.8	11790.1	8541.38	8812.39	7558.46	6199.43	4770.55	5122.23	6713.94	7498.89	6064.05
LIPID-P-0397	LPC(O-22:0)	溶血磷脂酰胆碱_LPC(O-22:0)	GP	甘油磷脂类	LPC-O	溶血磷脂酰胆碱(醚键)	566.455	565.447	[M+H]+	C30H64NO6P	21056	12780.2	13119.7	13738.9	14846.9	15033.2	14220.1	24712.3	15071	17334.8	36715.6	14014.8	13.5	13.5	13.5	13.5	50622.7	51059.5	35551.8	57655.4	33906.1	30073.8	40914	50203.6	47700.7	32542.7	33523.5	37337	54396.5	37688.6	35231.7	49822.5
LIPID-P-0407	LPE(0:0/16:0)	溶血磷脂酰乙醇胺_LPE(0:0/16:0)	GP	甘油磷脂类	LPE	溶血磷脂酰乙醇胺	454.293	453.286	[M+H]+	C21H44NO7P	6.19629e+06	3.19768e+06	3.1649e+06	2.82018e+06	4.31604e+06	4.07768e+06	5.39445e+06	4.07567e+06	6.02061e+06	4.54908e+06	5.39321e+06	7.05975e+06	14727.6	25218.4	14268	26783.1	4.60816e+06	4.63066e+06	3.85853e+06	3.59086e+06	4.16553e+06	3.42067e+06	4.67277e+06	4.25318e+06	5.30749e+06	4.20362e+06	4.48474e+06	5.76101e+06	4.32839e+06	4.69659e+06	4.46456e+06	3.56255e+06
LIPID-P-0410	LPE(0:0/18:0)	溶血磷脂酰乙醇胺_LPE(0:0/18:0)	GP	甘油磷脂类	LPE	溶血磷脂酰乙醇胺	482.325	481.317	[M+H]+	C23H48NO7P	1.05767e+07	5.76226e+06	7.22349e+06	4.90013e+06	7.16009e+06	6.83052e+06	9.45821e+06	5.1096e+06	8.42079e+06	7.39146e+06	5.83603e+06	8.51102e+06	8.61965e+06	8.86395e+06	5.24237e+06	9.36092e+06	8.80683e+06	7.73294e+06	4.4955e+06	5.67388e+06	7.53674e+06	6.60597e+06	1.00272e+07	5.82525e+06	7.20242e+06	6.1913e+06	5.82115e+06	8.27692e+06	5.57034e+06	7.49125e+06	4.61421e+06	4.90113e+06
LIPID-P-0417	LPE(0:0/18:1)	溶血磷脂酰乙醇胺_LPE(0:0/18:1)	GP	甘油磷脂类	LPE	溶血磷脂酰乙醇胺	480.309	479.301	[M+H]+	C23H46NO7P	4.42194e+06	2.23319e+06	2.2663e+06	1.94327e+06	2.86736e+06	2.77617e+06	3.84854e+06	3.099e+06	3.48695e+06	1.86979e+06	2.93464e+06	4.02672e+06	1.28916e+07	1.57382e+07	5.77896e+06	1.15665e+07	4.07029e+06	4.37064e+06	3.31577e+06	2.58423e+06	3.99588e+06	3.62309e+06	4.72361e+06	3.67645e+06	3.89906e+06	3.44541e+06	3.55652e+06	4.34939e+06	3.0478e+06	3.64777e+06	3.47154e+06	2.84224e+06
LIPID-P-0423	LPE(0:0/18:2)	溶血磷脂酰乙醇胺_LPE(0:0/18:2)	GP	甘油磷脂类	LPE	溶血磷脂酰乙醇胺	478.293	477.286	[M+H]+	C23H44NO7P	2.48593e+06	1.40627e+06	2.03313e+06	1.89215e+06	1.49327e+06	1.87914e+06	2.4886e+06	2.21827e+06	1.69288e+06	1.57609e+06	2.69198e+06	3.83787e+06	4.37437e+06	4.55472e+06	2.70224e+06	5.38841e+06	1.66929e+06	1.36436e+06	1.57351e+06	1.25817e+06	1.18811e+06	1.52361e+06	1.81109e+06	1.73411e+06	1.18105e+06	1.31957e+06	1.89777e+06	1.26409e+06	920775	1.71204e+06	965010	1.36068e+06
LIPID-P-0419	LPE(0:0/20:1)	溶血磷脂酰乙醇胺_LPE(0:0/20:1)	GP	甘油磷脂类	LPE	溶血磷脂酰乙醇胺	508.34	507.332	[M+H]+	C25H50NO7P	199285	87348.6	98204.8	79650.6	123949	118458	133097	109791	47896.1	18843.2	43151.7	51158.7	3.72431e+06	3.63398e+06	2.10473e+06	3.29806e+06	95038.1	108972	63351.2	50044.6	80360.3	68256.5	85207.4	73792.9	65259.6	65423.8	82400	81149.6	65339.9	69280.4	85817.9	70763.6
LIPID-P-0425	LPE(0:0/20:2)	溶血磷脂酰乙醇胺_LPE(0:0/20:2)	GP	甘油磷脂类	LPE	溶血磷脂酰乙醇胺	506.325	505.317	[M+H]+	C25H48NO7P	11949.8	6278.12	7604.22	8967.7	5458.8	10415.3	8365.38	11285.9	13.5	13.5	13.5	13.5	45218.7	114711	32991.9	88713.8	7439.89	13685.7	10859.2	8218.33	10514.8	8196.14	10018.1	14069.2	9286.88	9814.56	12040.6	12912	8645.03	10067.1	11271.9	11557
LIPID-P-0429	LPE(0:0/20:3)	溶血磷脂酰乙醇胺_LPE(0:0/20:3)	GP	甘油磷脂类	LPE	溶血磷脂酰乙醇胺	504.309	503.301	[M+H]+	C25H46NO7P	286916	200642	189698	171515	165459	117667	233775	219653	559095	265684	414403	546435	13.5	13.5	13.5	13.5	229081	260215	220381	251414	183341	170817	270992	376649	338926	323459	369949	428527	350484	450922	388254	393279
LIPID-P-0435	LPE(0:0/22:5)	溶血磷脂酰乙醇胺_LPE(0:0/22:5)	GP	甘油磷脂类	LPE	溶血磷脂酰乙醇胺	528.309	527.301	[M+H]+	C27H46NO7P	355454	230644	236354	249641	265144	235223	400466	223030	565061	361542	543701	588282	682846	778588	418012	683346	324500	318315	226113	184717	189858	187635	307566	384048	457084	525724	497105	573545	351201	367507	465218	329451
LIPID-P-0408	LPE(16:0/0:0)	溶血磷脂酰乙醇胺_LPE(16:0/0:0)	GP	甘油磷脂类	LPE	溶血磷脂酰乙醇胺	454.293	453.286	[M+H]+	C21H44NO7P	6.52015e+06	3.47291e+06	3.9535e+06	3.07397e+06	4.25362e+06	4.21345e+06	5.41644e+06	4.49824e+06	5.80989e+06	4.55324e+06	5.32338e+06	7.09614e+06	923252	1.19037e+06	558925	947066	4.68789e+06	5.11993e+06	3.80905e+06	3.66758e+06	4.42194e+06	3.90936e+06	5.25708e+06	4.45955e+06	5.4114e+06	4.80112e+06	5.14951e+06	6.78722e+06	4.77043e+06	5.6825e+06	4.74187e+06	3.96843e+06
LIPID-P-0415	LPE(16:1/0:0)	溶血磷脂酰乙醇胺_LPE(16:1/0:0)	GP	甘油磷脂类	LPE	溶血磷脂酰乙醇胺	452.278	451.27	[M+H]+	C21H42NO7P	534019	271949	301089	212001	283754	217955	374907	492171	517836	328834	495375	679126	7.89935e+06	8.85628e+06	5.13028e+06	9.15392e+06	362622	393837	271115	202034	236999	297301	352449	318273	365124	368533	261136	454187	339961	379522	384158	284935
LIPID-P-0409	LPE(17:0/0:0)	溶血磷脂酰乙醇胺_LPE(17:0/0:0)	GP	甘油磷脂类	LPE	溶血磷脂酰乙醇胺	468.305	467.301	[M+H]+	C22H46NO7P	130127	73629.6	111871	74943.9	97870.6	116788	133648	78292.5	206504	148473	156897	266554	711012	601328	400545	948466	92746	92312.7	56693.8	58983.8	89452.3	82094.9	108065	67923.3	177674	173404	173583	220521	120614	180779	149682	153321
LIPID-P-0416	LPE(17:1/0:0)	溶血磷脂酰乙醇胺_LPE(17:1/0:0)	GP	甘油磷脂类	LPE	溶血磷脂酰乙醇胺	466.29	465.286	[M+H]+	C22H44NO7P	33415.1	19248.1	20445.2	17166.6	22762.9	23425	28643.2	21053.9	17723	12824.6	25247.5	30252.7	321106	373209	185120	317591	25183.4	38568.8	16413.7	11530	21482.7	22938.6	24555.9	22003.5	62248.3	53628.7	52190.7	72487.9	52675.6	48832.6	58083.5	40499.2
LIPID-P-0411	LPE(18:0/0:0)	溶血磷脂酰乙醇胺_LPE(18:0/0:0)	GP	甘油磷脂类	LPE	溶血磷脂酰乙醇胺	482.325	481.317	[M+H]+	C23H48NO7P	1.01783e+07	5.35733e+06	6.72478e+06	5.02266e+06	7.51156e+06	7.71614e+06	9.4055e+06	4.97175e+06	8.02648e+06	6.72417e+06	5.84217e+06	7.97864e+06	29730.4	23385.4	20506.5	38141.4	8.8349e+06	8.48713e+06	4.71378e+06	5.68302e+06	7.53046e+06	6.5919e+06	9.59947e+06	6.24312e+06	6.78722e+06	6.35396e+06	6.53583e+06	8.29087e+06	5.04141e+06	7.55883e+06	5.15649e+06	4.3107e+06
LIPID-P-0418	LPE(18:1/0:0)	溶血磷脂酰乙醇胺_LPE(18:1/0:0)	GP	甘油磷脂类	LPE	溶血磷脂酰乙醇胺	480.309	479.301	[M+H]+	C23H46NO7P	5.10395e+06	2.26906e+06	2.57833e+06	2.22911e+06	2.83642e+06	2.94241e+06	3.76215e+06	3.55954e+06	3.54291e+06	1.98616e+06	2.99255e+06	4.1117e+06	1.27893e+07	1.497e+07	5.65323e+06	1.10076e+07	4.33061e+06	4.35162e+06	3.42833e+06	2.51539e+06	4.11547e+06	3.68941e+06	4.18186e+06	4.18884e+06	4.23482e+06	3.13197e+06	4.35778e+06	4.47785e+06	3.68557e+06	3.24764e+06	3.29321e+06	3.59351e+06
LIPID-P-0424	LPE(18:2/0:0)	溶血磷脂酰乙醇胺_LPE(18:2/0:0)	GP	甘油磷脂类	LPE	溶血磷脂酰乙醇胺	478.293	477.286	[M+H]+	C23H44NO7P	2.17155e+06	2.06838e+06	1.78091e+06	1.30084e+06	1.37529e+06	1.86232e+06	2.73306e+06	1.76536e+06	2.50441e+06	2.13281e+06	2.11855e+06	3.37316e+06	4.48271e+06	4.66456e+06	2.64823e+06	5.46796e+06	2.02965e+06	1.53209e+06	1.8217e+06	1.30117e+06	1.21733e+06	1.64371e+06	1.97362e+06	1.54281e+06	834751	2.28135e+06	781684	2.21408e+06	1.04052e+06	2.01207e+06	1117105	1.00605e+06
LIPID-P-0428	LPE(18:3/0:0)	溶血磷脂酰乙醇胺_LPE(18:3/0:0)	GP	甘油磷脂类	LPE	溶血磷脂酰乙醇胺	476.278	475.27	[M+H]+	C23H42NO7P	75205.6	45863.1	67017.6	62242.7	50867	49291.3	101856	86757.7	103648	86668.1	103678	126365	4.62008e+06	4.62432e+06	2.84448e+06	4.40365e+06	74127.8	72357.9	60151	53797.1	54903	66023	52871.8	55108.5	78130.4	94794	85882.2	105421	45585.8	99971.8	66129.9	50048.1
LIPID-P-0412	LPE(20:0/0:0)	溶血磷脂酰乙醇胺_LPE(20:0/0:0)	GP	甘油磷脂类	LPE	溶血磷脂酰乙醇胺	510.356	509.348	[M+H]+	C25H52NO7P	75588.9	33829	38977	39358.6	54992.5	71251	50972.3	29808.3	83230.5	58649.7	67228.2	100638	163306	161844	118922	183214	8623.74	12408.4	8131.29	6390.59	7377.25	7600.94	11265.3	8284.11	10282.2	11825.8	7377.72	13208.8	6484.96	12228.4	9899.13	8919.01
LIPID-P-0420	LPE(20:1/0:0)	溶血磷脂酰乙醇胺_LPE(20:1/0:0)	GP	甘油磷脂类	LPE	溶血磷脂酰乙醇胺	508.34	507.332	[M+H]+	C25H50NO7P	190312	81766.1	103422	86723.1	108112	114037	140434	109299	138351	51337.8	122896	162245	114359	99280.5	63391.2	97795.2	80688.8	86557.2	58965	51143.5	79933.7	57780.5	88040.7	66309	73226.9	68023	74781.2	85936.2	73925.5	73987	89692.2	72893.9
LIPID-P-0430	LPE(20:3/0:0)	溶血磷脂酰乙醇胺_LPE(20:3/0:0)	GP	甘油磷脂类	LPE	溶血磷脂酰乙醇胺	504.309	531.332	[M+H]+	C27H50NO7P	54843	32960.1	19426.7	25267.4	14062.6	8788.57	24029.3	53545.2	176582	96822.2	178364	183212	132911	176889	94814.6	200112	34074.3	37271.9	44856.9	46775.9	22484.4	28269.2	48988.3	40015.9	210036	174144	214662	222423	201285	142076	202884	152304
LIPID-P-0432	LPE(20:4/0:0)	溶血磷脂酰乙醇胺_LPE(20:4/0:0)	GP	甘油磷脂类	LPE	溶血磷脂酰乙醇胺	502.293	501.286	[M+H]+	C25H44NO7P	4.75897e+06	3.65442e+06	3.5827e+06	3.70667e+06	3.30861e+06	3.50104e+06	4.91407e+06	4.43061e+06	4.97518e+06	2.8017e+06	4.11175e+06	4.90653e+06	194516	200601	136711	325616	4.37766e+06	4.97774e+06	4.46102e+06	3.4784e+06	3.46224e+06	2.96484e+06	5.19297e+06	5.61834e+06	2.89298e+06	2.9243e+06	2.98253e+06	4.19451e+06	2.66155e+06	2.75686e+06	2.67256e+06	2.22659e+06
LIPID-P-0434	LPE(20:5/0:0)	溶血磷脂酰乙醇胺_LPE(20:5/0:0)	GP	甘油磷脂类	LPE	溶血磷脂酰乙醇胺	500.278	499.27	[M+H]+	C25H42NO7P	97382	51154.6	65374.9	52917.7	37987.3	45029.3	80590.1	73011	493034	459096	789834	822770	6.24566e+06	6.61127e+06	3.97296e+06	6.86474e+06	68622.5	88154.8	99657.4	74130.4	43148.3	42864.1	83443.5	84217.8	877495	531018	756444	883359	628374	610571	478394	428291
LIPID-P-0421	LPE(22:1/0:0)	溶血磷脂酰乙醇胺_LPE(22:1/0:0)	GP	甘油磷脂类	LPE	溶血磷脂酰乙醇胺	536.372	535.364	[M+H]+	C27H54NO7P	15755.7	12087.8	9829.44	6629.65	8046.5	7576.23	9347.26	6303.46	6184.08	5842.65	4838.94	10436.7	640982	636653	582082	954704	8568.91	11494	4932.94	5291.69	9619.67	6821.91	8820.07	10607.3	6719.54	6971.46	13034.9	8808.6	4949.11	7045.78	6891.84	5811.47
LIPID-P-0431	LPE(22:3/0:0)	溶血磷脂酰乙醇胺_LPE(22:3/0:0)	GP	甘油磷脂类	LPE	溶血磷脂酰乙醇胺	532.34	531.332	[M+H]+	C27H50NO7P	32550.4	19901.1	24689.7	16978.5	15176.2	12452.3	12158.8	12416.3	4861.41	7994.62	6279.96	7022.15	7144.26	10255.1	8946.95	7719.23	19769.4	23588.7	14508.8	22421.6	25253.9	19889	11638.5	23633.6	11362.8	22427	10372.7	13136.5	10750.4	9851.76	14097.3	17825.8
LIPID-P-0433	LPE(22:4/0:0)	溶血磷脂酰乙醇胺_LPE(22:4/0:0)	GP	甘油磷脂类	LPE	溶血磷脂酰乙醇胺	530.325	529.317	[M+H]+	C27H48NO7P	199210	135991	153541	182791	201127	154259	190227	188002	66799.7	41761.1	57651.3	71679.7	32293.2	38003.9	21966.9	35567.8	208026	210914	240680	176735	156281	184969	193457	199844	69241.1	124935	82683.1	98023.4	69584.2	91635.9	94828.3	74594.2
LIPID-P-0436	LPE(22:5/0:0)	溶血磷脂酰乙醇胺_LPE(22:5/0:0)	GP	甘油磷脂类	LPE	溶血磷脂酰乙醇胺	528.309	527.301	[M+H]+	C27H46NO7P	384112	308994	267243	163881	208074	181062	413028	739014	612757	389800	566874	649908	247671	329530	63617.9	145240	296595	311295	328510	278987	253735	272831	310238	352645	75958.1	84653.7	84329.4	119169	56232.9	72278.2	96601.9	62291.5
LIPID-P-0437	LPE(22:6/0:0)	溶血磷脂酰乙醇胺_LPE(22:6/0:0)	GP	甘油磷脂类	LPE	溶血磷脂酰乙醇胺	526.293	525.286	[M+H]+	C27H44NO7P	1.12421e+07	6.62263e+06	7.60862e+06	7.22426e+06	8.54836e+06	8.24645e+06	1.08903e+07	6.91358e+06	1.59613e+07	9.62399e+06	1.15463e+07	1.37023e+07	1.06667e+06	1.36647e+06	630069	1.13606e+06	1.04314e+07	1.27794e+07	9.85331e+06	1.08456e+07	8.47799e+06	8.53566e+06	1.11657e+07	1.44218e+07	9.99985e+06	1.29229e+07	1.24421e+07	1.67233e+07	1.01221e+07	1.26914e+07	11146915	9.00681e+06
LIPID-P-0438	LPE(P-16:0)	溶血磷脂酰乙醇胺_LPE(P-16:0)	GP	甘油磷脂类	LPE-P	溶血磷脂酰乙醇胺(烯醚键)	438.3	437.291	[M+H]+	C21H44NO6P	117147	43757.6	98028.8	67537.1	140795	77826.2	118659	89165.5	74000.4	32964.2	36001.1	38606.3	1.66441e+07	1.92858e+07	1.35584e+07	2.0105e+07	126944	100391	68949.5	74760.7	152281	118124	145700	92673.5	59963.8	85618.7	103457	97743	58784.9	98768	67123.8	68648.4
LIPID-P-0440	LPE(P-18:0)	溶血磷脂酰乙醇胺_LPE(P-18:0)	GP	甘油磷脂类	LPE-P	溶血磷脂酰乙醇胺(烯醚键)	466.3	465.322	[M+H]+	C23H48NO6P	117996	40623.2	73172	55404.7	70494.9	74334	98491.1	83715.4	57356.9	37536.2	33774.4	45514.7	51987.5	65489.4	34890.6	114361	135853	123196	66793.7	72168.2	135747	108900	124163	85570.9	63346.2	85206.6	81564.7	91462.3	58661.6	91209.5	43904.9	40925.6
LIPID-P-0445	LPE(P-18:1)	溶血磷脂酰乙醇胺_LPE(P-18:1)	GP	甘油磷脂类	LPE-P	溶血磷脂酰乙醇胺(烯醚键)	464.3	463.306	[M+H]+	C23H46NO6P	54102.3	20406.4	31486.5	18669	39746.9	28775	40826.2	32858.7	21724.5	9153.4	9053.75	11492.2	37870.6	57238.5	30755.3	88459.2	75257.8	47197.8	32951.1	29280.6	68863.6	53812.5	63358.9	41454.8	17218.8	35456.2	31335.1	30867.3	24673.2	43101.8	17837.1	16501.9
LIPID-P-0441	LPE(P-20:0)	溶血磷脂酰乙醇胺_LPE(P-20:0)	GP	甘油磷脂类	LPE-P	溶血磷脂酰乙醇胺(烯醚键)	494.3	493.353	[M+H]+	C25H52NO6P	16242.8	7771.38	12861.3	10250.8	10914.8	12563.7	13022.7	20013.4	11856.1	9057.17	7572.59	8759.21	11399	21321	11831	29645.6	31804.3	21329.6	24099.3	15064.1	21559.3	29235	33147.2	28103.3	17049.2	18202.4	19586.2	15011.5	12098.6	26444.6	12886	14254.9
LIPID-N-0166	LPG(16:0/0:0)	溶血磷脂酰甘油_LPG(16:0/0:0)	GP	甘油磷脂类	LPG	溶血磷脂酰甘油	483.272	484.28	[M-H]-	C22H45O9P	360373	168164	203202	136351	229109	222761	353082	144161	342419	160319	261070	337009	6843.7	9669.87	7331.14	18503.6	245471	236868	125386	199446	203798	241413	206012	352463	115172	91487.5	133509	122401	100608	88239.7	101916	145616
LIPID-N-0169	LPG(16:1/0:0)	溶血磷脂酰甘油_LPG(16:1/0:0)	GP	甘油磷脂类	LPG	溶血磷脂酰甘油	481.258	482.264	[M-H]-	C22H43O9P	15683.1	6749.76	5251.23	18686.9	17236.6	11383.8	29384.5	28047.7	67184.4	38853.4	75121.6	83427.2	315669	347042	194806	577212	43110.6	37519.7	40510.2	58453.3	21398.3	45394.8	44862.7	67783.6	49993.9	31076.5	46683.8	34028.6	44198.8	38255.6	43699.3	53580
LIPID-N-0167	LPG(18:0/0:0)	溶血磷脂酰甘油_LPG(18:0/0:0)	GP	甘油磷脂类	LPG	溶血磷脂酰甘油	511.304	512.311	[M-H]-	C24H49O9P	99951.9	56996.5	61488.1	47289.5	67213.1	68396.1	106537	57148.8	84367.7	57716.8	53501.2	66316.7	51350.3	63327.8	51542.9	113557	198285	114105	55175.2	111894	118109	174246	146968	179244	43745.1	40786.1	53628.4	45259.6	50189.1	46004.5	42806.7	61535.6
LIPID-N-0170	LPG(18:1/0:0)	溶血磷脂酰甘油_LPG(18:1/0:0)	GP	甘油磷脂类	LPG	溶血磷脂酰甘油	509.288	510.296	[M-H]-	C24H47O9P	349804	297751	223051	269763	203965	125797	280364	298153	691359	556986	993447	884987	118961	122098	58714.2	118040	723774	640329	802964	1.17842e+06	322666	725599	896901	1.34847e+06	833427	548614	675980	562577	825922	610035	856243	933056
LIPID-N-0171	LPG(18:2/0:0)	溶血磷脂酰甘油_LPG(18:2/0:0)	GP	甘油磷脂类	LPG	溶血磷脂酰甘油	507.272	508.28	[M-H]-	C24H45O9P	274868	137682	162163	150611	176827	183644	280854	151249	424883	207427	383338	376534	776156	1.06018e+06	717157	1.2302e+06	279330	249330	203128	296260	180090	268880	253813	402456	148788	132926	151777	127803	142537	124301	167446	160780
LIPID-N-0662	LPG(18:3)	溶血磷脂酰甘油_LPG(18:3)	GP	甘油磷脂类	LPG	溶血磷脂酰甘油	505.257	506.264	[M-H]-	C24H43O9P	5689.46	3364.05	1958.42	917.223	1611.09	1023.82	5144.58	5303.31	8693.01	8518	11411.1	11378.4	277915	509514	334142	428300	10144.8	6573.8	7017.68	10828.4	3934.83	12958.7	9999.92	14961.2	7805.74	7818.49	8457.87	5702.99	7404.32	8746.44	8315.1	11837.1
LIPID-N-0666	LPG(20:3)	溶血磷脂酰甘油_LPG(20:3)	GP	甘油磷脂类	LPG	溶血磷脂酰甘油	533.288	534.296	[M-H]-	C26H47O9P	15134.9	6953.3	8962.84	8251.79	7343.57	5314.39	12195.9	12075.8	13.5	13.5	13.5	13.5	9591.81	7135.73	6306.3	11987.1	16793	16278.2	10737.1	20920.7	10620.6	14408	15507.2	27426.6	6309.37	5143.72	6000.67	7281.92	6291.04	6597.15	7497.15	9101.5
LIPID-N-0172	LPG(20:4/0:0)	溶血磷脂酰甘油_LPG(20:4/0:0)	GP	甘油磷脂类	LPG	溶血磷脂酰甘油	531.27	532.28	[M-H]-	C26H45O9P	13972	9302.14	9377.66	11617.5	12869.8	4930.24	13138.6	9958.08	13608.2	9690.48	17528.3	16089.1	13.5	13.5	13.5	13.5	36047.4	21964.6	20574.9	37660.3	19893.3	41183.1	28277.6	54354.1	7397.69	9362.91	11675.4	8399.93	13074	11545.3	10258.8	14254.1
LIPID-N-0668	LPG(22:4)	溶血磷脂酰甘油_LPG(22:4)	GP	甘油磷脂类	LPG	溶血磷脂酰甘油	559.304	560.311	[M-H]-	C28H49O9P	7493.7	5724.25	4704.03	5029.38	6238.95	3556.41	4954.32	8195.68	7755.34	5035.23	15111	9434.72	10771.3	11281.1	11063	19579.6	14941.1	13526.8	14709.3	23574.5	10807.4	19158.6	17254.5	25334	4855.89	4033.11	5834.12	4278.18	7136.84	5676.65	9857.55	7124.52
LIPID-N-0175	LPI(16:0/0:0)	溶血磷脂酰肌醇_LPI(16:0/0:0)	GP	甘油磷脂类	LPI	溶血磷脂酰肌醇	571.288	572.296	[M-H]-	C25H49O12P	141396	67046.9	56501.6	68004.8	76045.7	81036.1	82535.2	65835.7	286368	220734	186009	386461	8998.04	7431.3	7291.63	8239.09	35651.2	57566.5	65997.3	34249.1	52466.7	31896.4	37526.2	47417.4	54678.2	55959.4	79142.8	73683.7	67867.8	65645.1	71457.1	55284
LIPID-N-0681	LPI(17:0)	溶血磷脂酰肌醇_LPI(17:0)	GP	甘油磷脂类	LPI	溶血磷脂酰肌醇	585.304	586.312	[M-H]-	C26H51O12P	18559.3	7877.23	10601.4	12607	9395.83	16072.8	9396.5	9719.06	49766.9	39275.7	34644.8	63756.9	295137	428925	179405	440609	5328.45	9423.91	8642.53	4285.86	6920.21	5468.4	5167.25	5381.5	16818.7	14560.7	18596.8	21099.8	19723.8	16375.2	16583.5	12127.5
LIPID-N-0176	LPI(18:0/0:0)	溶血磷脂酰肌醇_LPI(18:0/0:0)	GP	甘油磷脂类	LPI	溶血磷脂酰肌醇	599.32	600.327	[M-H]-	C27H53O12P	1.5116e+06	996916	1.00149e+06	910118	965421	1.07786e+06	1.11936e+06	711330	2.36038e+06	2.74172e+06	1.54123e+06	2.85722e+06	51934.4	74956.4	34847.8	83247.3	744596	977714	1.09683e+06	628762	1.05097e+06	725556	770322	733910	962490	813427	1.12442e+06	1.11033e+06	1.07657e+06	1.2257e+06	912484	866848
LIPID-N-0178	LPI(18:1/0:0)	溶血磷脂酰肌醇_LPI(18:1/0:0)	GP	甘油磷脂类	LPI	溶血磷脂酰肌醇	597.304	598.312	[M-H]-	C27H51O12P	118874	57363.6	56296.8	69595.3	60116.8	67802.4	64146.3	26908.9	366402	249698	254213	548592	3.43299e+06	4.22767e+06	1.34102e+06	3.88138e+06	38318.3	69372	68515.7	11899.9	33744.3	21992	30354.3	46416.7	29677.1	24631.3	37881.8	34505.2	35242.9	28131.9	27721.8	29231.9
LIPID-N-0179	LPI(18:2/0:0)	溶血磷脂酰肌醇_LPI(18:2/0:0)	GP	甘油磷脂类	LPI	溶血磷脂酰肌醇	595.288	596.296	[M-H]-	C27H49O12P	12106	8695.93	8135.37	6480.72	8946.07	13714.5	12449.5	14365.5	16561.6	16865.3	10727.4	24818.1	405273	487088	244521	610730	6970.85	6935.54	8919.4	5836.86	6901.32	5085.5	5369.61	6236.43	5158.63	5377.7	6108.4	7728.87	5011.06	13451.5	5167.75	8274.39
LIPID-N-0683	LPI(19:0)	溶血磷脂酰肌醇_LPI(19:0)	GP	甘油磷脂类	LPI	溶血磷脂酰肌醇	613.335	614.343	[M-H]-	C28H55O12P	10528.4	7476.29	7118.67	8541.63	9257.44	11474.5	8841.19	7969.99	11552.9	13123.6	8870.6	13436.7	46503.2	50701.6	13523.1	36804	3744.84	4076.79	5296.02	1975.87	3764.45	2795.59	2755.56	2191.19	4291.96	3441.02	4305.71	4579.87	4694.49	4556.51	4295.22	2853.57
LIPID-N-0686	LPI(20:2)	溶血磷脂酰肌醇_LPI(20:2)	GP	甘油磷脂类	LPI	溶血磷脂酰肌醇	623.32	624.327	[M-H]-	C29H53O12P	9	9	9	9	9	9	9	9	6721.6	3646.6	17086.8	16461.9	12319.1	20064.8	9045.31	17087	9	9	9	9	9	9	9	9	10649.8	5714.7	14222.8	16084.8	13789.3	8227.66	9583.56	10903.2
LIPID-N-0180	LPI(20:3/0:0)	溶血磷脂酰肌醇_LPI(20:3/0:0)	GP	甘油磷脂类	LPI	溶血磷脂酰肌醇	621.304	622.312	[M-H]-	C29H51O12P	46985.8	15591.9	10258.5	10491.5	7597.84	4129.29	14640.6	33501.7	184808	95667.6	199614	246450	9565.31	14009	4723.59	27978.1	17707.4	28648.5	39810.9	14563.3	14935.6	10302.8	28655.5	23001.1	127518	105549	168831	184153	168647	111926	102494	102873
LIPID-N-0181	LPI(20:4/0:0)	溶血磷脂酰肌醇_LPI(20:4/0:0)	GP	甘油磷脂类	LPI	溶血磷脂酰肌醇	619.288	620.296	[M-H]-	C29H49O12P	108455	82425.8	63905.7	67450.9	69112.9	69424	103452	99399.6	164475	109708	125949	200877	228827	295262	110856	429920	98130.6	113473	152374	83914.9	91727	67969.3	119777	98120.1	108588	131362	124386	145377	125761	118193	116427	83019.2
LIPID-N-0186	LPS(16:0/0:0)	溶血磷脂酰丝氨酸_LPS(16:0/0:0)	GP	甘油磷脂类	LPS	溶血磷脂酰丝氨酸	496.268	497.275	[M-H]-	C22H44NO9P	6456.8	3585.91	2884.35	2806.73	3589.28	3495.85	2803.4	2027.55	13.5	13.5	13.5	13.5	391810	528254	132419	384938	9	9	9	9	2652.82	2915.09	1395.89	2413.22	9	9	9	9	9	9	9	9
LIPID-N-0187	LPS(18:0/0:0)	溶血磷脂酰丝氨酸_LPS(18:0/0:0)	GP	甘油磷脂类	LPS	溶血磷脂酰丝氨酸	524.299	525.307	[M-H]-	C24H48NO9P	163742	108660	113769	103130	138573	140637	134333	79562	148844	196068	105274	160245	13.5	13.5	13.5	13.5	114164	114080	130741	99625.8	163677	155847	113013	103617	87459.2	69488.4	115019	103353	100327	103400	84576.8	103160
LIPID-N-0192	LPS(18:1/0:0)	溶血磷脂酰丝氨酸_LPS(18:1/0:0)	GP	甘油磷脂类	LPS	溶血磷脂酰丝氨酸	522.283	523.291	[M-H]-	C24H46NO9P	11295.9	6919.06	6577.56	5050.23	4608.47	5595.25	6510.8	5502.13	35910	28493.3	28068.4	45638.6	125799	202958	35040.1	240077	7716.6	9710.33	10722	5962.9	11470.7	8010.33	7718.54	9709.91	9982.67	7813.73	12043.9	10975.8	13197	8540.5	8437.72	8055.83
LIPID-N-0197	LPS(20:3/0:0)	溶血磷脂酰丝氨酸_LPS(20:3/0:0)	GP	甘油磷脂类	LPS	溶血磷脂酰丝氨酸	546.283	547.291	[M-H]-	C26H46NO9P	6861.16	3911.41	3248.99	4644.98	2566.6	2650.97	4549.38	5294.83	13.5	13.5	13.5	13.5	22044.4	37352.5	9959	56457	5491.27	6858.88	8897.38	3913.1	6574.11	4867.6	2702.88	5359.71	5078.09	5088.97	6493.42	6541.4	5758.98	6781	6978.16	4842.38
LIPID-N-0198	LPS(20:4/0:0)	溶血磷脂酰丝氨酸_LPS(20:4/0:0)	GP	甘油磷脂类	LPS	溶血磷脂酰丝氨酸	544.268	545.275	[M-H]-	C26H44NO9P	137635	87895	92553.1	88824.1	85689.4	102265	121862	122831	176211	62126.6	98249.1	172493	13.5	13.5	13.5	13.5	176721	211001	208341	121502	219175	193289	187158	245616	77688.4	95528.6	122489	118551	136123	109967	107462	98422.8
LIPID-N-0199	LPS(20:5/0:0)	溶血磷脂酰丝氨酸_LPS(20:5/0:0)	GP	甘油磷脂类	LPS	溶血磷脂酰丝氨酸	542.252	543.26	[M-H]-	C26H42NO9P	9	9	9	9	9	9	9	9	17349.8	9323.08	20873.6	33121.1	178967	195637	65061.7	275839	9	9	9	9	9	9	9	9	20028.4	14336.8	31735.1	29321.2	29637.8	19403.2	14847.7	19106.4
LIPID-N-0200	LPS(22:5/0:0)	溶血磷脂酰丝氨酸_LPS(22:5/0:0)	GP	甘油磷脂类	LPS	溶血磷脂酰丝氨酸	570.283	571.291	[M-H]-	C28H46NO9P	4272.28	3328.99	1777.62	3245.97	3204.95	2774.56	3371.52	4134.13	15216.8	7915.75	24946.1	24098.1	19424.3	16621.5	8864.94	38759.5	3128.35	4885.32	6554.39	2492.49	1878.26	3674.69	4601.68	7076.96	16024.3	6983.54	14405.4	25869.1	10583.4	8594.31	9010.45	6188.7
LIPID-N-0201	LPS(22:6/0:0)	溶血磷脂酰丝氨酸_LPS(22:6/0:0)	GP	甘油磷脂类	LPS	溶血磷脂酰丝氨酸	568.268	569.275	[M-H]-	C28H44NO9P	87682.5	60502.3	68122.7	64910.2	58747	103236	80798.8	103302	215413	144622	209460	371790	16431.1	19770.2	7151.5	28115	86674.3	103262	185258	54060.4	95156.7	85700	103425	106530	180536	132719	180123	206835	220507	207142	147677	106399
LIPID-P-0274	MG(16:0)	单甘油酯_MG(16:0)	GL	甘油脂类	MG	单甘油酯	348.321	330.277	[M+NH4]+	C19H38O4	655226	520202	636190	599562	617286	631916	569126	569597	301047	311943	244360	244809	249140	326898	140833	417555	619349	581722	450518	433554	525402	483265	468830	570454	566922	578567	504861	467554	566025	498901	427479	549119
LIPID-P-0275	MG(17:0)	单甘油酯_MG(17:0)	GL	甘油脂类	MG	单甘油酯	362.321	344.293	[M+NH4]+	C20H40O4	5358	2558.19	6674.57	3779.23	5322.63	4256.7	5434.79	5819.07	13.5	13.5	13.5	13.5	235514	255735	246853	283488	5657.11	3487.63	3776.52	3709.43	3980.38	4545.56	3891.31	4579.14	3436.86	4468.81	3639.86	3684.12	4144.62	3710.1	2821.56	3074.97
LIPID-P-0276	MG(18:0)	单甘油酯_MG(18:0)	GL	甘油脂类	MG	单甘油酯	376.352	358.308	[M+NH4]+	C21H42O4	528217	453399	558045	505767	556944	529140	526495	538126	346462	351975	262767	308312	13.5	13.5	13.5	13.5	583069	568815	517534	527503	590865	559710	485074	562665	476838	511249	538270	487039	518205	462394	505794	486020
LIPID-P-0282	MG(18:1)	单甘油酯_MG(18:1)	GL	甘油脂类	MG	单甘油酯	374.336	356.293	[M+NH4]+	C21H40O4	150829	57086.4	117430	78291.4	152323	97973.5	101945	141575	69876.5	39347.5	32702.9	60804.5	322093	317723	302431	332463	304514	80222.5	85475.5	106824	216350	364339	100366	101927	111992	162455	47673.5	57196.2	86341.3	146311	82352.9	148109
LIPID-P-0283	MG(18:2)	单甘油酯_MG(18:2)	GL	甘油脂类	MG	单甘油酯	372.31	354.277	[M+NH4]+	C21H38O4	19764.5	7189.46	21752.9	17428	30540.6	29226.5	20969.5	20170.7	13.5	13.5	13.5	13.5	62159.8	48019.8	44995	60269	23858.5	6595.44	9900.29	6575.03	21150.8	33866.4	8545.57	7593.87	5235.71	10717.2	1314.04	2886.37	3688.31	4286.95	3337.79	1486.45
LIPID-P-1717	MGDG(16:0_18:1)	单糖甘油二酯_MGDG(16:0_18:1)	GL	甘油脂类	MGDG	单糖甘油二酯	774.61	756.575	[M+NH4]+	C43H80O10	13322.7	17679.4	13280.5	10531.3	12884.8	8344.88	13434.8	20459.1	13.5	13.5	13.5	13.5	13.5	13.5	13.5	13.5	13218.7	8534.76	20008.3	15315	6862.95	18646.8	17292.2	19488	10581	24375.6	25962.9	14494.3	27070.5	8581.12	16508.8	20887.8
LIPID-P-1748	MGDG(18:1_16:3)	单糖甘油二酯_MGDG(18:1_16:3)	GL	甘油脂类	MGDG	单糖甘油二酯	768.563	750.528	[M+NH4]+	C43H74O10	274116	79618	432858	194894	118695	249035	277963	293034	13.5	13.5	13.5	13.5	13.5	13.5	13.5	13.5	295197	632476	391315	420974	151571	84980.3	236436	515519	193730	230064	175614	269026	40521.8	246023	317361	287084
LIPID-P-1775	MGDG(18:1_20:5)	单糖甘油二酯_MGDG(18:1_20:5)	GL	甘油脂类	MGDG	单糖甘油二酯	820.594	802.559	[M+NH4]+	C47H78O10	152438	172709	90731.7	100339	67798.9	46306.3	121741	211465	13.5	13.5	13.5	13.5	13.5	13.5	13.5	13.5	682745	319539	375487	535789	242825	363948	458430	691705	314540	257977	230739	164599	258420	290144	284318	317612
LIPID-P-1761	MGDG(18:2_16:3)	单糖甘油二酯_MGDG(18:2_16:3)	GL	甘油脂类	MGDG	单糖甘油二酯	766.547	748.513	[M+NH4]+	C43H72O10	64584.4	19513.2	108409	49196.9	30456.9	81125.4	41342.7	65117.7	13.5	13.5	13.5	13.5	13.5	13.5	13.5	13.5	58395.5	188151	99722.3	108734	26810.2	15452.7	37772.9	100185	16514.6	67112	53295.1	47915.1	12214.4	38341.9	79791.2	48018.3
LIPID-N-1477	PA(10:0_20:4)	磷脂酸_PA(10:0_20:4)	GP	甘油磷脂类	PA	磷脂酸	611.371	612.379	[M-H]-	C33H57O8P	10474.6	8559.02	9527.59	8987.87	9906.54	9193.9	11648.3	10340.3	18229.6	11274.5	13337.5	14625	13.5	13.5	13.5	13.5	11590.4	8224.57	8788.01	7817.65	8240.78	10128.5	9952.37	10506.2	9136.8	11332.3	8660.75	8326.91	8617.41	9856.61	9881.28	8473.55
LIPID-N-1444	PA(12:0_12:0)	磷脂酸_PA(12:0_12:0)	GP	甘油磷脂类	PA	磷脂酸	535.34	536.348	[M-H]-	C27H53O8P	7619.24	9888.57	5867.08	6092.28	6883.29	8338.04	7108.43	8185.81	17511	7621.2	11804.4	14741.4	26960.7	24448.6	16142.5	21513.9	7830.57	8047.2	6775.04	5583.17	6990.35	8618.83	8464.47	5915.23	8156.29	9419.11	8336.82	8410.42	11143.8	10409.9	9049.09	7899.78
LIPID-N-1478	PA(12:0_18:4)	磷脂酸_PA(12:0_18:4)	GP	甘油磷脂类	PA	磷脂酸	611.371	612.379	[M-H]-	C33H57O8P	378522	337773	376425	348509	422064	346992	390151	438705	987737	654314	709078	832834	18265.2	20908.3	10301.5	19033.9	509072	359855	394731	350039	318698	441884	387597	377397	426105	474791	355088	377731	407537	451797	378867	357962
LIPID-N-1490	PA(12:0_20:5)	磷脂酸_PA(12:0_20:5)	GP	甘油磷脂类	PA	磷脂酸	637.387	638.395	[M-H]-	C35H59O8P	3770.09	5523.39	5887.98	6525.47	5624.09	5088.65	5136.31	5890.13	14148.3	12203	15226.8	13213.8	962581	1.10417e+06	807018	1.00058e+06	5662.35	6022.4	6386.31	5643.6	5005.08	4833.2	5599.27	6743.77	6428.82	7291.61	4586.45	6013.8	6195.27	4642.93	6026.49	6868.42
LIPID-N-1479	PA(12:0_22:4)	磷脂酸_PA(12:0_22:4)	GP	甘油磷脂类	PA	磷脂酸	667.434	668.442	[M-H]-	C37H65O8P	7474.38	8385.57	11575.1	9383.76	9731.27	9767.76	10229.7	12451.9	25127.7	20984.3	20193.7	24782	19040.5	15009.8	15707	17075.5	10962.6	10279.7	9892.76	10411.1	8958.52	10355	10750.6	8373.71	11781.6	10052.8	9481.36	8937.49	10427.6	10059.4	10128.5	8259.97
LIPID-N-1499	PA(12:0_22:6)	磷脂酸_PA(12:0_22:6)	GP	甘油磷脂类	PA	磷脂酸	663.403	664.41	[M-H]-	C37H61O8P	5341.82	7306.81	7864.4	4882.18	8510.25	6562	6864.01	9031.66	19868.8	18707.2	23118.7	27732.1	28448.8	27785.2	19831.3	23741.4	8012.5	7108.49	9154.06	6833.27	5479.56	9009.43	10807.4	10354.6	9519.81	12331.6	10832.4	10775.4	10274.3	11938.5	9597.91	9454.52
LIPID-N-1446	PA(16:0_20:0)	磷脂酸_PA(16:0_20:0)	GP	甘油磷脂类	PA	磷脂酸	703.528	704.536	[M-H]-	C39H77O8P	35737.4	12862.9	33372.4	22955.7	16570.9	17218.7	35559.9	37700.2	103638	69901.3	85954.6	75172.3	33014.4	31904.5	19061.6	26976.1	56434.4	37627.2	50480.8	33203	36093.5	90945.4	43546.3	31727.4	31968.2	58514.1	40814.5	62231.7	32387.4	74177.7	51022.7	47882.7
LIPID-N-1455	PA(16:0_20:1)	磷脂酸_PA(16:0_20:1)	GP	甘油磷脂类	PA	磷脂酸	701.512	702.52	[M-H]-	C39H75O8P	26272.8	23642.6	10844.2	30952.6	17831.5	22765.8	25882.8	26608	36425.2	29659.5	78080.4	36774.2	103726	147613	122197	151644	38017.2	32397.6	35239.4	18830.7	26806.4	22657.8	36788.4	36479.6	36317.1	48815.1	34119.2	32070.2	42137.7	51399.7	34131	41324.2
LIPID-N-1462	PA(16:0_20:2)	磷脂酸_PA(16:0_20:2)	GP	甘油磷脂类	PA	磷脂酸	699.496	700.504	[M-H]-	C39H73O8P	39135.8	35435.9	30625.8	38145.8	21499.1	28091.8	34965.1	30569.8	165981	96956.8	213896	138947	79820.7	121995	7633.18	58096.8	38757.8	37810.8	41375.9	46456.8	29626.2	23602.2	39173.2	37466.5	38550.2	45001.8	48825.3	48739.3	49338.4	37865.9	46079.7	50378.7
LIPID-N-1447	PA(16:0_22:0)	磷脂酸_PA(16:0_22:0)	GP	甘油磷脂类	PA	磷脂酸	731.559	732.567	[M-H]-	C41H81O8P	54774.1	44381.7	47993.9	60615.5	48033.3	39994.4	55250.1	59552.3	192231	174165	237453	139444	136226	139009	156561	158586	73599.6	60847.9	59257.9	64118.6	50146	63616.1	56643.6	70935.9	59234.3	66736	57246.2	58619.3	60196.2	57930.9	61690.5	62325.2
LIPID-N-1492	PA(16:0_22:5)	磷脂酸_PA(16:0_22:5)	GP	甘油磷脂类	PA	磷脂酸	721.481	722.489	[M-H]-	C41H71O8P	91612.5	110766	74689.7	101442	123283	101986	149897	225295	157041	68706	220104	224203	166605	207047	175043	149289	204282	172753	133368	171689	158773	223183	167010	257331	80043.1	95247.3	143465	109617	170738	107452	138001	206822
LIPID-N-1448	PA(16:0_23:0)	磷脂酸_PA(16:0_23:0)	GP	甘油磷脂类	PA	磷脂酸	745.575	746.583	[M-H]-	C42H83O8P	27406.9	22820.9	19539.2	28200.8	23668.7	21600.7	27249.7	42262.1	133471	57192.3	115906	123313	99272.4	120708	117737	221939	27507.1	27366.6	30177.1	16275.1	19680	22401.3	22811	24485.1	26302	25920.6	29728.9	30641	40046.3	29025.6	36852.2	30414.6
LIPID-N-1500	PA(16:1_22:5)	磷脂酸_PA(16:1_22:5)	GP	甘油磷脂类	PA	磷脂酸	719.465	720.473	[M-H]-	C41H69O8P	286594	246247	145475	140814	204449	101520	259006	512199	616790	338032	981375	1.43476e+06	95573.4	138476	106796	144538	246335	248391	257056	245640	147672	304146	279274	345136	183605	181692	341750	198480	399419	246182	214116	451030
LIPID-N-0625	PA(18:0_18:0)	磷脂酸_PA(18:0_18:0)	GP	甘油磷脂类	PA	磷脂酸	703.528	704.536	[M-H]-	C39H77O8P	11477.4	6634.3	15428.5	5611.08	4507.2	6465.97	12332.5	12933.2	13.5	13.5	13.5	13.5	545249	442093	435121	939204	23009.3	18788.1	18340.9	13234.6	15518.1	34486.1	20121.8	15427.4	10909.6	19028.9	15302.6	24394	6868.86	20126.5	15569.8	13008
LIPID-N-1470	PA(18:0_20:3)	磷脂酸_PA(18:0_20:3)	GP	甘油磷脂类	PA	磷脂酸	725.512	726.52	[M-H]-	C41H75O8P	32743.3	29879.1	27336.8	33854.4	28970.6	17505.9	31082.9	41649.9	158049	89115.4	134412	147252	13.5	13.5	13.5	13.5	40934.9	34869.4	43475.2	36820.8	35069.1	38018.9	48614.1	34094.1	39616.9	61333.4	48751.4	56498.5	56619.5	51978	55445.3	33664.5
LIPID-N-1484	PA(18:0_22:4)	磷脂酸_PA(18:0_22:4)	GP	甘油磷脂类	PA	磷脂酸	751.528	752.536	[M-H]-	C43H77O8P	166027	143847	132849	170223	177386	165525	192176	255742	212431	148072	245399	260623	123572	177958	123683	162890	246871	210819	280082	165241	185144	265413	218801	210629	78048.8	100793	99294.9	92304.2	83475.7	80813	104121	79865.7
LIPID-N-1450	PA(18:0_23:0)	磷脂酸_PA(18:0_23:0)	GP	甘油磷脂类	PA	磷脂酸	773.606	774.614	[M-H]-	C44H87O8P	22378.7	22402.8	17490.4	18734.4	18254.2	16299.5	18815.8	24200.4	75316.6	47055.2	69813.9	88499.1	233772	275158	176730	220850	24744	21683.2	32687.5	14428.5	19160.6	22368.1	22429.8	16593.4	29889.4	28744.6	36022.1	36269.9	51331.8	44450.5	44123.3	47545.8
LIPID-N-1452	PA(18:0_25:0)	磷脂酸_PA(18:0_25:0)	GP	甘油磷脂类	PA	磷脂酸	801.637	802.645	[M-H]-	C46H91O8P	6600.4	5254.6	5570.66	4513.26	2661.99	3440.26	4586.67	7269.88	24460.9	19122.5	38029	36726.6	84592.9	102727	60777.3	91604.6	5162.47	5289.76	6223.09	5435.15	4188.83	5773.1	6062.8	5231.24	6984.04	5282.04	7863.43	8068.74	6479.23	7499.65	8659.55	7686.61
LIPID-N-1480	PA(18:1_16:3)	磷脂酸_PA(18:1_16:3)	GP	甘油磷脂类	PA	磷脂酸	667.434	668.442	[M-H]-	C37H65O8P	104283	83368.7	97744.9	79435	105432	83703.4	105399	104549	118793	96530.4	66064.1	94616	20696	25861.4	32328.5	33267.6	150229	90396.1	96946.5	106786	110912	144537	111953	104880	111735	130195	92213.6	105296	109267	135057	91806.8	103490
LIPID-N-0692	PA(18:1_18:2)	磷脂酸_PA(18:1_18:2)	GP	甘油磷脂类	PA	磷脂酸	697.481	698.489	[M-H]-	C39H71O8P	49630.3	51457.9	64369.4	78192.9	76059.7	77702.7	56326.4	48652.6	181596	185508	103495	169305	110148	136707	121641	107162	38692.9	38165.9	57126.2	59603.9	48753.5	28158.4	37771	28450.4	47276.3	36889.7	35431.6	46462.2	44916.4	64361.2	40678.5	40213
LIPID-N-1501	PA(18:1_20:5)	磷脂酸_PA(18:1_20:5)	GP	甘油磷脂类	PA	磷脂酸	719.465	720.473	[M-H]-	C41H69O8P	17399.8	11126.2	10230	10726.4	6470.87	2533.53	11261.4	27902	113675	70531.3	125467	139713	116889	182523	221759	189093	77400.9	43988	49972.9	54335.4	12338.7	40559.5	50466.1	73400.6	61378.5	48981.5	50182.6	45775.3	58188	64781.2	57827.3	67160.3
LIPID-N-0650	PA(18:1_22:6)	磷脂酸_PA(18:1_22:6)	GP	甘油磷脂类	PA	磷脂酸	745.481	746.489	[M-H]-	C43H71O8P	891588	594321	402993	451995	219725	79551.5	409772	1.32204e+06	1.33575e+06	1.8858e+06	1.57483e+06	2.05389e+06	106188	91786.1	80692.5	130801	2.34771e+06	1.16762e+06	1.50301e+06	1.82884e+06	532193	1.37446e+06	1.92138e+06	2.42002e+06	1.13765e+06	943445	1.05742e+06	841224	1.11934e+06	1.4128e+06	1.201e+06	1.49025e+06
LIPID-N-1467	PA(18:1_26:1)	磷脂酸_PA(18:1_26:1)	GP	甘油磷脂类	PA	磷脂酸	811.622	812.63	[M-H]-	C47H89O8P	9	9	9	9	3332.06	2397.49	2989.53	2654.53	22200.9	28876.8	46215.2	30826	2.56051e+06	2.92297e+06	2.01591e+06	4.10684e+06	3522.45	2041.07	3258.37	3052.63	2259.89	3412.96	3375.05	3477.28	4146.56	3902.4	3547.48	5827.76	6382.54	3774.7	4557.81	3473.12
LIPID-N-1483	PA(19:0_20:4)	磷脂酸_PA(19:0_20:4)	GP	甘油磷脂类	PA	磷脂酸	737.512	738.52	[M-H]-	C42H75O8P	35772.2	41446.1	32488.8	45840.8	42426.8	36758.8	42975	51081.9	260586	164314	251725	256237	36242.3	38810.3	11980.3	22762.6	49579.1	51825.3	74148.2	50962.9	43023.2	55505.1	48630.4	41226.4	105885	101182	110121	113725	103505	97684.6	116292	91065.1
LIPID-N-1466	PA(19:1_24:1)	磷脂酸_PA(19:1_24:1)	GP	甘油磷脂类	PA	磷脂酸	797.606	798.614	[M-H]-	C46H87O8P	740.449	3394	3387.72	3484.26	9	9	9	9	14402	8836.22	14328.2	16557.1	239454	209415	216622	229937	4530.34	4561.44	7126.76	5150.66	2289	4479.39	3739.56	5179.65	4809.87	3715.21	4020.5	4139.32	1473.45	3612.12	3677.31	3239.11
LIPID-N-1475	PA(20:0_20:3)	磷脂酸_PA(20:0_20:3)	GP	甘油磷脂类	PA	磷脂酸	753.543	754.551	[M-H]-	C43H79O8P	95298.7	20785	107552	42484.2	29119.3	27556.8	59761.6	67804.5	13.5	13.5	13.5	13.5	10506.8	10986.2	13457.2	11962.6	91769	148418	97872	125254	79465.5	77823.4	104690	144629	101454	160045	126710	172053	19625	207742	196665	188211
LIPID-N-1486	PA(20:0_20:4)	磷脂酸_PA(20:0_20:4)	GP	甘油磷脂类	PA	磷脂酸	751.528	752.536	[M-H]-	C43H77O8P	220714	233468	208014	281522	233682	233390	281090	484395	648141	538679	605608	860839	13.5	13.5	13.5	13.5	390422	356839	465821	281767	298590	381852	368780	309240	231273	268580	252860	246308	248295	270459	264590	186327
LIPID-N-1451	PA(20:0_21:0)	磷脂酸_PA(20:0_21:0)	GP	甘油磷脂类	PA	磷脂酸	773.606	774.614	[M-H]-	C44H87O8P	4664.65	4643.53	2899.35	3732.48	2539.24	2048.2	2288.76	3343.58	11268.5	18601.4	13393.8	13675.9	955824	1.09282e+06	621534	963420	2852.35	911.206	3655.6	2333.26	9	9	9	9	3977.6	3363.46	2065.73	2894.63	4917.32	3403.38	3281.03	3568.82
LIPID-N-1506	PA(20:0_22:6)	磷脂酸_PA(20:0_22:6)	GP	甘油磷脂类	PA	磷脂酸	775.528	776.536	[M-H]-	C45H77O8P	33741.9	32412.5	36183.5	37708.1	27294.9	41270.6	34188.1	45202.8	121527	126223	114816	127091	22561.8	15163.9	14887.1	16082.5	59406.4	48757.4	58061.8	47974.2	38289.1	44730.7	54559.3	40593.4	57647.7	75768.1	56157.5	54110.5	57171	66161.8	52486	43619.1
LIPID-N-1494	PA(20:1_20:4)	磷脂酸_PA(20:1_20:4)	GP	甘油磷脂类	PA	磷脂酸	749.512	750.52	[M-H]-	C43H75O8P	100785	111891	106574	114399	115703	114815	139056	210201	363943	247695	317672	328609	111173	156838	109891	140459	181872	154750	204561	162103	135980	194671	168894	182998	166753	207275	183994	170018	163767	81932.2	100797	130555
LIPID-N-1496	PA(20:1_22:4)	磷脂酸_PA(20:1_22:4)	GP	甘油磷脂类	PA	磷脂酸	777.543	778.551	[M-H]-	C45H79O8P	65656	67819.8	62473.6	67240.6	65303	64758.6	76517.7	88833.3	97917.1	63216.9	71149.3	100211	296450	409895	246954	353694	109430	94808	123615	70963	77127.9	94547.9	90577.3	93002.2	29602.3	43956.6	31199.4	28977	39931.2	27611.2	22071.6	22652.2
LIPID-N-1507	PA(20:1_22:5)	磷脂酸_PA(20:1_22:5)	GP	甘油磷脂类	PA	磷脂酸	775.528	776.536	[M-H]-	C45H77O8P	76234.5	62499.7	68341.5	85079.6	93818.4	84495.6	82984.2	77558.4	199617	138066	233103	179542	106618	109811	68060.9	101728	80480	59346.3	35230.9	88435.8	48670	49897.2	50755.5	60940.8	76012	41336.8	62234.5	65826.3	61514	39984.9	60541.6	55474.4
LIPID-N-1511	PA(20:2_22:5)	磷脂酸_PA(20:2_22:5)	GP	甘油磷脂类	PA	磷脂酸	773.512	774.52	[M-H]-	C45H75O8P	79063.2	92003.5	108846	109049	126651	228110	158919	86830.9	211062	131839	154024	162396	157742	170326	158578	147012	82496.4	100813	88846	93660.7	74609.1	60470.4	57170.6	80036.9	28991	29705.4	27542	29980.9	15465.2	47998.4	31242.5	27337.2
LIPID-N-1513	PA(20:4_22:5)	磷脂酸_PA(20:4_22:5)	GP	甘油磷脂类	PA	磷脂酸	769.481	770.489	[M-H]-	C45H71O8P	163863	120352	120864	117069	117243	112634	159991	148684	147946	83048.4	203663	184032	187572	157454	145478	100819	222853	135713	149006	151843	163327	223963	140690	261334	45345.1	51461.8	62880.5	45512.9	64121.5	43978.2	58342.3	72253.6
LIPID-N-1497	PA(22:1_20:4)	磷脂酸_PA(22:1_20:4)	GP	甘油磷脂类	PA	磷脂酸	777.543	778.551	[M-H]-	C45H79O8P	8995.19	7093.01	7076.72	9201.39	6959.07	6339.11	6623.16	11918.7	26985.7	18920.7	15796.4	22310.2	155656	154896	93123.7	176283	14029.5	11636	14538.4	9650.39	8786.33	11630.8	13199.2	11163.4	6831.62	6315.26	3637.73	6502.82	5011.43	6929.11	7241.6	4912.65
LIPID-N-1468	PA(24:0_20:2)	磷脂酸_PA(24:0_20:2)	GP	甘油磷脂类	PA	磷脂酸	811.622	812.63	[M-H]-	C47H89O8P	3708.93	3099.89	3996.7	2420.03	1782.09	2355.31	3114.35	4110.25	26396.7	26894.2	34054.6	29623.1	29403	27581.2	18206.9	32199.3	4614.21	3385.61	3536.43	3784.21	2297.7	2378.1	3742.78	4104.48	5494.06	4691.49	6301.41	7077.91	5571.02	4276.64	3797.26	3962.86
LIPID-N-1458	PA(25:0_20:1)	磷脂酸_PA(25:0_20:1)	GP	甘油磷脂类	PA	磷脂酸	827.653	828.661	[M-H]-	C48H93O8P	5010.36	3804.34	6040.75	4700.86	5063.1	10743.4	6583.28	6264.77	9202.92	12111.4	10294.6	13816.5	36120	33269.4	21927.6	31341.9	14928.7	6718.94	3528.42	4216.19	5567.65	5428.89	4659.67	1305.94	3185.38	4368.37	2065.68	1713.68	2680	3351.28	9376.34	3249.74
LIPID-N-0980	PC(10:0_18:0)	磷脂酰胆碱_PC(10:0_18:0)	GP	甘油磷脂类	PC	磷脂酰胆碱	722.497	677.5	[M+COOH]-	C36H72NO8P	102152	84047.9	86827.1	64124.3	91888.8	77377.2	66746.2	71532.1	250172	286748	137474	210291	18922.8	46545.9	7513.45	29250.7	92675.2	91291.4	44812.8	58820.4	70213.2	107909	47066.6	87969.8	40159.5	58927.9	48080.4	40569.5	71751.4	54024.5	49042.6	113194
LIPID-N-0978	PC(12:0_14:1)	磷脂酰胆碱_PC(12:0_14:1)	GP	甘油磷脂类	PC	磷脂酰胆碱	692.45	647.453	[M+COOH]-	C34H66NO8P	13227.6	14731.8	16908.5	13426.8	18341.3	13686.1	16124.6	16916.9	40257.5	34523.8	28554.8	38392.3	222050	272893	264207	259904	20612.8	13363	15405.7	12365.8	13765.2	16407.9	15109.8	14239.2	14719.3	17283.6	13734.3	15635.5	15148.8	18487.1	15116.5	13065.1
LIPID-N-0981	PC(12:0_16:0)	磷脂酰胆碱_PC(12:0_16:0)	GP	甘油磷脂类	PC	磷脂酰胆碱	722.497	677.5	[M+COOH]-	C36H72NO8P	32296	42110.6	22520.7	26247.8	25227.1	24212.9	41758.4	45752.8	13.5	13.5	13.5	13.5	43836.7	44679.3	35421	40809.6	53682.2	43010.4	28984.6	47202.5	32224.3	54894.3	43109.3	88023.3	21669.7	22623.1	22053.1	24098.1	44164.8	23027.3	27994.4	42962.8
LIPID-N-0982	PC(12:0_16:1)	磷脂酰胆碱_PC(12:0_16:1)	GP	甘油磷脂类	PC	磷脂酰胆碱	720.482	675.484	[M+COOH]-	C36H70NO8P	65085.2	56116.9	45201.9	36979.8	36478.7	23649.6	71112.8	141041	154781	86311.3	233133	379839	13.5	13.5	13.5	13.5	54712.9	58897.2	50721.9	75341.2	42625.7	86743.1	46778.8	112517	51299.8	45910.8	77240.6	45320.8	97427.7	56602.8	76177.8	133665
LIPID-N-0989	PC(12:0_18:1)	磷脂酰胆碱_PC(12:0_18:1)	GP	甘油磷脂类	PC	磷脂酰胆碱	748.513	703.515	[M+COOH]-	C38H74NO8P	40883.5	64024.9	42437.2	41660.5	20402.2	26577	48290.1	61805.9	2.23296e+06	667077	1.57773e+06	1.03518e+06	173958	132135	117295	228311	159126	126533	130571	136912	47089.1	100920	162523	182742	223432	161069	195808	188573	149964	197305	201711	254492
LIPID-N-1005	PC(12:0_20:1)	磷脂酰胆碱_PC(12:0_20:1)	GP	甘油磷脂类	PC	磷脂酰胆碱	776.544	731.547	[M+COOH]-	C40H78NO8P	21318.2	15482.5	16754.5	22188.6	25157.9	21562.5	21359.6	15073.8	51652.4	26455.5	43870.5	52943.6	1.59653e+06	1.07772e+06	1.33975e+06	2.02944e+06	18071.5	11860.1	5187.98	25717.5	13835.1	12646.8	19648.3	16938.2	18116.6	8810.08	16203.4	11322	16589.1	12040.8	13492.4	16161
LIPID-N-0979	PC(13:0_14:0)	磷脂酰胆碱_PC(13:0_14:0)	GP	甘油磷脂类	PC	磷脂酰胆碱	708.482	663.484	[M+COOH]-	C35H70NO8P	63931	57799.2	67156.9	65039.8	67220.6	66308.4	67310.7	68810.1	197433	195561	175965	192643	37454.3	53178.9	39984.6	38154.5	66331	66450.5	73107.9	55886.4	53368.8	51497.9	65767.2	57633.7	76935.6	68630.6	69813.6	66884.7	67110.3	67703.6	73555.7	66109.5
LIPID-N-0984	PC(13:0_16:0)	磷脂酰胆碱_PC(13:0_16:0)	GP	甘油磷脂类	PC	磷脂酰胆碱	736.513	691.515	[M+COOH]-	C37H74NO8P	312264	277908	260050	243515	216655	151182	268637	401775	4.48626e+06	5.02125e+06	7.59645e+06	7.78666e+06	208223	193003	196674	173256	230956	221027	428214	234237	101142	182000	285075	219617	3.36782e+06	2.15617e+06	2.64955e+06	2.89605e+06	2.94888e+06	2.6411e+06	1.9869e+06	2.22744e+06
LIPID-N-0986	PC(13:0_16:1)	磷脂酰胆碱_PC(13:0_16:1)	GP	甘油磷脂类	PC	磷脂酰胆碱	734.497	689.5	[M+COOH]-	C37H72NO8P	42592.9	37577.7	37034.4	30242.8	24550.6	13837.5	50698.4	86759	811893	826335	1.51096e+06	1.40638e+06	5.78124e+06	4.94244e+06	4.88982e+06	6.66118e+06	29585.4	41569.8	75200	33844	15287	27598.8	37596.4	30066.1	566376	362919	526920	509471	633383	427231	419223	440806
LIPID-N-0994	PC(13:0_18:0)	磷脂酰胆碱_PC(13:0_18:0)	GP	甘油磷脂类	PC	磷脂酰胆碱	764.544	719.547	[M+COOH]-	C39H78NO8P	552139	415013	323513	452516	391624	282992	468945	417440	7.74238e+06	1.04542e+07	1.11471e+07	1.05035e+07	882144	672349	703189	1.18317e+06	452988	475766	756505	459752	211190	319485	635213	365371	4.6753e+06	3.34294e+06	3.96099e+06	4.10782e+06	4.19408e+06	4.29064e+06	3.09919e+06	3.39607e+06
LIPID-N-0996	PC(13:0_18:1)	磷脂酰胆碱_PC(13:0_18:1)	GP	甘油磷脂类	PC	磷脂酰胆碱	762.529	717.531	[M+COOH]-	C39H76NO8P	296168	267418	195644	253846	224873	141654	250332	313341	5.33974e+06	5.52542e+06	8.59324e+06	1.03834e+07	1.00354e+07	1.14505e+07	8.28714e+06	1.09442e+07	280553	296305	521371	309156	173631	220051	329462	266094	4.8943e+06	3.28507e+06	4.17947e+06	4.17069e+06	4.72798e+06	3.22564e+06	3.37489e+06	3.65874e+06
LIPID-P-0471	PC(14:0_14:0)	磷脂酰胆碱_PC(14:0_14:0)	GP	甘油磷脂类	PC	磷脂酰胆碱	678.507	677.5	[M+H]+	C36H72NO8P	369002	345226	343420	345026	314215	240398	347060	474733	707311	543525	776728	758086	5.61427e+06	5.45761e+06	6.52118e+06	7.73634e+06	353453	275749	392516	348765	254738	274596	227820	376227	1.19025e+06	754871	1.05719e+06	1.03789e+06	919850	689388	932716	895160
LIPID-N-0987	PC(14:0_15:1)	磷脂酰胆碱_PC(14:0_15:1)	GP	甘油磷脂类	PC	磷脂酰胆碱	734.497	689.5	[M+COOH]-	C37H72NO8P	70273.9	76050.4	51994.7	71146.8	75845.5	62325.4	67744.2	87912.3	487873	232954	514081	473999	613473	734408	782598	825971	62354.9	72282.4	92740.4	65376	47215.9	68179.8	60112.1	76871.4	144129	159897	176142	137757	100830	115306	150057	109351
LIPID-N-0214	PC(14:0_16:1)	磷脂酰胆碱_PC(14:0_16:1)	GP	甘油磷脂类	PC	磷脂酰胆碱	748.513	703.515	[M+COOH]-	C38H74NO8P	97871.6	79986.7	91731.5	90873	80844.1	46790.7	81963.9	128395	468790	367620	574392	501190	295692	380777	356088	475731	84033.1	85986.6	115079	80078.8	54126.8	72237.4	77206.4	75960.3	246209	223134	246225	182629	199977	161899	194893	168574
LIPID-N-0997	PC(14:0_17:1)	磷脂酰胆碱_PC(14:0_17:1)	GP	甘油磷脂类	PC	磷脂酰胆碱	762.529	717.531	[M+COOH]-	C39H76NO8P	25645.5	33739.6	27824.4	31083.6	32997.8	23585.7	33180.5	49773.2	300716	190021	273873	294326	416158	417745	510764	477443	37551.1	34967.3	44893.8	42703	24177	33935.8	34334.8	26806.7	64929.4	61278.3	70278.6	67438.2	57335.6	39874.4	74512.7	51526
LIPID-N-0217	PC(14:0_18:1)	磷脂酰胆碱_PC(14:0_18:1)	GP	甘油磷脂类	PC	磷脂酰胆碱	776.544	731.547	[M+COOH]-	C40H78NO8P	576325	642780	593047	662505	657163	463094	594176	770995	2.17223e+06	1.85307e+06	2.52475e+06	2.48375e+06	209826	197776	279440	293657	730005	718305	727063	715091	467226	649694	637317	666633	1.3325e+06	1.19363e+06	1.23342e+06	543342	1.2316e+06	895595	1.13271e+06	1.16675e+06
LIPID-N-0229	PC(14:0_18:2)	磷脂酰胆碱_PC(14:0_18:2)	GP	甘油磷脂类	PC	磷脂酰胆碱	774.529	729.531	[M+COOH]-	C40H76NO8P	854726	737516	741210	986423	936598	841588	1.0258e+06	884451	2.46543e+06	2.04423e+06	2.44595e+06	2.74854e+06	1.05589e+06	1.27925e+06	2.20241e+06	2.35687e+06	696308	590388	763237	579694	470035	503826	502293	462645	722413	734258	604184	511709	598525	654746	672563	429673
LIPID-N-0268	PC(14:0_20:4)	磷脂酰胆碱_PC(14:0_20:4)	GP	甘油磷脂类	PC	磷脂酰胆碱	798.529	753.531	[M+COOH]-	C42H76NO8P	202523	208250	213879	188005	185461	168526	238815	384161	497020	361947	520546	419611	2.52794e+06	2.32032e+06	2.57216e+06	2.03122e+06	221355	209753	242402	221209	166358	148904	168755	172516	164552	138667	135999	128427	153440	138169	159678	118960
LIPID-N-0282	PC(14:0_20:5)	磷脂酰胆碱_PC(14:0_20:5)	GP	甘油磷脂类	PC	磷脂酰胆碱	796.513	751.515	[M+COOH]-	C42H74NO8P	2870.93	4213.72	4471	3446.34	3252.47	2986.78	4377.57	10818.6	80525.7	92924.6	159739	128052	365252	372683	395027	417660	4549.74	5704.99	6920.95	5192.62	9	9	9	9	77899.9	41943.6	61257.7	59349.5	80713.1	38794.7	38701.7	44213.1
LIPID-N-0300	PC(14:0_22:6)	磷脂酰胆碱_PC(14:0_22:6)	GP	甘油磷脂类	PC	磷脂酰胆碱	822.529	777.531	[M+COOH]-	C44H76NO8P	155418	124229	137634	151372	147740	112546	146213	194035	747337	499607	703264	601977	51066.3	61037.6	72527.9	86647.3	183025	160016	193575	163900	126849	143993	147102	137070	307070	272371	272351	271979	273497	175618	279987	238048
LIPID-N-0993	PC(14:1_16:1)	磷脂酰胆碱_PC(14:1_16:1)	GP	甘油磷脂类	PC	磷脂酰胆碱	746.497	701.5	[M+COOH]-	C38H72NO8P	392753	236803	258004	188259	97146.4	62377.1	189760	539724	568067	739925	608615	835824	431932	434698	583078	559503	990252	558655	681738	803377	241828	591058	777596	1.01547e+06	504355	423003	495833	423756	456804	603916	599737	645760
LIPID-N-1010	PC(14:1_18:1)	磷脂酰胆碱_PC(14:1_18:1)	GP	甘油磷脂类	PC	磷脂酰胆碱	774.529	729.531	[M+COOH]-	C40H76NO8P	1.63689e+06	1.03518e+06	853871	979828	548074	413405	1.24083e+06	2.02284e+06	5.11282e+06	6.02889e+06	5.34098e+06	7.03685e+06	964538	1.04982e+06	881004	1.42046e+06	6.59366e+06	3.13738e+06	4.34606e+06	4.74488e+06	1.82271e+06	3.96522e+06	5.01916e+06	6.85487e+06	5.50069e+06	3.53603e+06	3.66908e+06	3.44972e+06	4.78756e+06	3.5223e+06	3.91705e+06	4.65625e+06
LIPID-N-0245	PC(14:1_18:2)	磷脂酰胆碱_PC(14:1_18:2)	GP	甘油磷脂类	PC	磷脂酰胆碱	772.513	727.515	[M+COOH]-	C40H74NO8P	994404	615845	596635	602738	425866	346338	768696	798519	1.48742e+06	1.93639e+06	1.34501e+06	2.1501e+06	7.00263e+06	7.55724e+06	6.25647e+06	9.28634e+06	2.40885e+06	1.21876e+06	1.46257e+06	1.63e+06	712570	1.56483e+06	1.63871e+06	2.03836e+06	978671	827141	765807	682561	786075	955648	880053	952440
LIPID-N-1024	PC(14:1_20:2)	磷脂酰胆碱_PC(14:1_20:2)	GP	甘油磷脂类	PC	磷脂酰胆碱	800.544	755.547	[M+COOH]-	C42H78NO8P	36913.2	11277.4	17990	25952.8	18029.7	4787.4	33495.8	50739.1	13.5	13.5	13.5	13.5	2.41285e+06	3.10436e+06	2.16038e+06	2.79591e+06	110073	69229.8	63574.5	63960.8	31532.7	83566.3	61091.8	118208	63274.2	49147.8	52754.3	54719.7	99716.1	68988.4	83848	107396
LIPID-N-1028	PC(14:1_20:4)	磷脂酰胆碱_PC(14:1_20:4)	GP	甘油磷脂类	PC	磷脂酰胆碱	796.513	751.515	[M+COOH]-	C42H74NO8P	151486	112563	119241	152500	129576	89943.1	126137	214323	177359	174627	161114	201904	13.5	13.5	13.5	13.5	495851	243251	314695	375303	203180	298957	287384	390243	59996.8	72839.4	70150.8	64187.3	66079	74591.4	100086	95901.2
LIPID-N-1036	PC(14:1_22:4)	磷脂酰胆碱_PC(14:1_22:4)	GP	甘油磷脂类	PC	磷脂酰胆碱	824.544	779.547	[M+COOH]-	C44H78NO8P	44897	22440.9	35119.3	63634.1	34630.5	45912.6	56230.5	73509.1	105230	55662.9	115444	116081	204571	266619	203661	196322	95309.5	62204.3	93515.8	67128.9	50684.7	77235.9	52963.6	105502	29382.1	30062.9	23928.2	26251.3	29672.9	29702.6	55279.2	25404.4
LIPID-N-1039	PC(14:1_22:6)	磷脂酰胆碱_PC(14:1_22:6)	GP	甘油磷脂类	PC	磷脂酰胆碱	820.513	775.515	[M+COOH]-	C44H74NO8P	191797	99849	78760.8	144267	86945.6	76720.1	85646.7	229715	784937	701794	1.04837e+06	857702	82163.8	85173.7	88542.8	88719.7	763881	551254	619262	775249	383925	613246	599258	1.056e+06	505683	315957	560976	487141	786712	538493	632554	939380
LIPID-N-0990	PC(15:0_15:1)	磷脂酰胆碱_PC(15:0_15:1)	GP	甘油磷脂类	PC	磷脂酰胆碱	748.513	703.515	[M+COOH]-	C38H74NO8P	104391	141319	63867.9	124551	128276	128446	111665	95069.6	1.01932e+06	719031	1.12306e+06	1.24963e+06	703806	704617	897315	880543	100192	84580.4	144335	76223.5	79170.8	66759.2	99339.3	72493.2	329342	354254	390504	367895	316766	280311	369809	247474
LIPID-N-0205	PC(15:0_16:0)	磷脂酰胆碱_PC(15:0_16:0)	GP	甘油磷脂类	PC	磷脂酰胆碱	764.544	719.547	[M+COOH]-	C39H78NO8P	534659	405703	357464	468370	452723	302328	444739	361868	7.98144e+06	1.00079e+07	1.07919e+07	1.04985e+07	755314	936775	827206	934124	475015	402999	648276	450938	206050	302719	637263	283832	4.19158e+06	3.08612e+06	3.58255e+06	3.83933e+06	4.06333e+06	4.17196e+06	3.02046e+06	2.92813e+06
LIPID-N-1003	PC(15:0_17:0)	磷脂酰胆碱_PC(15:0_17:0)	GP	甘油磷脂类	PC	磷脂酰胆碱	778.56	733.562	[M+COOH]-	C40H80NO8P	29549.3	29571.3	28273.6	27446.5	36450.8	21565.5	45411.3	33418.5	247561	163172	255359	254465	1.08662e+07	1.12558e+07	8.11355e+06	1.09658e+07	36265.1	43649.4	50147.1	32750.8	16007	32448.3	39503.9	25815.7	114692	104856	123209	120378	121854	134749	96493.9	107279
LIPID-N-1006	PC(15:0_17:1)	磷脂酰胆碱_PC(15:0_17:1)	GP	甘油磷脂类	PC	磷脂酰胆碱	776.544	731.547	[M+COOH]-	C40H78NO8P	21538.3	24699.9	20521.7	30614.2	28926.4	34718	27816	12213.4	393589	234762	319787	326868	305989	300528	212347	305653	19256.5	22019.2	24984.4	26171.9	10842.3	9517.52	13996.6	20140.5	66909.3	48775.4	58982.8	55505.3	53914.3	39315.2	56453.8	41379.3
LIPID-N-1012	PC(15:0_18:0)	磷脂酰胆碱_PC(15:0_18:0)	GP	甘油磷脂类	PC	磷脂酰胆碱	792.575	747.578	[M+COOH]-	C41H82NO8P	1.49744e+06	1.41652e+06	1.30519e+06	1.2993e+06	1.44931e+06	1.28912e+06	1.62446e+06	1.07395e+06	2.37183e+06	2.41074e+06	3.05491e+06	2.62524e+06	249097	185638	315991	316471	2.17044e+06	1.59853e+06	2.17335e+06	1.69042e+06	1.16264e+06	1.6693e+06	2.37037e+06	1.62115e+06	2.68718e+06	2.74839e+06	2.48572e+06	2.65108e+06	2.41904e+06	3.0308e+06	2.16754e+06	2.25205e+06
LIPID-N-0906	PC(15:0_18:1)	磷脂酰胆碱_PC(15:0_18:1)	GP	甘油磷脂类	PC	磷脂酰胆碱	790.56	745.562	[M+COOH]-	C41H80NO8P	101520	91366.6	66009	141355	117111	73133.7	76860	59781.6	755435	615139	876203	924747	3.17887e+06	3.72846e+06	2.52083e+06	3.21671e+06	84922	86754.2	116881	83490.3	56902.5	67090.3	81003.1	79548.2	314619	360789	358329	328503	290743	155134	343939	265141
LIPID-N-0269	PC(15:0_20:4)	磷脂酰胆碱_PC(15:0_20:4)	GP	甘油磷脂类	PC	磷脂酰胆碱	812.544	767.547	[M+COOH]-	C43H78NO8P	165480	140955	148075	163357	183136	154367	187194	184078	13.5	13.5	13.5	13.5	534762	578015	755439	661972	122942	117547	130349	103480	106930	114847	76585.4	137359	89261.8	137957	90163	140765	117902	147160	160656	104298
LIPID-P-0514	PC(15:0_20:5)	磷脂酰胆碱_PC(15:0_20:5)	GP	甘油磷脂类	PC	磷脂酰胆碱	766.539	765.531	[M+H]+	C43H76NO8P	416706	313078	247449	292025	276514	260653	259096	391551	2.09708e+06	2.10156e+06	3.44448e+06	3.1828e+06	13.5	13.5	13.5	13.5	258740	234699	339001	266007	206546	146046	198854	196833	4.18488e+06	2.77989e+06	3.76775e+06	3.70931e+06	4.30741e+06	2.33067e+06	2.5611e+06	2.27705e+06
LIPID-N-1000	PC(15:1_16:1)	磷脂酰胆碱_PC(15:1_16:1)	GP	甘油磷脂类	PC	磷脂酰胆碱	760.513	715.515	[M+COOH]-	C39H74NO8P	1.85421e+06	1.91909e+06	1.39805e+06	1.53853e+06	1.77723e+06	1.19518e+06	1.81082e+06	2.51756e+06	9.45049e+06	5.81849e+06	1.00654e+07	1.03003e+07	1.1851e+06	1.47809e+06	2.17277e+06	2.04899e+06	1.40261e+06	1.69266e+06	2.10776e+06	1.26183e+06	1.10487e+06	1.4749e+06	1.34657e+06	1.62224e+06	2.60534e+06	2.58904e+06	3.0025e+06	2.82715e+06	2.77107e+06	2.42196e+06	2.79363e+06	2.27733e+06
LIPID-N-1011	PC(15:1_17:1)	磷脂酰胆碱_PC(15:1_17:1)	GP	甘油磷脂类	PC	磷脂酰胆碱	774.529	729.531	[M+COOH]-	C40H76NO8P	64402.5	56064.9	75359.5	78742.3	72332.6	90407.4	70437.2	73457.6	810867	474102	863925	950235	7.982e+06	8.13421e+06	7.0752e+06	1.01665e+07	76495.3	84565.6	112584	69273.1	76030.5	77922.5	74044	102732	220950	189699	235856	272230	258464	161836	217010	189754
LIPID-N-1019	PC(15:1_18:1)	磷脂酰胆碱_PC(15:1_18:1)	GP	甘油磷脂类	PC	磷脂酰胆碱	788.544	743.547	[M+COOH]-	C41H78NO8P	97602.4	77298.6	81393.1	106858	82228.6	82878.4	83347.8	85168.9	203070	157476	197468	211667	665168	626707	607656	796149	121105	110513	129474	79040.8	74536.7	94340.5	114956	122390	209494	230929	198373	225542	207114	246933	223789	182759
LIPID-N-1021	PC(15:1_18:2)	磷脂酰胆碱_PC(15:1_18:2)	GP	甘油磷脂类	PC	磷脂酰胆碱	786.529	741.531	[M+COOH]-	C41H76NO8P	620399	518080	523469	658843	594893	642687	620847	540853	5.6922e+06	3.54911e+06	5.45023e+06	5.96176e+06	152485	189621	104627	316728	536433	541108	700825	425607	433318	493725	463541	557835	1.52297e+06	1.38105e+06	1.43291e+06	1.6073e+06	1.54078e+06	1.28866e+06	1.35666e+06	1.12707e+06
LIPID-N-1023	PC(15:1_19:1)	磷脂酰胆碱_PC(15:1_19:1)	GP	甘油磷脂类	PC	磷脂酰胆碱	802.56	757.562	[M+COOH]-	C42H80NO8P	40936.2	24933.7	34086.5	32894.4	32632.8	24408	39156.7	26369.3	224754	142219	276196	211852	4.84531e+06	4.69444e+06	4.88827e+06	6.00123e+06	59499.1	37748.1	73828.8	31428.9	30100	32466.2	37107.4	34338.7	98227	68328.3	81687.4	92779.6	95627.3	85804.5	108500	99768.8
LIPID-N-1034	PC(15:1_20:4)	磷脂酰胆碱_PC(15:1_20:4)	GP	甘油磷脂类	PC	磷脂酰胆碱	810.529	765.531	[M+COOH]-	C43H76NO8P	130620	94985	82585.1	84765.3	72306.5	111349	97583.2	103201	310384	245619	294968	316837	176210	198049	255471	281106	80337.8	115830	115589	82007.8	79284.4	61368.2	91103.5	134289	119595	96254.1	104865	115671	80083.3	70389	85861.5	94833.9
LIPID-N-1042	PC(15:1_22:4)	磷脂酰胆碱_PC(15:1_22:4)	GP	甘油磷脂类	PC	磷脂酰胆碱	838.56	793.562	[M+COOH]-	C45H80NO8P	14967	14475.9	15126.5	18811.8	16073.5	17619.6	21417	22490	13.5	13.5	13.5	13.5	278947	370281	205302	298685	21383.9	21822.5	31388.1	13142.4	30377.4	28809.4	16052.9	23736.5	11604.1	16023.9	11587.3	7516.76	8719.53	10485	7797.67	4086.43
LIPID-P-0521	PC(15:1_22:5)	磷脂酰胆碱_PC(15:1_22:5)	GP	甘油磷脂类	PC	磷脂酰胆碱	792.554	791.547	[M+H]+	C45H78NO8P	6.05882e+06	5.59268e+06	6.35613e+06	7.79735e+06	8.28962e+06	9.90118e+06	8.25181e+06	7.42853e+06	2.27927e+07	1.54836e+07	2.12323e+07	1.85727e+07	13.5	13.5	13.5	13.5	5.79887e+06	5.85879e+06	7.15077e+06	6.03681e+06	5.94954e+06	5.24225e+06	5.25599e+06	6.293e+06	1.83708e+07	1.95986e+07	1.97528e+07	2.03464e+07	1.92565e+07	1.32351e+07	1.90226e+07	1.45229e+07
LIPID-N-0203	PC(16:0_14:0)	磷脂酰胆碱_PC(16:0_14:0)	GP	甘油磷脂类	PC	磷脂酰胆碱	750.529	705.531	[M+COOH]-	C38H76NO8P	207033	158692	184723	206802	159854	156265	242177	270268	13.5	13.5	13.5	13.5	1.21773e+07	1.57694e+07	1.8855e+07	1.70066e+07	233087	238004	273260	238352	190706	231887	225857	211604	442781	471630	441472	389905	406754	394415	463170	340408
LIPID-N-0206	PC(16:0_16:0)	磷脂酰胆碱_PC(16:0_16:0)	GP	甘油磷脂类	PC	磷脂酰胆碱	778.56	733.562	[M+COOH]-	C40H80NO8P	7.235e+06	6.96817e+06	7.28814e+06	7.85388e+06	7.85703e+06	7.51245e+06	8.18235e+06	1.01382e+07	1.42154e+07	1.19506e+07	1.43632e+07	1.26641e+07	13.5	13.5	13.5	13.5	8.57679e+06	8.2563e+06	8.91267e+06	8.56767e+06	7.85077e+06	8.73847e+06	7.57906e+06	8.80266e+06	7.15354e+06	8.4041e+06	6.31438e+06	6.47575e+06	6.7449e+06	6.44499e+06	7.68725e+06	7.46713e+06
LIPID-N-0216	PC(16:0_16:1)	磷脂酰胆碱_PC(16:0_16:1)	GP	甘油磷脂类	PC	磷脂酰胆碱	776.544	731.547	[M+COOH]-	C40H78NO8P	3.73189e+06	3.39832e+06	3.269e+06	3.77956e+06	3.32822e+06	1.7147e+06	2.58593e+06	3.21988e+06	1.09255e+07	9.45392e+06	1.36106e+07	1.28606e+07	1.17047e+07	1.25311e+07	1.26972e+07	1.38543e+07	2.32788e+06	2.51787e+06	3.53075e+06	2.75594e+06	1.9001e+06	2.45872e+06	2.74912e+06	2.46065e+06	6.00362e+06	5.13752e+06	5.91384e+06	5.21353e+06	4.73661e+06	5.12599e+06	5.19907e+06	4.93504e+06
LIPID-N-1013	PC(16:0_17:0)	磷脂酰胆碱_PC(16:0_17:0)	GP	甘油磷脂类	PC	磷脂酰胆碱	792.575	747.578	[M+COOH]-	C41H82NO8P	488700	415403	449615	468071	452541	464890	533804	556994	903793	704088	869150	932475	9.41463e+06	9.61962e+06	1.17922e+07	1.28802e+07	525129	528939	480834	514340	455981	542753	459918	584502	435559	486284	345495	386376	407631	379373	449165	434148
LIPID-N-1014	PC(16:0_17:1)	磷脂酰胆碱_PC(16:0_17:1)	GP	甘油磷脂类	PC	磷脂酰胆碱	790.56	745.562	[M+COOH]-	C41H80NO8P	1.95649e+06	1.92481e+06	1.82623e+06	2.09287e+06	2.29366e+06	2.22828e+06	2.3478e+06	1.97743e+06	1.37549e+07	8.67411e+06	1.00117e+07	8.88057e+06	686357	829033	847728	845083	1.82877e+06	1.98237e+06	2.28518e+06	2.6377e+06	1.87377e+06	2.32952e+06	2.12916e+06	2.10091e+06	2.17095e+06	2.13275e+06	2.099e+06	2.67534e+06	2.39899e+06	2.20649e+06	2.57596e+06	2.41003e+06
LIPID-P-0475	PC(16:0_18:0)	磷脂酰胆碱_PC(16:0_18:0)	GP	甘油磷脂类	PC	磷脂酰胆碱	762.601	761.593	[M+H]+	C42H84NO8P	2.33685e+07	2.04685e+07	2.60756e+07	2.68578e+07	2.71699e+07	2.70076e+07	2.95579e+07	43443554	1.82701e+07	1.53554e+07	1.48795e+07	1.6167e+07	7.31967e+06	9.93168e+06	9.12093e+06	7.90452e+06	3.50572e+07	3.2367e+07	3.68771e+07	3.47055e+07	3.43435e+07	3.61072e+07	3.12499e+07	3.53175e+07	2.70527e+07	3.22298e+07	2.90138e+07	2.73615e+07	2.77918e+07	2.62287e+07	2.79382e+07	2.71952e+07
LIPID-P-0482	PC(16:0_18:1)	磷脂酰胆碱_PC(16:0_18:1)	GP	甘油磷脂类	PC	磷脂酰胆碱	760.586	759.578	[M+H]+	C42H82NO8P	1.48942e+07	1.40258e+07	1.50317e+07	1.60897e+07	1.52494e+07	1.35373e+07	1.45642e+07	1.35786e+07	2.5222e+07	2.15959e+07	2.80973e+07	2.69314e+07	1.85457e+07	1.9374e+07	1.81515e+07	2.00523e+07	1.82662e+07	1.67249e+07	2.14544e+07	2.07923e+07	1.48131e+07	1.66487e+07	1.78334e+07	1.76928e+07	24562719	2.37081e+07	2.36536e+07	2.41295e+07	2.14947e+07	2.07691e+07	2.38302e+07	2.19248e+07
LIPID-N-0232	PC(16:0_18:2)	磷脂酰胆碱_PC(16:0_18:2)	GP	甘油磷脂类	PC	磷脂酰胆碱	802.56	757.562	[M+COOH]-	C42H80NO8P	7.86384e+06	7.21823e+06	8.00731e+06	8.66215e+06	8.16088e+06	8.98132e+06	8.13925e+06	6.13111e+06	1.48459e+07	1.45397e+07	1.39706e+07	1.5411e+07	2.0895e+07	2.44833e+07	2.71375e+07	2.62527e+07	5.26781e+06	4.76641e+06	5.55629e+06	5.74093e+06	4.38495e+06	5.04701e+06	4.83129e+06	4.72514e+06	4.33034e+06	5.09656e+06	4.32896e+06	4.17343e+06	4.14508e+06	5.13557e+06	4.77146e+06	3.61911e+06
LIPID-N-0251	PC(16:0_18:3)	磷脂酰胆碱_PC(16:0_18:3)	GP	甘油磷脂类	PC	磷脂酰胆碱	800.544	755.547	[M+COOH]-	C42H78NO8P	2.9694e+06	2.37295e+06	2.55547e+06	2.22692e+06	2.69509e+06	2.11119e+06	2.53588e+06	3.6169e+06	4.43908e+06	4.30844e+06	4.82855e+06	4.89059e+06	1.564e+07	1.65017e+07	1.50252e+07	1.51922e+07	2.37318e+06	2.02215e+06	2.49857e+06	2.31212e+06	2.08106e+06	2.71045e+06	2.12196e+06	1.84225e+06	2.07277e+06	2.21736e+06	1.7667e+06	1.70702e+06	1.53125e+06	1.67318e+06	1.72116e+06	1.27404e+06
LIPID-N-1030	PC(16:0_19:0)	磷脂酰胆碱_PC(16:0_19:0)	GP	甘油磷脂类	PC	磷脂酰胆碱	820.607	775.609	[M+COOH]-	C43H86NO8P	46343.9	39397.6	44642	48162.6	46016.9	45558.6	47107.5	62590.7	104493	84955.4	96362.7	93586.9	4.5865e+06	4.62054e+06	5.21318e+06	4.70414e+06	48696.1	48338.7	58829.7	60140.5	51932.5	56113.5	51306.1	57968.2	48343.1	54678.6	49504.7	46792.9	47403.1	44260.2	55505.2	48540
LIPID-N-0908	PC(16:0_20:2)	磷脂酰胆碱_PC(16:0_20:2)	GP	甘油磷脂类	PC	磷脂酰胆碱	830.591	785.593	[M+COOH]-	C44H84NO8P	177508	124049	95556.4	84798	150973	63093.7	143166	121633	13.5	13.5	13.5	13.5	78021.1	87649.8	91260.3	92922.7	95276.5	156604	144211	162406	90136.9	97451.2	95206.4	118715	165275	213909	167220	199100	233493	189319	169725	165093
LIPID-N-0255	PC(16:0_20:3)	磷脂酰胆碱_PC(16:0_20:3)	GP	甘油磷脂类	PC	磷脂酰胆碱	828.575	783.578	[M+COOH]-	C44H82NO8P	3.12375e+06	2.5765e+06	2.06166e+06	2.4634e+06	2.3922e+06	1.41724e+06	2.0024e+06	3.25406e+06	1.15254e+07	8.86308e+06	1.09136e+07	8.34003e+06	13.5	13.5	13.5	13.5	1.9512e+06	2.60288e+06	2.19802e+06	2.49853e+06	1.68689e+06	1.89803e+06	2.00191e+06	2.50582e+06	3.37753e+06	3.19958e+06	2.88718e+06	2.96755e+06	4.14057e+06	3.58575e+06	3.87795e+06	3.62212e+06
LIPID-P-0507	PC(16:0_20:4)	磷脂酰胆碱_PC(16:0_20:4)	GP	甘油磷脂类	PC	磷脂酰胆碱	782.57	781.562	[M+H]+	C44H80NO8P	1.11035e+07	1.18375e+07	1.14851e+07	1.1889e+07	1.20557e+07	1.15637e+07	1.17269e+07	1.41698e+07	9.62905e+06	7.75268e+06	8.85235e+06	8.64359e+06	1.10699e+07	9.89224e+06	9.04709e+06	1.03733e+07	1.14904e+07	9.5952e+06	1.15809e+07	1.16053e+07	1.04492e+07	1.10985e+07	1.11328e+07	1.17377e+07	5.89933e+06	6.80323e+06	5.78836e+06	6.37551e+06	5.62964e+06	5.73789e+06	5.74889e+06	6.21577e+06
LIPID-N-0284	PC(16:0_20:5)	磷脂酰胆碱_PC(16:0_20:5)	GP	甘油磷脂类	PC	磷脂酰胆碱	824.544	779.547	[M+COOH]-	C44H78NO8P	499163	372893	379502	417946	358249	258367	419078	584332	13.5	13.5	13.5	13.5	8.74907e+06	9.14443e+06	8.79754e+06	9.02579e+06	409762	509493	641492	572634	289627	346735	560523	426995	4.47312e+06	2.726e+06	3.62265e+06	3.94765e+06	3964115	3.09287e+06	2.81785e+06	2.92214e+06
LIPID-P-0477	PC(16:0_22:0)	磷脂酰胆碱_PC(16:0_22:0)	GP	甘油磷脂类	PC	磷脂酰胆碱	818.664	817.656	[M+H]+	C46H92NO8P	1.25269e+06	1.02151e+06	1.33037e+06	1.59613e+06	1.55172e+06	1.6682e+06	1.60685e+06	1.24161e+06	1.07467e+06	983087	610136	1.22665e+06	13.5	13.5	13.5	13.5	1.09929e+06	1.15285e+06	1.3996e+06	994014	1.06565e+06	979956	983421	899973	1.57544e+06	1.30123e+06	1.32198e+06	1.55288e+06	1.3386e+06	1.12664e+06	1.55074e+06	1.1916e+06
LIPID-P-0486	PC(16:0_22:1)	磷脂酰胆碱_PC(16:0_22:1)	GP	甘油磷脂类	PC	磷脂酰胆碱	816.648	815.64	[M+H]+	C46H90NO8P	1.94611e+06	1.95638e+06	2.14925e+06	2.42105e+06	1.98029e+06	3.58862e+06	2.08071e+06	2.78573e+06	13.5	13.5	13.5	13.5	1.08296e+06	983146	1.07341e+06	1.08251e+06	5.28435e+06	2.74292e+06	6.98546e+06	5.94949e+06	2.69163e+06	2.71518e+06	2.38201e+06	5.53286e+06	2.74702e+06	6.41003e+06	2.59363e+06	6.97423e+06	2.195e+06	6.06669e+06	3.08395e+06	1.77939e+06
LIPID-N-0291	PC(16:0_22:5)	磷脂酰胆碱_PC(16:0_22:5)	GP	甘油磷脂类	PC	磷脂酰胆碱	852.575	807.578	[M+COOH]-	C46H82NO8P	343495	334494	283400	373687	340593	351705	344555	197810	13.5	13.5	13.5	13.5	13.5	13.5	13.5	13.5	247548	186214	235547	352602	174127	176989	282159	209548	553385	554920	550720	513733	365685	446405	508143	316117
LIPID-N-0303	PC(16:0_22:6)	磷脂酰胆碱_PC(16:0_22:6)	GP	甘油磷脂类	PC	磷脂酰胆碱	850.56	805.562	[M+COOH]-	C46H80NO8P	7.96522e+06	7.27103e+06	7.3858e+06	8.25848e+06	9.03554e+06	8.58578e+06	8.3406e+06	8.44883e+06	2.10879e+07	1.84623e+07	2.07232e+07	1.78569e+07	13.5	13.5	13.5	13.5	8.36811e+06	7.79963e+06	8.57006e+06	9.34646e+06	7.52975e+06	7.92259e+06	8.0659e+06	8.80603e+06	1.04076e+07	9.51915e+06	9.22031e+06	9.46519e+06	1.00467e+07	8.08235e+06	8.85105e+06	8.24106e+06
LIPID-P-0478	PC(16:0_24:0)	磷脂酰胆碱_PC(16:0_24:0)	GP	甘油磷脂类	PC	磷脂酰胆碱	846.695	845.687	[M+H]+	C48H96NO8P	193418	152691	217213	194274	210129	273969	228090	244396	13.5	13.5	13.5	13.5	1.53886e+07	1.75759e+07	1.8888e+07	1.75567e+07	294237	226192	275268	264169	308161	253642	199671	206383	274582	251218	236555	232202	264285	195999	287283	213552
LIPID-N-0228	PC(16:1_16:1)	磷脂酰胆碱_PC(16:1_16:1)	GP	甘油磷脂类	PC	磷脂酰胆碱	774.529	729.531	[M+COOH]-	C40H76NO8P	1.37808e+06	1.51428e+06	1.11555e+06	1.41504e+06	1.20582e+06	477420	1.059e+06	1.52188e+06	5.63085e+06	4.13422e+06	5.88527e+06	5.8627e+06	13.5	13.5	13.5	13.5	929292	1.13807e+06	1.43147e+06	960578	681827	803823	877080	932563	2.14522e+06	1.87115e+06	2.26352e+06	2.04351e+06	1.84647e+06	1.76635e+06	1.88606e+06	1.68219e+06
LIPID-N-1020	PC(16:1_17:1)	磷脂酰胆碱_PC(16:1_17:1)	GP	甘油磷脂类	PC	磷脂酰胆碱	788.544	743.547	[M+COOH]-	C41H78NO8P	287127	264998	240209	315549	252155	175964	273616	317920	1.68855e+06	1.70138e+06	1.91019e+06	2.05503e+06	4.81676e+06	4.87942e+06	5.6865e+06	6.23318e+06	243906	259678	299522	244640	191889	219494	204548	239178	387603	349549	426515	390299	422899	276552	380504	332520
LIPID-N-0231	PC(16:1_18:1)	磷脂酰胆碱_PC(16:1_18:1)	GP	甘油磷脂类	PC	磷脂酰胆碱	802.56	757.562	[M+COOH]-	C42H80NO8P	3.0071e+06	2.29302e+06	2.36686e+06	2.50851e+06	2.45844e+06	1.42736e+06	2.10344e+06	2.22688e+06	1.0725e+07	8.78032e+06	1.19839e+07	1.14279e+07	1.39987e+06	1.3491e+06	1.83015e+06	2.01961e+06	1.49228e+06	3.06726e+06	1.68002e+06	3.03394e+06	2.11967e+06	2.51204e+06	2.63952e+06	2.74807e+06	4.7355e+06	5.39027e+06	4.61851e+06	3.99354e+06	4.11816e+06	2.27657e+06	5.28042e+06	4.58071e+06
LIPID-N-0250	PC(16:1_18:2)	磷脂酰胆碱_PC(16:1_18:2)	GP	甘油磷脂类	PC	磷脂酰胆碱	800.544	755.547	[M+COOH]-	C42H78NO8P	6.08533e+06	5.9784e+06	6.07248e+06	7.22959e+06	6.98716e+06	6.16972e+06	6.73993e+06	5.12627e+06	1.73224e+07	1.23063e+07	1.46735e+07	1.51477e+07	8.64782e+06	9.40374e+06	1.09247e+07	1.10596e+07	4.18665e+06	3.82231e+06	4.72492e+06	3.81533e+06	3.46962e+06	3.58682e+06	3.52303e+06	3.48378e+06	2.79746e+06	3.37345e+06	3.31292e+06	3.03508e+06	2.94263e+06	3.21386e+06	3.14206e+06	2.51528e+06
LIPID-N-0266	PC(16:1_18:3)	磷脂酰胆碱_PC(16:1_18:3)	GP	甘油磷脂类	PC	磷脂酰胆碱	798.529	753.531	[M+COOH]-	C42H76NO8P	274587	231085	235988	269452	248538	157225	242664	348982	716677	532772	683147	696649	1.50687e+07	1.64898e+07	1.65804e+07	1.55205e+07	172657	196256	258203	157196	169795	240434	130563	137142	211570	129119	192576	193689	153709	160838	86219.1	146425
LIPID-N-1032	PC(16:1_19:2)	磷脂酰胆碱_PC(16:1_19:2)	GP	甘油磷脂类	PC	磷脂酰胆碱	814.56	769.562	[M+COOH]-	C43H80NO8P	117320	116928	109295	140295	109403	97446.8	120249	89956.1	308395	255716	348782	335295	526133	605966	722774	631809	95936.9	72578.3	77418.4	65995.3	69117.5	63912.7	49750.7	61123.3	80830.8	66047	64233.8	74768.9	63519.6	67380.1	63515.8	70564.1
LIPID-N-1035	PC(16:1_20:3)	磷脂酰胆碱_PC(16:1_20:3)	GP	甘油磷脂类	PC	磷脂酰胆碱	826.56	781.562	[M+COOH]-	C44H80NO8P	56386.1	55445.5	52712.3	49671.7	51544.7	27362.2	63173.9	83999.6	571009	389129	524521	501632	353026	342318	331808	342845	34128	46659.3	56859.6	38523	34133.9	38027.1	40325.3	43258.8	17244	24331.2	24824.5	26086.6	24315.3	17436.7	13467.6	14993.2
LIPID-N-0306	PC(16:1_22:5)	磷脂酰胆碱_PC(16:1_22:5)	GP	甘油磷脂类	PC	磷脂酰胆碱	850.56	805.562	[M+COOH]-	C46H80NO8P	45655.1	46105	34035.7	44639.8	39117.4	27130.6	31145.4	43580.7	241383	169903	182878	208716	434258	357230	384084	398950	26956.4	6322.93	49884	33433.8	22541.7	21864.9	17813.1	30093	74201.3	22181.3	75372	56687.6	65123.5	40369.9	31554.3	63284.7
LIPID-N-0313	PC(16:1_22:6)	磷脂酰胆碱_PC(16:1_22:6)	GP	甘油磷脂类	PC	磷脂酰胆碱	848.544	803.547	[M+COOH]-	C46H78NO8P	713170	624230	538083	685044	684351	529689	665506	804977	3.11888e+06	1.95549e+06	2.88899e+06	2.52462e+06	126496	116644	145369	154415	574122	679713	686271	598278	531139	547104	509549	605833	1.01023e+06	967548	996339	1.01059e+06	1.01815e+06	745186	925080	801519
LIPID-N-0267	PC(16:2_18:2)	磷脂酰胆碱_PC(16:2_18:2)	GP	甘油磷脂类	PC	磷脂酰胆碱	798.529	753.531	[M+COOH]-	C42H76NO8P	134229	132115	139987	60972.2	160574	44366	47748.6	134585	961995	607850	882004	944041	1.66597e+06	1.98111e+06	2.52668e+06	2.26925e+06	52919.1	84559.3	119696	89403.1	17949.2	34708.7	70481.4	97123.9	149831	188265	159186	155315	169447	137689	197654	129686
LIPID-N-1007	PC(17:0_15:1)	磷脂酰胆碱_PC(17:0_15:1)	GP	甘油磷脂类	PC	磷脂酰胆碱	776.544	731.547	[M+COOH]-	C40H78NO8P	223877	245195	228462	204400	272632	335240	297069	192522	1.37277e+06	956933	1.16377e+06	1.57628e+06	748302	774033	877211	777817	382170	304285	404401	282391	196496	235694	350790	275504	853911	848385	748207	798482	937837	972151	754299	518143
LIPID-N-1015	PC(17:0_16:1)	磷脂酰胆碱_PC(17:0_16:1)	GP	甘油磷脂类	PC	磷脂酰胆碱	790.56	745.562	[M+COOH]-	C41H80NO8P	157723	151780	132497	185157	170325	68755.9	128549	161383	598551	391122	658066	667922	1.18024e+06	1.0918e+06	1.30633e+06	1.22519e+06	103650	98146.9	139236	119177	87401.2	108407	86227.7	128743	257577	203506	292368	188625	179550	186282	234820	221713
LIPID-N-0219	PC(17:0_18:1)	磷脂酰胆碱_PC(17:0_18:1)	GP	甘油磷脂类	PC	磷脂酰胆碱	818.591	773.593	[M+COOH]-	C43H84NO8P	3.37378e+06	3.14324e+06	2.95743e+06	3.44968e+06	3.04806e+06	2.52949e+06	3.00108e+06	2.45689e+06	13.5	13.5	13.5	13.5	531120	492374	661314	677357	3.64113e+06	3.21341e+06	4.16019e+06	3.87585e+06	2.65339e+06	3.28604e+06	3.61005e+06	3.31166e+06	5.18157e+06	5.0016e+06	4.75914e+06	4.84507e+06	4.56581e+06	4.07143e+06	5.06653e+06	4.59436e+06
LIPID-N-0234	PC(17:0_18:2)	磷脂酰胆碱_PC(17:0_18:2)	GP	甘油磷脂类	PC	磷脂酰胆碱	816.575	771.578	[M+COOH]-	C43H82NO8P	1.53344e+06	1.41488e+06	1.66231e+06	1.67829e+06	1.88929e+06	2.01721e+06	1.84107e+06	1.25597e+06	3.98635e+06	3.53233e+06	3.22277e+06	3.80009e+06	13.5	13.5	13.5	13.5	1.0691e+06	982861	1.32355e+06	1.11141e+06	899536	1.04766e+06	1.08191e+06	935214	1.01362e+06	983729	832637	869723	818937	1.19716e+06	901170	791733
LIPID-N-0256	PC(17:0_20:3)	磷脂酰胆碱_PC(17:0_20:3)	GP	甘油磷脂类	PC	磷脂酰胆碱	842.591	797.593	[M+COOH]-	C45H84NO8P	143287	136479	91378.7	144902	160215	87917	115964	203972	728912	605216	642999	589429	3.67209e+06	4.25379e+06	3.99389e+06	3.40869e+06	79311.5	135068	92567.8	134672	109247	136160	142582	146206	178487	158677	128580	180601	241324	187994	219993	216248
LIPID-N-1043	PC(17:0_20:5)	磷脂酰胆碱_PC(17:0_20:5)	GP	甘油磷脂类	PC	磷脂酰胆碱	838.56	793.562	[M+COOH]-	C45H80NO8P	16172.2	20791.7	26469.2	15345.7	16707	21280.7	24815.7	35784	316998	359167	631501	426205	602736	482207	696408	645043	25412.1	26201.2	28141.5	16528.1	16843.8	11731.7	24471.2	19269.6	192988	142533	173986	193722	207090	126620	93471.4	142044
LIPID-N-0233	PC(17:1_18:1)	磷脂酰胆碱_PC(17:1_18:1)	GP	甘油磷脂类	PC	磷脂酰胆碱	816.575	771.578	[M+COOH]-	C43H82NO8P	454780	172911	361959	344789	388377	141872	198083	349555	13.5	13.5	13.5	13.5	191812	250854	304891	307951	376922	436868	417786	412119	159281	429665	174054	459329	515429	592254	499658	500771	596795	373815	487732	513354
LIPID-P-0499	PC(17:1_18:2)	磷脂酰胆碱_PC(17:1_18:2)	GP	甘油磷脂类	PC	磷脂酰胆碱	770.57	769.562	[M+H]+	C43H80NO8P	4.79171e+06	4.56019e+06	5.8199e+06	6.35334e+06	6.52751e+06	6.87775e+06	5.71477e+06	4.46401e+06	1.46307e+07	1.15626e+07	1.44608e+07	1.62099e+07	13.5	13.5	13.5	13.5	3.678e+06	3.72861e+06	4.01607e+06	2.95371e+06	3.65154e+06	3.04998e+06	2.65573e+06	3.05956e+06	5.25342e+06	6.73413e+06	5.9672e+06	7.09428e+06	6.3463e+06	6.88208e+06	6.56207e+06	5.30777e+06
LIPID-P-0516	PC(17:1_20:4)	磷脂酰胆碱_PC(17:1_20:4)	GP	甘油磷脂类	PC	磷脂酰胆碱	794.57	793.562	[M+H]+	C45H80NO8P	5.02194e+06	4.15445e+06	4.68207e+06	5.76479e+06	5.21453e+06	4.40782e+06	4.93394e+06	5.34543e+06	8.5422e+06	6.83079e+06	1.13546e+07	9.97718e+06	1.38248e+07	1.43709e+07	1.69176e+07	1.51158e+07	4.16059e+06	4.61485e+06	5.06918e+06	4.13209e+06	4.49644e+06	3.93274e+06	3.34665e+06	4.7869e+06	8.84284e+06	1.10479e+07	9.5436e+06	9.44355e+06	1.0306e+07	6.91401e+06	8.31809e+06	8.04881e+06
LIPID-N-0204	PC(18:0_12:0)	磷脂酰胆碱_PC(18:0_12:0)	GP	甘油磷脂类	PC	磷脂酰胆碱	750.529	705.531	[M+COOH]-	C38H76NO8P	17072.2	31275.6	32526.2	28147.7	39767.5	26815.2	11983.3	15350	90715.8	50360	87767.1	48556.2	6.3446e+06	6.46218e+06	8.96964e+06	8.46933e+06	31228.9	31216.8	30729.9	19341	20116.4	32092.9	25114.6	32962	17265.6	23714.4	14520.7	18602.4	19086.3	19116.1	40164.9	24560.9
LIPID-N-0207	PC(18:0_14:0)	磷脂酰胆碱_PC(18:0_14:0)	GP	甘油磷脂类	PC	磷脂酰胆碱	778.56	733.562	[M+COOH]-	C40H80NO8P	23874.5	15530.8	20621.9	21881.5	28220.6	13282.3	22076	38442.7	13.5	13.5	13.5	13.5	66397.7	64024.3	46419.5	82177	26197.6	20500.8	27360.4	24708.7	22016.9	28421.8	25577	22072	62474.2	39698.1	41314	55378.9	39043.5	41422.4	40308.5	58538.9
LIPID-N-1008	PC(18:0_14:1)	磷脂酰胆碱_PC(18:0_14:1)	GP	甘油磷脂类	PC	磷脂酰胆碱	776.544	731.547	[M+COOH]-	C40H78NO8P	27438.6	30042.9	25231.7	22784.1	12797.1	5895.3	22237.1	67063	141767	180283	209452	205113	13.5	13.5	13.5	13.5	143135	63856.9	87419.8	103112	46383	91450.9	116149	129108	117269	48408.3	89564.7	122753	94723.5	94865.2	67344.5	108062
LIPID-P-0476	PC(18:0_18:0)	磷脂酰胆碱_PC(18:0_18:0)	GP	甘油磷脂类	PC	磷脂酰胆碱	790.633	789.625	[M+H]+	C44H88NO8P	591495	532796	624261	702947	558079	591292	431855	367838	2.14396e+06	2.19694e+06	1.67377e+06	1.91587e+06	210083	217842	194001	275314	554705	585609	599436	482884	375877	457557	509363	401643	601979	652888	641877	694245	494519	625058	449218	529676
LIPID-P-0484	PC(18:0_18:1)	磷脂酰胆碱_PC(18:0_18:1)	GP	甘油磷脂类	PC	磷脂酰胆碱	788.617	787.609	[M+H]+	C44H86NO8P	2.63332e+06	2.33154e+06	2.4257e+06	2.2936e+06	2.11429e+06	1.43336e+06	2.29984e+06	2.45195e+06	3.05042e+06	3.16173e+06	3.39435e+06	3.18875e+06	2.52059e+06	2.46376e+06	1.88769e+06	1.90457e+06	4.09673e+06	3.41429e+06	3.96551e+06	4.34967e+06	3.20828e+06	3.65801e+06	4.21735e+06	3.57692e+06	6.12751e+06	5.68242e+06	6.01004e+06	5.79812e+06	6.48405e+06	6.49622e+06	5.33671e+06	6.54361e+06
LIPID-P-0492	PC(18:0_18:2)	磷脂酰胆碱_PC(18:0_18:2)	GP	甘油磷脂类	PC	磷脂酰胆碱	786.601	785.593	[M+H]+	C44H84NO8P	5.89276e+06	5.95538e+06	7.33734e+06	6.37317e+06	6.43311e+06	4.90343e+06	7.46754e+06	6.6392e+06	6.43016e+06	7.6012e+06	6.9867e+06	7.48936e+06	3.74548e+06	3.82478e+06	3.30928e+06	3.65434e+06	7.49568e+06	6.00168e+06	6.991e+06	5.77405e+06	6.41968e+06	6.21347e+06	7.55218e+06	5.70057e+06	6.29699e+06	6.7482e+06	5.84525e+06	5.2476e+06	7.1612e+06	7.46518e+06	6.04706e+06	5.96747e+06
LIPID-N-0241	PC(18:0_20:2)	磷脂酰胆碱_PC(18:0_20:2)	GP	甘油磷脂类	PC	磷脂酰胆碱	858.622	813.625	[M+COOH]-	C46H88NO8P	95742.1	83865.7	79222.5	79456.5	76958.7	46391.5	75822	90152	13.5	13.5	13.5	13.5	9.86583e+06	9.39395e+06	7.96096e+06	7.7219e+06	100031	106161	86251.6	100747	88932.7	96920.8	99017.7	107390	105266	106035	99116.2	105483	134011	156328	119728	145518
LIPID-N-0258	PC(18:0_20:3)	磷脂酰胆碱_PC(18:0_20:3)	GP	甘油磷脂类	PC	磷脂酰胆碱	856.607	811.609	[M+COOH]-	C46H86NO8P	1.8732e+06	1.52623e+06	1.37361e+06	1.33977e+06	1.48227e+06	926796	1.39135e+06	1.64228e+06	13.5	13.5	13.5	13.5	13.5	13.5	13.5	13.5	1.99541e+06	2.16842e+06	1.75951e+06	2.19146e+06	1.52634e+06	1.80572e+06	2.09981e+06	1.89396e+06	2.33621e+06	2.20156e+06	1.72828e+06	2.08746e+06	3.06218e+06	3.16923e+06	2.5254e+06	2.7225e+06
LIPID-N-0275	PC(18:0_20:4)	磷脂酰胆碱_PC(18:0_20:4)	GP	甘油磷脂类	PC	磷脂酰胆碱	854.591	809.593	[M+COOH]-	C46H84NO8P	1.13691e+07	1.12973e+07	1.2312e+07	1.18411e+07	1.19114e+07	1.02595e+07	1.22221e+07	1.36705e+07	1.25969e+07	1.18413e+07	1.031e+07	9.64543e+06	13.5	13.5	13.5	13.5	1.56859e+07	1.31083e+07	1.20621e+07	1.42228e+07	1.34666e+07	1.45891e+07	1.37596e+07	1.27973e+07	4.31498e+06	4.95263e+06	3.99697e+06	4.12844e+06	5.14331e+06	5.50379e+06	4.62876e+06	4.75424e+06
LIPID-P-0511	PC(18:0_22:4)	磷脂酰胆碱_PC(18:0_22:4)	GP	甘油磷脂类	PC	磷脂酰胆碱	838.633	837.625	[M+H]+	C48H88NO8P	4.11569e+06	3.89614e+06	4.7392e+06	5.68905e+06	5.31817e+06	4.03924e+06	4.82715e+06	7.09656e+06	2.13977e+06	1.70351e+06	2.55507e+06	2.20891e+06	1.48863e+07	1.43674e+07	1.04422e+07	1.09399e+07	8.23471e+06	6.61966e+06	7.51992e+06	7.46922e+06	5.73098e+06	6.06965e+06	6.7713e+06	6.61486e+06	3.57466e+06	3.58142e+06	3.98333e+06	3.85082e+06	4.05648e+06	4.01959e+06	4.35536e+06	4.20019e+06
LIPID-N-0296	PC(18:0_22:5)	磷脂酰胆碱_PC(18:0_22:5)	GP	甘油磷脂类	PC	磷脂酰胆碱	880.607	835.609	[M+COOH]-	C48H86NO8P	66058.6	76617.6	88884	84034.2	76224.6	78939.2	81327.9	73724.8	13.5	13.5	13.5	13.5	2.00928e+06	2.17312e+06	2.17533e+06	2.21423e+06	115261	94246.8	84394.3	119918	89426.9	110727	123236	97307.5	120989	131308	119082	112657	106560	117221	96404.6	106922
LIPID-N-0308	PC(18:0_22:6)	磷脂酰胆碱_PC(18:0_22:6)	GP	甘油磷脂类	PC	磷脂酰胆碱	878.591	833.593	[M+COOH]-	C48H84NO8P	4.09319e+06	3.88373e+06	4.47948e+06	4.22176e+06	4.51812e+06	3.78657e+06	4.52646e+06	3.84522e+06	9.93554e+06	1.13888e+07	8.08219e+06	8.69187e+06	13.5	13.5	13.5	13.5	6.05567e+06	4.95796e+06	5.16634e+06	5.93827e+06	4.99543e+06	5.67927e+06	6.50834e+06	5.20673e+06	6.37035e+06	6.77074e+06	5.6005e+06	5.9572e+06	6.21866e+06	6.65292e+06	5.01828e+06	5.34516e+06
LIPID-N-1025	PC(18:1_16:2)	磷脂酰胆碱_PC(18:1_16:2)	GP	甘油磷脂类	PC	磷脂酰胆碱	800.544	755.547	[M+COOH]-	C42H78NO8P	114037	111202	124099	103056	80857.9	13753.2	92110.1	37968.3	806705	571552	943516	802303	9.67578e+06	1.03005e+07	9.11915e+06	8.57349e+06	71036	44044.8	57479.2	60590.8	49661.1	60973.3	56588.6	44582.1	369949	336828	323150	313251	374934	250563	400849	391651
LIPID-N-0235	PC(18:1_18:1)	磷脂酰胆碱_PC(18:1_18:1)	GP	甘油磷脂类	PC	磷脂酰胆碱	830.591	785.593	[M+COOH]-	C44H84NO8P	7.22592e+06	5.81719e+06	6.32042e+06	6.60835e+06	5.84566e+06	4.89029e+06	6.30834e+06	5.39764e+06	13.5	13.5	13.5	13.5	560368	680126	746349	807834	1.06978e+07	9.08721e+06	1.14423e+07	8.959e+06	7.56361e+06	8.7878e+06	8.28709e+06	9.16351e+06	1.48243e+07	1.18947e+07	1.25616e+07	1.22518e+07	1.47656e+07	1.10404e+07	1.23019e+07	1.46358e+07
LIPID-N-0254	PC(18:1_18:2)	磷脂酰胆碱_PC(18:1_18:2)	GP	甘油磷脂类	PC	磷脂酰胆碱	828.575	783.578	[M+COOH]-	C44H82NO8P	5.19339e+06	5.76874e+06	5.38383e+06	5.18178e+06	6.35992e+06	5.70308e+06	7.45588e+06	5.7027e+06	1.9424e+07	1.64705e+07	1.97461e+07	2.0066e+07	13.5	13.5	13.5	13.5	4.70828e+06	4.19355e+06	5.00738e+06	3.86686e+06	4.02079e+06	3.98624e+06	3.77536e+06	4.20946e+06	2.71221e+06	3.10914e+06	3.54873e+06	3.09347e+06	6.50658e+06	3.71303e+06	2.80739e+06	3.02318e+06
LIPID-N-1040	PC(18:1_19:2)	磷脂酰胆碱_PC(18:1_19:2)	GP	甘油磷脂类	PC	磷脂酰胆碱	842.591	797.593	[M+COOH]-	C45H84NO8P	70959	55750.6	51021.5	56191.5	23892.7	16426.5	54420.3	87442.7	13.5	13.5	13.5	13.5	2.07984e+07	2.01667e+07	2.31872e+07	1.02425e+07	271106	137634	181863	193916	80862.4	152793	224165	292289	200978	142417	131156	119291	118325	111258	171251	185050
LIPID-N-0290	PC(18:1_20:4)	磷脂酰胆碱_PC(18:1_20:4)	GP	甘油磷脂类	PC	磷脂酰胆碱	852.575	807.578	[M+COOH]-	C46H82NO8P	2.58491e+06	2.54937e+06	2.63664e+06	2.508e+06	2.61332e+06	2.36805e+06	2.65377e+06	3.0933e+06	5.48929e+06	3.99485e+06	4.81711e+06	5.18343e+06	13.5	13.5	13.5	13.5	2.82017e+06	2.72231e+06	3.10082e+06	2.71383e+06	2.89036e+06	2.96137e+06	2.29009e+06	2.9414e+06	1.5806e+06	1.83274e+06	1.80121e+06	1.6049e+06	1.78232e+06	1.55696e+06	1.65829e+06	1.64401e+06
LIPID-N-0905	PC(18:1_20:5)	磷脂酰胆碱_PC(18:1_20:5)	GP	甘油磷脂类	PC	磷脂酰胆碱	850.56	805.562	[M+COOH]-	C46H80NO8P	107572	74346.1	58874	122226	58028.1	48021.8	77922.5	108783	1.23281e+06	1.19753e+06	2.19727e+06	1.86005e+06	4.58619e+06	4.1485e+06	5.516e+06	4.70994e+06	68805.2	127452	199272	125634	76274	88251.1	110716	94151.2	992428	592620	777972	701378	910225	476520	650124	804012
LIPID-N-0225	PC(18:1_22:0)	磷脂酰胆碱_PC(18:1_22:0)	GP	甘油磷脂类	PC	磷脂酰胆碱	888.669	843.672	[M+COOH]-	C48H94NO8P	20103.5	12383.9	15058.9	14149.8	13008.1	11742.7	11954.8	12915.2	13.5	13.5	13.5	13.5	877481	817152	1.3059e+06	1.25162e+06	11344.9	11722.6	14417	14789.9	9434.43	11282.7	11656.8	10438	19401.7	22895.5	12207.8	16684.1	17443.1	12842.9	17732.4	17595
LIPID-P-0495	PC(18:1_22:1)	磷脂酰胆碱_PC(18:1_22:1)	GP	甘油磷脂类	PC	磷脂酰胆碱	842.664	841.656	[M+H]+	C48H92NO8P	170625	121601	184633	196964	176063	207758	184275	182661	13.5	13.5	13.5	13.5	13.5	13.5	13.5	13.5	100773	132168	126351	109701	138394	105582	86078.7	89569.3	91261.7	96109.8	100903	100112	101872	71944.1	104802	95157.4
LIPID-N-0310	PC(18:1_22:5)	磷脂酰胆碱_PC(18:1_22:5)	GP	甘油磷脂类	PC	磷脂酰胆碱	878.591	833.593	[M+COOH]-	C48H84NO8P	71309.6	37784.9	57380.6	48216.7	71951.9	76457.6	48384.4	67014.2	13.5	13.5	13.5	13.5	13.5	13.5	13.5	13.5	84612.4	69946.2	90191.6	58642.3	109942	79322.4	74437.9	83180	64745.9	144751	74810.9	181933	75429.3	129848	66446.6	156718
LIPID-N-0270	PC(18:2_18:2)	磷脂酰胆碱_PC(18:2_18:2)	GP	甘油磷脂类	PC	磷脂酰胆碱	826.56	781.562	[M+COOH]-	C44H80NO8P	3.10373e+06	2.45148e+06	3.72812e+06	4.04569e+06	3.21979e+06	4.53315e+06	3.94434e+06	2.92776e+06	8.69095e+06	7.74278e+06	8.26373e+06	1.14382e+07	13.5	13.5	13.5	13.5	1.80663e+06	1.93496e+06	2.18253e+06	1.64541e+06	1.6448e+06	1.61054e+06	1.40282e+06	1.70533e+06	349573	1.79584e+06	1.37127e+06	1.49237e+06	301658	1.83578e+06	1.59597e+06	1.52672e+06
LIPID-N-0287	PC(18:2_18:3)	磷脂酰胆碱_PC(18:2_18:3)	GP	甘油磷脂类	PC	磷脂酰胆碱	824.544	779.547	[M+COOH]-	C44H78NO8P	240335	146771	253512	282641	222746	301334	264700	204729	565203	486913	579499	628980	1.08312e+07	1.10643e+07	5.48691e+06	8.84423e+06	147459	171194	148051	119312	142837	137173	119592	133316	49095.4	75530.1	119709	129654	75332.3	54357	107079	76961.2
LIPID-N-1041	PC(18:2_19:2)	磷脂酰胆碱_PC(18:2_19:2)	GP	甘油磷脂类	PC	磷脂酰胆碱	840.575	795.578	[M+COOH]-	C45H82NO8P	165434	113996	183910	191261	157431	222522	179777	150980	362088	438017	458727	647072	478044	505751	613236	478846	102703	103808	69616.7	54916.7	105723	85594.6	73959.8	93727.4	61345.5	100601	20829.6	74877.2	73216.1	36355.4	65638.6	50282.6
LIPID-N-0294	PC(18:2_20:3)	磷脂酰胆碱_PC(18:2_20:3)	GP	甘油磷脂类	PC	磷脂酰胆碱	852.575	807.578	[M+COOH]-	C46H82NO8P	130528	78803.9	88416.8	117534	85619.3	79268.9	108853	100422	410874	323858	520480	310541	438355	405541	536592	427622	59271.4	79260.6	91333.4	76585.4	55091.8	107821	57904.3	117891	67699.4	60113.1	83703.3	87521.3	74959.1	119049	76051.3	139187
LIPID-N-0304	PC(18:2_20:4)	磷脂酰胆碱_PC(18:2_20:4)	GP	甘油磷脂类	PC	磷脂酰胆碱	850.56	805.562	[M+COOH]-	C46H80NO8P	1.62785e+06	1.42309e+06	1.83004e+06	2.09751e+06	1.79107e+06	2.03256e+06	1.72033e+06	1.79059e+06	2.82631e+06	2.03334e+06	2.72029e+06	2.99752e+06	368420	388926	332061	342291	1.24954e+06	1.54764e+06	1.36068e+06	1.22092e+06	1.42669e+06	1.43963e+06	1.03556e+06	1.48963e+06	540833	711012	562916	650430	648148	547377	713502	650399
LIPID-N-0314	PC(18:2_20:5)	磷脂酰胆碱_PC(18:2_20:5)	GP	甘油磷脂类	PC	磷脂酰胆碱	848.544	803.547	[M+COOH]-	C46H78NO8P	48729.8	22442.2	46892.8	46949.7	35243.1	28965.7	40796.6	53746.4	568265	631984	1.00419e+06	879813	2.34837e+06	2.41426e+06	2.52285e+06	2.43367e+06	33759.7	46447.1	60091.8	34208.9	24573.2	37758.9	25584.3	32665.9	336002	221971	320142	328230	366406	229252	244000	270743
LIPID-P-0503	PC(18:2_22:1)	磷脂酰胆碱_PC(18:2_22:1)	GP	甘油磷脂类	PC	磷脂酰胆碱	840.648	839.64	[M+H]+	C48H90NO8P	667872	482924	550868	647863	617178	454024	522225	838876	774695	527598	758989	526989	373189	365530	557279	558898	628388	621100	650150	750909	545183	623812	707132	683841	751159	777788	801984	720925	699206	625008	780908	742093
LIPID-N-0320	PC(18:2_22:6)	磷脂酰胆碱_PC(18:2_22:6)	GP	甘油磷脂类	PC	磷脂酰胆碱	874.56	829.562	[M+COOH]-	C48H80NO8P	636451	416409	602024	768648	582392	729172	604847	548837	2.3482e+06	2.05887e+06	2.84779e+06	2.53705e+06	636232	608582	596963	546851	543507	627017	667182	604252	559224	482383	503458	670212	822161	818446	860805	890410	899073	642181	817186	859528
LIPID-N-0271	PC(18:3_18:1)	磷脂酰胆碱_PC(18:3_18:1)	GP	甘油磷脂类	PC	磷脂酰胆碱	826.56	781.562	[M+COOH]-	C44H80NO8P	331752	249216	315316	313944	265858	224895	317244	474697	822121	812793	900686	968293	1.68312e+06	1.60433e+06	2.37482e+06	1.79648e+06	345253	297692	348463	234766	284932	324706	238423	248394	397058	379126	296630	315463	349211	310574	263885	241396
LIPID-N-0222	PC(19:0_18:1)	磷脂酰胆碱_PC(19:0_18:1)	GP	甘油磷脂类	PC	磷脂酰胆碱	846.622	801.625	[M+COOH]-	C45H88NO8P	395994	366958	363260	351475	319428	211298	314506	335914	1.83689e+06	1.94839e+06	1.68515e+06	1.99466e+06	841210	736741	991250	802695	511982	444136	514585	537041	433247	503196	571106	478379	946265	836784	844895	793004	952425	869120	774509	943348
LIPID-N-0237	PC(19:0_18:2)	磷脂酰胆碱_PC(19:0_18:2)	GP	甘油磷脂类	PC	磷脂酰胆碱	844.607	799.609	[M+COOH]-	C45H86NO8P	901292	913466	1.13316e+06	916641	988342	984143	1.07516e+06	1.14053e+06	2.22178e+06	1.51613e+06	2.78179e+06	2.91326e+06	1.91933e+06	1.64089e+06	1.74984e+06	1.96942e+06	951374	918031	789849	884829	854559	848839	1.01022e+06	779484	706940	924543	758139	626441	804597	1.05278e+06	832796	881502
LIPID-N-0277	PC(19:0_20:4)	磷脂酰胆碱_PC(19:0_20:4)	GP	甘油磷脂类	PC	磷脂酰胆碱	868.607	823.609	[M+COOH]-	C47H86NO8P	556771	548135	592046	574543	562201	464756	559744	669320	523416	612097	463790	513026	1.77436e+06	1.53456e+06	2.88306e+06	1.96299e+06	752624	543307	580494	667180	616157	657182	648290	598639	196664	214851	190221	200669	236272	269577	225985	213123
LIPID-P-0525	PC(20:0_22:6)	磷脂酰胆碱_PC(20:0_22:6)	GP	甘油磷脂类	PC	磷脂酰胆碱	862.633	861.625	[M+H]+	C50H88NO8P	1.29747e+06	822479	1.31436e+06	1.64133e+06	1.68637e+06	1.99268e+06	1.26313e+06	1.03876e+06	1.53166e+06	1.31038e+06	1.7157e+06	1.55271e+06	787910	639854	495965	487440	433140	433102	623413	303119	439982	412989	373014	442261	846464	819123	807935	799314	966216	803135	721867	555898
LIPID-P-0530	PC(20:2_22:6)	磷脂酰胆碱_PC(20:2_22:6)	GP	甘油磷脂类	PC	磷脂酰胆碱	858.601	857.593	[M+H]+	C50H84NO8P	2.02068e+06	1.99656e+06	1.82741e+06	1.88235e+06	1.97585e+06	1.50413e+06	1.55383e+06	1.33485e+06	1.09423e+06	600493	1.31236e+06	985287	1.35678e+06	1.39946e+06	1.69922e+06	1.20906e+06	1.72119e+06	2.66695e+06	1.40899e+06	1.80725e+06	2.4577e+06	2.20584e+06	1.02626e+06	2.20916e+06	788882	731822	862990	866476	1.03704e+06	714997	1.02784e+06	1.23527e+06
LIPID-N-0274	PC(20:3_18:1)	磷脂酰胆碱_PC(20:3_18:1)	GP	甘油磷脂类	PC	磷脂酰胆碱	854.591	809.593	[M+COOH]-	C46H84NO8P	686009	425224	267989	376931	406339	251818	396720	407221	13.5	13.5	13.5	13.5	1.49759e+06	1.89608e+06	1.18378e+06	2.00848e+06	360658	501876	463936	432028	379090	401684	411489	501334	660422	627126	554953	667827	922245	667822	845659	967930
LIPID-N-0316	PC(20:3_20:4)	磷脂酰胆碱_PC(20:3_20:4)	GP	甘油磷脂类	PC	磷脂酰胆碱	876.575	831.578	[M+COOH]-	C48H82NO8P	72103.5	27929.4	36308.9	53899.6	26026.9	37211.1	20177.7	43963.1	100754	61686.9	113768	78718.1	13.5	13.5	13.5	13.5	31631.8	46890.9	42978.5	35619.1	26744.3	44542.6	19766.8	47754.9	10804.1	21568.9	12327	38488.3	20058.4	29159.4	21923.2	35700.1
LIPID-P-0512	PC(20:3_22:1)	磷脂酰胆碱_PC(20:3_22:1)	GP	甘油磷脂类	PC	磷脂酰胆碱	866.664	865.656	[M+H]+	C50H92NO8P	198630	145510	196091	216761	213095	210446	197618	283975	13.5	13.5	13.5	13.5	91497.1	81363.9	69509.1	86411.6	257461	231301	265533	267652	258510	267054	237135	285634	154306	193837	151105	141248	153896	147756	277378	138462
LIPID-N-0285	PC(20:4_16:1)	磷脂酰胆碱_PC(20:4_16:1)	GP	甘油磷脂类	PC	磷脂酰胆碱	824.544	779.547	[M+COOH]-	C44H78NO8P	2.16994e+06	2.27854e+06	1.89292e+06	2.18823e+06	1.82508e+06	1.2916e+06	1.99635e+06	2.48462e+06	4.42302e+06	2.51708e+06	3.89131e+06	3.71458e+06	13.5	13.5	13.5	13.5	1.31887e+06	1.38616e+06	1.9044e+06	1.46083e+06	1.33003e+06	1.25272e+06	1.21653e+06	1.49829e+06	916637	926247	833524	1.00958e+06	885903	505722	1.04123e+06	950030
LIPID-N-0273	PC(20:4_17:0)	磷脂酰胆碱_PC(20:4_17:0)	GP	甘油磷脂类	PC	磷脂酰胆碱	840.56	795.578	[M+COOH]-	C45H82NO8P	697721	793718	652204	766096	761859	612176	757529	878969	1.27409e+06	1.00319e+06	1.03776e+06	982619	3.139e+06	3.07847e+06	3.11021e+06	3.60686e+06	656376	635039	615918	678856	585081	618847	544577	619770	318359	278362	297050	321268	301240	308646	286362	320099
LIPID-N-0319	PC(20:4_20:4)	磷脂酰胆碱_PC(20:4_20:4)	GP	甘油磷脂类	PC	磷脂酰胆碱	874.56	829.562	[M+COOH]-	C48H80NO8P	299970	203068	366566	408127	297987	273541	285126	356840	253416	236512	331097	301362	1.06092e+06	1.06687e+06	1.07383e+06	930620	290651	375674	313964	260938	334215	335423	227593	423975	77906.6	77227.2	85870.8	82757.6	95658.3	71345.5	117287	103477
LIPID-N-1046	PC(20:4_20:5)	磷脂酰胆碱_PC(20:4_20:5)	GP	甘油磷脂类	PC	磷脂酰胆碱	872.544	827.547	[M+COOH]-	C48H78NO8P	34626.2	37556.2	26863.6	33134.3	36594.7	14015.8	31719.9	88602.6	87926	55140.9	34037.3	64283.3	244556	249824	282451	213959	31054.6	37988.3	55197.4	30394	20634.9	40853.8	26531.4	35075.7	26123.8	31099.4	21444	18820.4	31686	28218.6	31549.9	19235.3
LIPID-N-0913	PC(20:4_22:5)	磷脂酰胆碱_PC(20:4_22:5)	GP	甘油磷脂类	PC	磷脂酰胆碱	900.575	855.578	[M+COOH]-	C50H82NO8P	108604	122501	84782.9	85941.9	36476.3	93913.2	85301.6	136206	13.5	13.5	13.5	13.5	87292.8	127710	67746.3	94198.9	37110.3	117168	65211.7	60056.7	86146.9	168790	69440.6	97459	72690.7	84742.9	62471.6	97474.3	106287	84910.6	91531.2	40439.1
LIPID-N-0916	PC(20:4_22:6)	磷脂酰胆碱_PC(20:4_22:6)	GP	甘油磷脂类	PC	磷脂酰胆碱	898.56	853.562	[M+COOH]-	C50H80NO8P	206820	120061	206428	248406	169516	199685	212353	231563	485222	388542	522846	424519	13.5	13.5	13.5	13.5	179438	266947	221345	208889	205354	223942	155297	344357	170417	136419	165310	161979	207831	124796	179863	175081
LIPID-N-0292	PC(20:5_18:0)	磷脂酰胆碱_PC(20:5_18:0)	GP	甘油磷脂类	PC	磷脂酰胆碱	852.575	807.578	[M+COOH]-	C46H82NO8P	76598.9	54521.5	69864.1	83122.4	56555.4	31912.6	48946.5	102173	541211	894921	900693	859980	287124	303244	389798	247894	67578.5	142538	159153	128212	51396.2	108982	173893	106505	925398	481204	730755	706854	919950	720038	494311	692805
LIPID-N-0276	PC(22:4_16:0)	磷脂酰胆碱_PC(22:4_16:0)	GP	甘油磷脂类	PC	磷脂酰胆碱	854.591	809.593	[M+COOH]-	C46H84NO8P	305917	302988	293225	388169	341324	305880	334163	442784	332240	267476	429527	324308	551078	500460	585097	500356	327134	306172	268480	332553	296169	274008	250103	313685	100564	135965	106855	122558	106304	92331.4	150801	117991
LIPID-N-0301	PC(22:5_14:1)	磷脂酰胆碱_PC(22:5_14:1)	GP	甘油磷脂类	PC	磷脂酰胆碱	822.529	777.531	[M+COOH]-	C44H76NO8P	21104.7	14599	9443.35	11235.3	10453.2	5691.13	15180.9	15675.1	132115	130172	162453	170285	271605	342170	306879	299558	53141.6	37073.2	45674.4	60938.9	26338.8	31285.4	45764.2	62491.8	57452.2	37448.9	64260.9	59560.6	53251.9	64607.1	65865.1	69129.4
LIPID-N-0307	PC(22:6_17:0)	磷脂酰胆碱_PC(22:6_17:0)	GP	甘油磷脂类	PC	磷脂酰胆碱	864.575	819.578	[M+COOH]-	C47H82NO8P	183893	166553	171859	200127	228085	204476	230943	206889	13.5	13.5	13.5	13.5	119977	140852	153734	185765	209482	192778	203449	194741	151177	183210	154290	230320	254286	248461	236103	221343	258855	237606	221819	200438
LIPID-P-0488	PC(24:0_18:1)	磷脂酰胆碱_PC(24:0_18:1)	GP	甘油磷脂类	PC	磷脂酰胆碱	872.711	871.703	[M+H]+	C50H98NO8P	249145	171872	165472	244036	219335	164830	200273	225951	13.5	13.5	13.5	13.5	13.5	13.5	13.5	13.5	234438	212502	276714	264288	258292	245297	209907	213299	318896	398864	339173	259209	315801	252665	358991	300767
LIPID-P-0519	PC(24:1_20:4)	磷脂酰胆碱_PC(24:1_20:4)	GP	甘油磷脂类	PC	磷脂酰胆碱	892.68	891.672	[M+H]+	C52H94NO8P	127264	93570.2	136883	166451	158139	149781	150100	193919	13.5	13.5	13.5	13.5	13.5	13.5	13.5	13.5	202196	66599.4	176379	158878	164139	188678	45640.7	51683	44453.2	91666.2	82448.8	34954.2	17206.1	82245.7	111307	33339.1
LIPID-P-0553	PC(O-14:0_20:4)	磷脂酰胆碱_PC(O-14:0_20:4)	GP	甘油磷脂类	PC-O	磷脂酰胆碱(醚键)	740.559	739.552	[M+H]+	C42H78NO7P	88946.9	79744.5	91318.5	134696	144438	108179	114846	153737	111681	99120	115930	132436	13.5	13.5	13.5	13.5	141757	84255.6	106424	92240.6	116006	101043	99449.6	86620	113369	96523.3	93455.6	107581	102528	81476.9	125457	91484.4
LIPID-P-0531	PC(O-16:0_14:0)	磷脂酰胆碱_PC(O-16:0_14:0)	GP	甘油磷脂类	PC-O	磷脂酰胆碱(醚键)	692.559	691.552	[M+H]+	C38H78NO7P	80042.6	75700.6	111392	107118	77885.9	95864.8	102472	127062	101176	73531.2	112519	95359.6	125601	138955	143667	143563	149857	92331.7	123043	100546	109223	109951	98961.2	113648	197601	163454	169814	202532	156428	147876	196066	207808
LIPID-P-0536	PC(O-16:0_14:1)	磷脂酰胆碱_PC(O-16:0_14:1)	GP	甘油磷脂类	PC-O	磷脂酰胆碱(醚键)	690.544	689.536	[M+H]+	C38H76NO7P	1.12979e+06	1.02998e+06	1.22094e+06	1.09076e+06	1.24602e+06	937699	1.16668e+06	1.14665e+06	1.07001e+06	1.18355e+06	1.55355e+06	1.32568e+06	80021.8	110980	101512	102174	1.94375e+06	1.92349e+06	2.10345e+06	1.83403e+06	1.76981e+06	1.58003e+06	1.69552e+06	1.7742e+06	2.96888e+06	2.71238e+06	2.24514e+06	2.16365e+06	2.1902e+06	1.98788e+06	2.30879e+06	2.11548e+06
LIPID-P-0532	PC(O-16:0_16:0)	磷脂酰胆碱_PC(O-16:0_16:0)	GP	甘油磷脂类	PC-O	磷脂酰胆碱(醚键)	720.591	719.583	[M+H]+	C40H82NO7P	710161	597529	709414	878193	845916	694021	864952	1.16759e+06	667276	475461	669144	559510	1.12686e+06	1.51737e+06	1.39877e+06	1.37573e+06	1.13956e+06	979290	1.06374e+06	1.01099e+06	885899	1.01008e+06	990712	1.0681e+06	879963	969231	805621	1.10108e+06	895636	889847	1.2865e+06	1.12896e+06
LIPID-P-0537	PC(O-16:0_16:1)	磷脂酰胆碱_PC(O-16:0_16:1)	GP	甘油磷脂类	PC-O	磷脂酰胆碱(醚键)	718.575	717.567	[M+H]+	C40H80NO7P	1.14138e+06	980707	979848	1.247e+06	1.14333e+06	908934	1.2199e+06	1.57067e+06	1.20175e+06	1.10757e+06	1.31661e+06	922128	538764	670602	599427	641885	1.40891e+06	1.17109e+06	1.18008e+06	1.20036e+06	1.14322e+06	1.28444e+06	1.25931e+06	1.19885e+06	1.3869e+06	1.27321e+06	1.4116e+06	1.55401e+06	1.34414e+06	1.21459e+06	1.56477e+06	1.46429e+06
LIPID-P-0544	PC(O-16:0_18:2)	磷脂酰胆碱_PC(O-16:0_18:2)	GP	甘油磷脂类	PC-O	磷脂酰胆碱(醚键)	744.591	743.583	[M+H]+	C42H82NO7P	834151	734488	991464	1.00966e+06	1.20017e+06	1.24761e+06	1.7788e+06	1.21946e+06	1.1863e+06	970123	1.28171e+06	882377	963047	1.30548e+06	1.10666e+06	1.23824e+06	909005	985766	843534	792995	860620	761289	961896	850704	601562	736113	596015	770919	599712	961222	752576	652014
LIPID-P-0554	PC(O-16:0_20:4)	磷脂酰胆碱_PC(O-16:0_20:4)	GP	甘油磷脂类	PC-O	磷脂酰胆碱(醚键)	768.591	767.583	[M+H]+	C44H82NO7P	7.77054e+06	7.36581e+06	8.433e+06	1.07989e+07	1.05552e+07	8.72875e+06	1.12672e+07	1.27185e+07	6.58303e+06	5.54877e+06	6.00426e+06	5.71836e+06	917761	1.35691e+06	1.04115e+06	1.21061e+06	1.26223e+07	9.78312e+06	9.82556e+06	1.04668e+07	9.53369e+06	1.0507e+07	9.26001e+06	1.09635e+07	6.33183e+06	6.10647e+06	4.84465e+06	6.50224e+06	5.62575e+06	5.93707e+06	8.07684e+06	5.94018e+06
LIPID-P-0535	PC(O-16:0_22:0)	磷脂酰胆碱_PC(O-16:0_22:0)	GP	甘油磷脂类	PC-O	磷脂酰胆碱(醚键)	804.685	803.677	[M+H]+	C46H94NO7P	429419	407384	485595	525920	568016	588119	521893	498135	707657	702705	459702	839735	5.60865e+06	6.39184e+06	6.18503e+06	5.86701e+06	453414	505706	642578	490459	507715	498113	500572	521222	1.10847e+06	994495	978130	919033	887624	848793	916921	829937
LIPID-P-0540	PC(O-16:0_22:1)	磷脂酰胆碱_PC(O-16:0_22:1)	GP	甘油磷脂类	PC-O	磷脂酰胆碱(醚键)	802.669	801.661	[M+H]+	C46H92NO7P	10447295	9.63011e+06	1.10932e+07	1.21967e+07	1.19219e+07	1.33321e+07	1.24485e+07	1.07855e+07	5.528e+06	4.42131e+06	6.09068e+06	6.90441e+06	673310	492019	819780	703310	1.38582e+07	1.28397e+07	1.56108e+07	1.29257e+07	1.17685e+07	1.23042e+07	1.28125e+07	1.27009e+07	3.15173e+07	2.60959e+07	2.40744e+07	2.49412e+07	2.35806e+07	2.1177e+07	2.63266e+07	2.06023e+07
LIPID-P-0549	PC(O-16:1_18:2)	磷脂酰胆碱_PC(O-16:1_18:2)	GP	甘油磷脂类	PC-O	磷脂酰胆碱(醚键)	742.575	741.567	[M+H]+	C42H80NO7P	200185	152996	224889	228447	257548	312470	211224	295396	203060	167320	94759.6	155761	4.65991e+06	4.34236e+06	7.60198e+06	4.32086e+06	206094	175149	194705	213180	188299	184892	197472	169124	169519	149770	118488	166789	160210	123119	195106	166792
LIPID-P-0559	PC(O-16:1_20:4)	磷脂酰胆碱_PC(O-16:1_20:4)	GP	甘油磷脂类	PC-O	磷脂酰胆碱(醚键)	766.575	765.567	[M+H]+	C44H80NO7P	4.49656e+06	4.44393e+06	5.39346e+06	5.49882e+06	6.02974e+06	7.56534e+06	6815326	6.16129e+06	2.54197e+06	2.71341e+06	1.88422e+06	2.4536e+06	169794	219511	211308	255631	8.71556e+06	7.03684e+06	7.90884e+06	8.39994e+06	6.98567e+06	7.04863e+06	8.397e+06	7.24162e+06	3.29048e+06	3.74837e+06	3.12799e+06	3.21659e+06	3.08559e+06	2.88675e+06	3.15064e+06	2.66759e+06
LIPID-P-0564	PC(O-16:1_20:5)	磷脂酰胆碱_PC(O-16:1_20:5)	GP	甘油磷脂类	PC-O	磷脂酰胆碱(醚键)	764.559	763.552	[M+H]+	C44H78NO7P	139711	82016.8	113430	126915	115703	99723.7	130172	132091	230224	272645	311003	323953	2.42343e+06	2.65798e+06	2.62349e+06	2.83567e+06	156585	138141	218703	143984	109046	146295	154153	123561	412220	389413	317674	336070	358439	295754	344112	352762
LIPID-P-0568	PC(O-16:1_22:6)	磷脂酰胆碱_PC(O-16:1_22:6)	GP	甘油磷脂类	PC-O	磷脂酰胆碱(醚键)	790.575	789.567	[M+H]+	C46H80NO7P	1.07934e+06	940673	1.10623e+06	1.19048e+06	1.16238e+06	1.34249e+06	1.24355e+06	1.41135e+06	1.38706e+06	1.76894e+06	1.06483e+06	1.22109e+06	249515	250264	336767	320434	1.93485e+06	1.4831e+06	1.60134e+06	1.89369e+06	1.50697e+06	1.43617e+06	1.80897e+06	1.49728e+06	1.79969e+06	1.91909e+06	1.4964e+06	1.63551e+06	1.57339e+06	1.48619e+06	1.27086e+06	1.18255e+06
LIPID-P-0545	PC(O-18:0_18:2)	磷脂酰胆碱_PC(O-18:0_18:2)	GP	甘油磷脂类	PC-O	磷脂酰胆碱(醚键)	772.622	771.614	[M+H]+	C44H86NO7P	92309.8	74541.1	90118.1	108790	86083.2	66608.9	88897	136005	13.5	13.5	13.5	13.5	1.14104e+06	1.47133e+06	1.46292e+06	1.4395e+06	149136	99484.6	129789	122332	115267	149522	117308	145174	174891	134907	153540	166334	175177	159441	142111	172476
LIPID-P-0551	PC(O-18:0_20:3)	磷脂酰胆碱_PC(O-18:0_20:3)	GP	甘油磷脂类	PC-O	磷脂酰胆碱(醚键)	798.638	797.63	[M+H]+	C46H88NO7P	353152	331832	335000	484475	405423	348668	463935	685532	13.5	13.5	13.5	13.5	13.5	13.5	13.5	13.5	729874	534930	600599	625184	495229	553383	472031	533980	425887	499899	457276	587551	517987	409882	551282	463098
LIPID-P-0555	PC(O-18:0_20:4)	磷脂酰胆碱_PC(O-18:0_20:4)	GP	甘油磷脂类	PC-O	磷脂酰胆碱(醚键)	796.622	795.614	[M+H]+	C46H86NO7P	2.53438e+06	1.89214e+06	2.82623e+06	2.95825e+06	2.76908e+06	2.14786e+06	2.89868e+06	4.51124e+06	1.36739e+06	1.19263e+06	1.13512e+06	1.23629e+06	13.5	13.5	13.5	13.5	5.55766e+06	3.76002e+06	3.91232e+06	4.36829e+06	3.74635e+06	3.96136e+06	3.97266e+06	4.15936e+06	2.17085e+06	2.01256e+06	1.86505e+06	2.37644e+06	1.98529e+06	2.11263e+06	2.461e+06	1.87598e+06
LIPID-P-0566	PC(O-18:0_22:6)	磷脂酰胆碱_PC(O-18:0_22:6)	GP	甘油磷脂类	PC-O	磷脂酰胆碱(醚键)	820.622	819.614	[M+H]+	C48H86NO7P	922385	831589	1.05427e+06	1.19206e+06	1.31067e+06	1.19557e+06	1.19957e+06	1.16046e+06	13.5	13.5	13.5	13.5	1.1865e+06	1.56368e+06	1.3562e+06	1.38871e+06	1.35529e+06	1.01673e+06	1.12259e+06	1.2728e+06	1.09098e+06	1.1853e+06	1.00126e+06	1.14228e+06	2.2983e+06	2.10711e+06	1.90146e+06	2.23588e+06	2.87652e+06	1.3425e+06	1.95203e+06	1.77443e+06
LIPID-P-0538	PC(O-18:1_16:0)	磷脂酰胆碱_PC(O-18:1_16:0)	GP	甘油磷脂类	PC-O	磷脂酰胆碱(醚键)	746.606	745.599	[M+H]+	C42H84NO7P	1.25562e+07	9.80672e+06	7.47873e+06	8.76305e+06	1.28579e+07	8.77546e+06	1.00942e+07	1.34299e+07	9.49534e+06	7.98566e+06	1.20392e+07	8.58598e+06	13.5	13.5	13.5	13.5	1.12735e+07	1.23204e+07	1.66727e+07	1.68289e+07	1.50862e+07	1.35285e+07	1.23597e+07	1.86713e+07	1.43476e+07	1.61516e+07	1.33424e+07	1.73852e+07	1.25184e+07	1.37186e+07	1.60752e+07	13019654
LIPID-P-0550	PC(O-18:1_18:2)	磷脂酰胆碱_PC(O-18:1_18:2)	GP	甘油磷脂类	PC-O	磷脂酰胆碱(醚键)	770.606	769.599	[M+H]+	C44H84NO7P	897237	754462	965894	1.17952e+06	1.09727e+06	898495	1.14829e+06	1.408e+06	13.5	13.5	13.5	13.5	8.21375e+06	1.14467e+07	9.34752e+06	9.78902e+06	1.35575e+06	1.08326e+06	1.12953e+06	1.2472e+06	1.04008e+06	1.12474e+06	1.04651e+06	1.22493e+06	873756	845889	853248	935805	814792	847613	994403	869912
LIPID-P-0546	PC(O-18:1_20:1)	磷脂酰胆碱_PC(O-18:1_20:1)	GP	甘油磷脂类	PC-O	磷脂酰胆碱(醚键)	800.653	799.645	[M+H]+	C46H90NO7P	2.56529e+06	2.09553e+06	2.63575e+06	2.56181e+06	2.90999e+06	2.47243e+06	2.65657e+06	2.83244e+06	2.93191e+06	2.28549e+06	3.3718e+06	3.90766e+06	13.5	13.5	13.5	13.5	2.36049e+06	2.66445e+06	3.1116e+06	2.35489e+06	2.34202e+06	2.09755e+06	1.99485e+06	2.16235e+06	4.41023e+06	3.52935e+06	3.69663e+06	3.86637e+06	3.55769e+06	2.75528e+06	3.71886e+06	2.8031e+06
LIPID-P-0560	PC(O-18:1_20:4)	磷脂酰胆碱_PC(O-18:1_20:4)	GP	甘油磷脂类	PC-O	磷脂酰胆碱(醚键)	794.606	793.599	[M+H]+	C46H84NO7P	1.09526e+07	1.01633e+07	1.15586e+07	1.42601e+07	1.40856e+07	1.12588e+07	1.50249e+07	1.76777e+07	1.02461e+07	8.01818e+06	9.40917e+06	8.45056e+06	2.24831e+06	2.49368e+06	3.66599e+06	3.13308e+06	2.12487e+07	1.51702e+07	1.55699e+07	1.71207e+07	1.49163e+07	1.70798e+07	1.34523e+07	1.79718e+07	9.11256e+06	9.28696e+06	7.50717e+06	1.00276e+07	9.01147e+06	9.02442e+06	1.08448e+07	8.42093e+06
LIPID-P-0541	PC(O-18:1_22:0)	磷脂酰胆碱_PC(O-18:1_22:0)	GP	甘油磷脂类	PC-O	磷脂酰胆碱(醚键)	830.7	829.692	[M+H]+	C48H96NO7P	528985	333381	592518	425799	418417	889896	430268	662935	3.9648e+06	3.13952e+06	4.49066e+06	5.4972e+06	7.59397e+06	9.07586e+06	7.33354e+06	8.78248e+06	2.66239e+06	2.57412e+06	2.65291e+06	2.28559e+06	2.28379e+06	2.09407e+06	1.83849e+06	2.12275e+06	3.51066e+06	2.98594e+06	2.63908e+06	2.73785e+06	2.66068e+06	2.41488e+06	2.85253e+06	2.48322e+06
LIPID-P-0547	PC(O-18:1_22:1)	磷脂酰胆碱_PC(O-18:1_22:1)	GP	甘油磷脂类	PC-O	磷脂酰胆碱(醚键)	828.685	827.677	[M+H]+	C48H94NO7P	193863	156055	265564	269305	292138	268873	230759	304501	714754	528763	685365	855972	2.88091e+06	3.1416e+06	5.41374e+06	3.07361e+06	713036	552972	446885	575511	441891	394638	377472	359046	767558	618548	483348	422824	476221	427865	742317	581075
LIPID-P-0569	PC(O-18:1_22:6)	磷脂酰胆碱_PC(O-18:1_22:6)	GP	甘油磷脂类	PC-O	磷脂酰胆碱(醚键)	818.606	817.599	[M+H]+	C48H84NO7P	3.59815e+06	3.18999e+06	3.92323e+06	4.343e+06	4.25936e+06	4.23361e+06	4.49592e+06	5.13245e+06	3.8399e+06	3.89299e+06	3.60102e+06	3.39532e+06	555152	578370	649275	640946	7.84264e+06	5.86272e+06	6.13654e+06	7.83814e+06	5.86981e+06	6.47866e+06	6.17185e+06	5.969e+06	4.97794e+06	4.71248e+06	4.26089e+06	5.23331e+06	4.37502e+06	4.19181e+06	4.41376e+06	4.38572e+06
LIPID-P-0548	PC(O-18:1_24:1)	磷脂酰胆碱_PC(O-18:1_24:1)	GP	甘油磷脂类	PC-O	磷脂酰胆碱(醚键)	856.716	855.708	[M+H]+	C50H98NO7P	87390.3	77561.7	139158	138302	111523	163052	132690	158948	13.5	13.5	13.5	13.5	2.87141e+06	3.49464e+06	3.65897e+06	3.23204e+06	619525	417895	318628	437152	350868	272260	257734	244582	397377	292670	305715	236287	240036	213331	395702	360111
LIPID-P-0565	PC(O-18:2_20:4)	磷脂酰胆碱_PC(O-18:2_20:4)	GP	甘油磷脂类	PC-O	磷脂酰胆碱(醚键)	792.591	791.583	[M+H]+	C46H82NO7P	3.80622e+06	3.38273e+06	4.52791e+06	4.94142e+06	4.90325e+06	5.11705e+06	4.75636e+06	5.01243e+06	4.7793e+06	4.80125e+06	4.79095e+06	4.39711e+06	13.5	13.5	13.5	13.5	7.26397e+06	5.36277e+06	5.93238e+06	7.07919e+06	5.65025e+06	5.84774e+06	5.87822e+06	5.59249e+06	5.70874e+06	5.63928e+06	4.5572e+06	5.53111e+06	4.89824e+06	4.94632e+06	5.69353e+06	4.82814e+06
LIPID-P-0556	PC(O-20:0_20:4)	磷脂酰胆碱_PC(O-20:0_20:4)	GP	甘油磷脂类	PC-O	磷脂酰胆碱(醚键)	824.653	823.645	[M+H]+	C48H90NO7P	178462	118564	172862	221975	195767	159248	191713	318203	13.5	13.5	13.5	13.5	3.82382e+06	4.69144e+06	4.9567e+06	4.69897e+06	290367	219630	265116	233541	231158	238588	252330	267850	215579	202711	198090	200944	219455	180453	195750	187834
LIPID-P-0561	PC(O-20:1_20:4)	磷脂酰胆碱_PC(O-20:1_20:4)	GP	甘油磷脂类	PC-O	磷脂酰胆碱(醚键)	822.638	821.63	[M+H]+	C48H88NO7P	995432	788262	1.10149e+06	1.28163e+06	1.26313e+06	1.11968e+06	1.40654e+06	1.83311e+06	693583	603015	709303	748427	13.5	13.5	13.5	13.5	2.07064e+06	1.49633e+06	1.46613e+06	1.69893e+06	1.63368e+06	1.54156e+06	1.41951e+06	1.51283e+06	743700	757784	708142	792068	684637	709714	727816	549943
LIPID-P-0562	PC(O-22:1_20:4)	磷脂酰胆碱_PC(O-22:1_20:4)	GP	甘油磷脂类	PC-O	磷脂酰胆碱(醚键)	850.669	849.661	[M+H]+	C50H92NO7P	219354	176017	228725	273795	247970	232166	271426	424623	13.5	13.5	13.5	13.5	583494	784668	652708	663551	655798	509107	470214	495880	451682	378507	512471	491111	287325	292029	259018	289999	249373	228082	259247	210741
LIPID-P-0563	PC(O-24:1_20:4)	磷脂酰胆碱_PC(O-24:1_20:4)	GP	甘油磷脂类	PC-O	磷脂酰胆碱(醚键)	878.7	877.692	[M+H]+	C52H96NO7P	89778.5	80127.5	82911.6	92998.2	88961.3	81397.2	101455	160799	37230.5	38535.2	16129	32579.2	13.5	13.5	13.5	13.5	364835	278619	287787	245153	233296	225287	242986	207540	135024	119219	102154	180657	127327	99497	136833	103630
LIPID-N-1048	PE(12:0_14:0)	磷脂酰乙醇胺_PE(12:0_14:0)	GP	甘油磷脂类	PE	磷脂酰乙醇胺	606.413	607.421	[M-H]-	C31H62NO8P	41847.8	44992.8	49611.6	42484.5	48318.6	46384.2	44865.1	39197.1	10134.6	7945.65	4786.87	6400.8	36854.9	27457.5	26856.5	48517.9	51428	49681.2	27597.9	28986.2	53317.8	53489.6	23027.8	41471.4	15706.4	31923.9	24253.3	19797.1	28846.4	21238.6	28285.9	45910.7
LIPID-N-1052	PE(12:0_16:1)	磷脂酰乙醇胺_PE(12:0_16:1)	GP	甘油磷脂类	PE	磷脂酰乙醇胺	632.429	633.437	[M-H]-	C33H64NO8P	7663.97	9878.62	8805.93	7743.46	7540.96	8893.32	6696.46	4297.85	13.5	13.5	13.5	13.5	32420.7	22355.8	17314.6	16730.3	5014.2	4328.21	4313.89	4152.8	5261.48	6494.55	3649.77	4823.43	4472.34	7876.4	3535.54	3184.64	3916.83	5475.29	4372.72	5497.08
LIPID-N-1051	PE(12:0_17:0)	磷脂酰乙醇胺_PE(12:0_17:0)	GP	甘油磷脂类	PE	磷脂酰乙醇胺	648.46	649.468	[M-H]-	C34H68NO8P	5039.53	5676.75	3683.11	4571.33	4898.68	5120.01	6665.52	6218.46	19515.3	14427.4	14083.7	17038.1	5750.55	4247.52	4649.13	3838.29	6050.31	5170.88	7351.94	3817.32	5098.05	4736.16	5848.77	4319.83	7521.14	6111.73	6431.47	6899.54	5585.31	6632.78	5788.57	5452.65
LIPID-N-1053	PE(12:0_17:1)	磷脂酰乙醇胺_PE(12:0_17:1)	GP	甘油磷脂类	PE	磷脂酰乙醇胺	646.445	647.453	[M-H]-	C34H66NO8P	97052.9	111271	104060	109725	114442	111495	114843	149831	483767	416540	413367	520846	23613.5	25154	11243.6	16144.2	141266	125409	149254	97408.6	98627.3	111752	143552	105998	170803	165704	164936	152203	164548	167470	144512	146020
LIPID-N-1054	PE(12:0_18:1)	磷脂酰乙醇胺_PE(12:0_18:1)	GP	甘油磷脂类	PE	磷脂酰乙醇胺	660.46	661.468	[M-H]-	C35H68NO8P	5183.89	6500.7	6576.11	4729.73	4938.51	7744.14	5333.39	9555.99	33171.2	24222.9	18255.6	28509.6	615300	699950	372686	545142	7542.46	6772.62	6861.17	4795.52	4426.11	5357.24	6572.59	5130.07	7903.81	7457.11	6931.13	7732.61	7226.02	7374.85	6733.75	7892.81
LIPID-N-1050	PE(13:0_15:0)	磷脂酰乙醇胺_PE(13:0_15:0)	GP	甘油磷脂类	PE	磷脂酰乙醇胺	634.445	635.453	[M-H]-	C33H66NO8P	446975	407466	437735	481653	500487	505515	484763	548364	1.94778e+06	1.90528e+06	1.91523e+06	1.78753e+06	33080.6	40727.3	23638.6	31963.6	494155	434445	516928	407573	370184	415590	465861	406287	560746	511261	543579	493665	512222	524262	532333	428902
LIPID-N-1058	PE(13:0_19:2)	磷脂酰乙醇胺_PE(13:0_19:2)	GP	甘油磷脂类	PE	磷脂酰乙醇胺	686.476	687.484	[M-H]-	C37H70NO8P	4170.4	4254.81	3415.22	4016.77	4896.24	5076.34	5478.3	4938.86	12247.9	12967.6	13831	12235.3	2.08899e+06	2.20379e+06	1.98189e+06	2.07643e+06	3247.05	4718.6	4511.14	3000.93	3804.03	2657.69	4980.58	3896.52	6281.91	4089.22	4569.99	5951.92	4602.17	5201.3	4782.46	3407.76
LIPID-N-1073	PE(13:0_20:4)	磷脂酰乙醇胺_PE(13:0_20:4)	GP	甘油磷脂类	PE	磷脂酰乙醇胺	696.46	697.468	[M-H]-	C38H68NO8P	83044.9	84469.1	92009.3	88135.5	97258.2	100306	95839.5	102433	244706	238744	225401	238157	13798.4	13167.5	13811.7	11492.8	93227.6	82961.7	88939	83306.9	78722.6	76726.7	98259	88233.6	101525	97564	88422.4	99533.8	100718	89252.8	93591.8	94896.8
LIPID-N-1084	PE(13:0_20:5)	磷脂酰乙醇胺_PE(13:0_20:5)	GP	甘油磷脂类	PE	磷脂酰乙醇胺	694.445	695.453	[M-H]-	C38H66NO8P	1.88469e+06	1.78093e+06	1.85391e+06	2.01808e+06	2.16534e+06	2.10818e+06	2.19247e+06	2.24063e+06	5.56274e+06	5.20416e+06	5.09666e+06	5.18632e+06	239940	246121	232478	224034	2.0518e+06	1.91663e+06	2.23738e+06	1.83296e+06	1.71235e+06	1.75874e+06	2.08845e+06	1.87666e+06	2.35796e+06	2.19656e+06	2.19735e+06	2.17329e+06	2.22608e+06	2.29616e+06	2.06474e+06	2.0355e+06
LIPID-N-0332	PE(14:0_18:1)	磷脂酰乙醇胺_PE(14:0_18:1)	GP	甘油磷脂类	PE	磷脂酰乙醇胺	688.492	689.5	[M-H]-	C37H72NO8P	20182.1	14585	18432.8	13263.3	17636	7563.63	12779.1	34145.4	79539.9	53537.3	65027.6	98021.6	5.28226e+06	5.37092e+06	5.18157e+06	5.24947e+06	19349.3	19399.1	34958.9	11429.9	13793.6	20258.8	14302.5	18463.3	31726	35290.6	44163	43996.9	58934.2	49390.9	45338.3	52615.5
LIPID-N-1060	PE(14:0_20:2)	磷脂酰乙醇胺_PE(14:0_20:2)	GP	甘油磷脂类	PE	磷脂酰乙醇胺	714.507	715.515	[M-H]-	C39H74NO8P	84635	86854.9	89415.1	84765.8	93935.1	70193.4	106098	78612.9	396682	400738	356840	436445	44273.4	50783.8	72999.8	99609.6	70042.6	69143.2	76771	59080.2	54741.8	47165.7	46682.6	50780.3	73441.7	79090.5	54408	61762.5	69822.9	60226.1	66792.9	48733.3
LIPID-N-1077	PE(14:0_22:4)	磷脂酰乙醇胺_PE(14:0_22:4)	GP	甘油磷脂类	PE	磷脂酰乙醇胺	738.507	739.515	[M-H]-	C41H74NO8P	41905.7	36750.4	34481.5	38122.6	35087.7	32026	44196.7	69255.4	128960	119067	144583	135564	454396	407871	435566	454099	47401.5	27186.7	47694.4	39054.8	23949.7	24683.5	25267.2	26938.7	30413.2	29142.3	31915.9	19587.9	24695.6	24297.4	28822	23882.1
LIPID-N-0407	PE(14:0_22:6)	磷脂酰乙醇胺_PE(14:0_22:6)	GP	甘油磷脂类	PE	磷脂酰乙醇胺	734.476	735.484	[M-H]-	C41H70NO8P	78859.9	70351.2	58002.9	67565.2	72526.5	69879	84480.6	105697	460601	300701	500356	585635	120491	135440	130826	140845	82474.7	84801	111567	66353.4	59462.5	68435.6	66763.9	89144.6	164050	168001	178161	178487	139116	111299	167944	110893
LIPID-N-1076	PE(15:0_20:4)	磷脂酰乙醇胺_PE(15:0_20:4)	GP	甘油磷脂类	PE	磷脂酰乙醇胺	724.492	725.5	[M-H]-	C40H72NO8P	977554	233878	1.17049e+06	516304	356721	512292	773251	987415	909504	622504	487776	622042	381555	402765	374202	415385	844045	1.27221e+06	988807	1.05369e+06	426433	356136	721892	1.17628e+06	414365	607088	464151	609444	161551	521529	773143	554653
LIPID-N-0411	PE(15:0_22:6)	磷脂酰乙醇胺_PE(15:0_22:6)	GP	甘油磷脂类	PE	磷脂酰乙醇胺	748.493	749.5	[M-H]-	C42H72NO8P	288452	48433.7	381453	130235	120458	225336	269275	257067	1.58757e+06	884684	1.36164e+06	1.33575e+06	708832	257049	870775	627011	369848	500020	498928	550453	266152	235486	372693	529880	329730	547317	561399	742573	56709.3	486466	653932	594598
LIPID-N-0322	PE(16:0_14:0)	磷脂酰乙醇胺_PE(16:0_14:0)	GP	甘油磷脂类	PE	磷脂酰乙醇胺	662.476	663.484	[M-H]-	C35H70NO8P	14223.5	18009.2	12993.2	12936.8	5240.33	12269.3	16365.3	31426.7	47561.3	38851.2	65489.3	98559.7	1.01256e+06	1.067e+06	612179	1.17597e+06	18542.4	25643.6	18987.6	10677.6	16777	15250.7	21872	4660.99	50489.5	35631.5	30334.8	23000.6	31714.1	38737.8	36431.6	38086
LIPID-N-0323	PE(16:0_16:0)	磷脂酰乙醇胺_PE(16:0_16:0)	GP	甘油磷脂类	PE	磷脂酰乙醇胺	690.507	691.515	[M-H]-	C37H74NO8P	430902	366825	319836	358221	322478	324710	441058	598983	1.09818e+06	873124	1.34206e+06	1.30729e+06	28530.6	33140	71314.7	84321.2	543070	599855	749723	417926	433219	551309	546104	455659	673406	613773	617073	590184	702106	675017	695286	711861
LIPID-N-1055	PE(16:0_17:1)	磷脂酰乙醇胺_PE(16:0_17:1)	GP	甘油磷脂类	PE	磷脂酰乙醇胺	702.507	703.515	[M-H]-	C38H74NO8P	577904	108896	640020	277272	196314	263517	415335	315620	13.5	13.5	13.5	13.5	1.08881e+06	1.59058e+06	982975	1.64075e+06	769056	778708	857464	901456	465808	657877	593633	831276	900223	1.28047e+06	1.0389e+06	1.25451e+06	181188	943224	1.32344e+06	1.01961e+06
LIPID-N-0334	PE(16:0_18:1)	磷脂酰乙醇胺_PE(16:0_18:1)	GP	甘油磷脂类	PE	磷脂酰乙醇胺	716.523	717.531	[M-H]-	C39H76NO8P	4.8436e+06	4.50768e+06	3.81698e+06	4.52846e+06	3.82015e+06	3.35614e+06	4.08023e+06	7.03818e+06	1.50906e+07	1.54039e+07	2.37288e+07	2.81045e+07	13.5	13.5	13.5	13.5	6.74488e+06	6.18524e+06	8.67424e+06	5.14208e+06	4.321e+06	6.2388e+06	6.96021e+06	4.55183e+06	8.09866e+06	7.64575e+06	8.28561e+06	7.39431e+06	7.24683e+06	6782524	7.62166e+06	6.80088e+06
LIPID-N-1066	PE(16:0_18:3)	磷脂酰乙醇胺_PE(16:0_18:3)	GP	甘油磷脂类	PE	磷脂酰乙醇胺	712.492	713.5	[M-H]-	C39H72NO8P	473005	452222	406878	416839	465435	291029	579446	772122	1.10231e+06	1.22793e+06	1.35825e+06	1.90156e+06	2.08914e+07	2.28219e+07	1.9516e+07	2.54956e+07	449517	296403	585692	264610	268607	402651	403635	227896	590732	552550	515022	498640	284756	585434	486045	238676
LIPID-N-0369	PE(16:0_20:3)	磷脂酰乙醇胺_PE(16:0_20:3)	GP	甘油磷脂类	PE	磷脂酰乙醇胺	740.523	741.531	[M-H]-	C41H76NO8P	837948	848334	740864	895518	1.01969e+06	842016	1.06903e+06	1.0664e+06	2.05555e+06	1.84605e+06	2.24417e+06	2.14876e+06	1.67408e+06	1.78303e+06	1.32406e+06	1.35232e+06	866650	712784	944726	748107	578573	652733	769331	702800	522970	663854	494057	547953	579037	602765	584676	518746
LIPID-N-0383	PE(16:0_20:4)	磷脂酰乙醇胺_PE(16:0_20:4)	GP	甘油磷脂类	PE	磷脂酰乙醇胺	738.507	739.515	[M-H]-	C41H74NO8P	2.08596e+07	2.33441e+07	1.99912e+07	2.35385e+07	2.38038e+07	2.18407e+07	2.57946e+07	2.94769e+07	4.85374e+07	3.90461e+07	3.71318e+07	5.1016e+07	2.85995e+06	2.93576e+06	1.84595e+06	2.52068e+06	2.11919e+07	1.84906e+07	2.35623e+07	1.85998e+07	1.48921e+07	1.96093e+07	2.05092e+07	1.93207e+07	1.68377e+07	1.80837e+07	1.46033e+07	1.61689e+07	1.67226e+07	1.6126e+07	1.79789e+07	1.54616e+07
LIPID-N-0397	PE(16:0_20:5)	磷脂酰乙醇胺_PE(16:0_20:5)	GP	甘油磷脂类	PE	磷脂酰乙醇胺	736.492	737.5	[M-H]-	C41H72NO8P	421266	404390	308753	409629	358424	210686	473567	596390	8.09586e+06	7.88418e+06	1.36327e+07	1.36685e+07	5.38062e+07	5.04502e+07	4.21238e+07	4.71741e+07	397231	381335	690300	431334	181170	298901	483004	294131	5.08258e+06	3.43149e+06	4.32472e+06	4.62431e+06	4.28597e+06	3.87493e+06	3.05795e+06	3.12767e+06
LIPID-N-0389	PE(16:0_22:4)	磷脂酰乙醇胺_PE(16:0_22:4)	GP	甘油磷脂类	PE	磷脂酰乙醇胺	766.539	767.547	[M-H]-	C43H78NO8P	463046	564027	424461	508129	547954	399262	646517	675579	373934	267395	452581	363575	9.75939e+06	8.07434e+06	8.87626e+06	1.03489e+07	717882	489889	675398	556750	417600	584253	587995	573709	191169	276081	210410	208461	172796	208938	239232	205880
LIPID-N-0401	PE(16:0_22:5)	磷脂酰乙醇胺_PE(16:0_22:5)	GP	甘油磷脂类	PE	磷脂酰乙醇胺	764.523	765.531	[M-H]-	C43H76NO8P	640295	657286	539542	569342	646141	645697	639209	774408	6.09383e+06	4.46824e+06	7.27985e+06	7.73573e+06	472455	617018	345243	453426	712675	626219	799392	756360	464041	628106	832625	664306	840035	976132	925462	1.10467e+06	985776	889468	877886	743280
LIPID-N-0329	PE(16:1_14:0)	磷脂酰乙醇胺_PE(16:1_14:0)	GP	甘油磷脂类	PE	磷脂酰乙醇胺	660.46	661.468	[M-H]-	C35H68NO8P	19788.7	17386.6	10189.3	13714.8	9805.99	4934	17473.8	37935.5	51279.2	77279.9	78165	142577	6.41985e+06	7.68267e+06	7.30347e+06	7.62252e+06	8155.76	12299.6	19343.6	3726.14	9527.42	9376.38	8945.04	10033.4	31230.7	29403.7	46720.1	23833.4	25179	34979.2	25431.5	20989.6
LIPID-N-0331	PE(16:1_16:0)	磷脂酰乙醇胺_PE(16:1_16:0)	GP	甘油磷脂类	PE	磷脂酰乙醇胺	688.492	689.5	[M-H]-	C37H72NO8P	1.26591e+06	1.15281e+06	937906	1.18201e+06	1.01502e+06	493424	1.13065e+06	1.77432e+06	3.25485e+06	3.50655e+06	4.94873e+06	6.28181e+06	116913	79309.4	60329.6	94323.8	817452	904320	1.21482e+06	670448	453602	857376	955629	641669	1.94614e+06	1.55701e+06	2.04407e+06	1.86143e+06	1.61654e+06	1.79872e+06	1.84254e+06	1.57254e+06
LIPID-N-0347	PE(16:1_16:1)	磷脂酰乙醇胺_PE(16:1_16:1)	GP	甘油磷脂类	PE	磷脂酰乙醇胺	686.476	687.484	[M-H]-	C37H70NO8P	110844	106955	76153.7	103952	77976.1	30483.7	107559	280852	544156	425108	701379	1.04412e+06	4.79238e+06	3.73458e+06	4.07607e+06	5.05532e+06	77250.9	96427.5	144763	56838.4	48632	63901.2	75748.5	59166	197160	167025	219730	203859	204590	231864	184286	164781
LIPID-N-0348	PE(16:1_17:1)	磷脂酰乙醇胺_PE(16:1_17:1)	GP	甘油磷脂类	PE	磷脂酰乙醇胺	700.495	701.5	[M-H]-	C38H72NO8P	95563.8	16633.3	119122	43662	21056.3	23546.2	65047.6	71646.6	202930	124138	185156	257332	811136	563028	469146	869247	95757.5	154057	118538	126088	39994.3	33302.4	62921.5	154499	101529	136965	171294	186603	65729.4	226553	202827	198320
LIPID-N-0335	PE(16:1_18:0)	磷脂酰乙醇胺_PE(16:1_18:0)	GP	甘油磷脂类	PE	磷脂酰乙醇胺	716.523	717.531	[M-H]-	C39H76NO8P	101443	81157.9	74005.4	67575	60071.5	35628.8	82670.7	113765	418457	438213	513287	651497	167525	169983	248980	229494	73142.8	76816.9	108776	54487.8	51596.6	69025.5	90614.6	56014.2	231743	174752	227079	188594	181922	268631	201225	193055
LIPID-N-0366	PE(16:1_18:2)	磷脂酰乙醇胺_PE(16:1_18:2)	GP	甘油磷脂类	PE	磷脂酰乙醇胺	712.492	713.5	[M-H]-	C39H72NO8P	1.96455e+06	2.50557e+06	1.82888e+06	1.86354e+06	1.86634e+06	1.28181e+06	2.54792e+06	3.25002e+06	6.2981e+06	5.75557e+06	7.69952e+06	1.07392e+07	761865	596693	410286	723772	1.28919e+06	1.38714e+06	1.85822e+06	868710	874213	1.18517e+06	1.17729e+06	882344	1.71324e+06	1.21001e+06	1.63809e+06	1.52127e+06	1.53773e+06	1.9214e+06	1.57389e+06	1.15767e+06
LIPID-N-0396	PE(16:1_20:4)	磷脂酰乙醇胺_PE(16:1_20:4)	GP	甘油磷脂类	PE	磷脂酰乙醇胺	736.492	737.5	[M-H]-	C41H72NO8P	2.72214e+06	3.06886e+06	2.27365e+06	2.4018e+06	2.64405e+06	1.40329e+06	3.24206e+06	6.39702e+06	7.29464e+06	4.7503e+06	7.58e+06	8.1514e+06	1.08036e+07	9.29078e+06	6.95393e+06	9.34078e+06	2.16634e+06	2.30455e+06	3.58028e+06	1.74051e+06	1.66821e+06	1.98491e+06	1.80733e+06	2.16378e+06	2.15908e+06	1.83522e+06	2.00145e+06	2.00011e+06	2.40427e+06	1.89537e+06	2.26336e+06	1.87281e+06
LIPID-N-1088	PE(16:1_22:4)	磷脂酰乙醇胺_PE(16:1_22:4)	GP	甘油磷脂类	PE	磷脂酰乙醇胺	764.523	765.531	[M-H]-	C43H76NO8P	317402	300287	230210	285301	244084	181342	323968	377976	1.08843e+06	858848	1.09257e+06	1.20771e+06	9.10349e+06	7.00327e+06	5.51094e+06	9.0242e+06	245775	244408	260595	221467	169261	203154	193658	211932	150417	143655	169213	162456	128632	140639	188202	117359
LIPID-N-0422	PE(16:1_22:6)	磷脂酰乙醇胺_PE(16:1_22:6)	GP	甘油磷脂类	PE	磷脂酰乙醇胺	760.492	761.5	[M-H]-	C43H72NO8P	1.8391e+06	1.91768e+06	1.54507e+06	1.60749e+06	1.74234e+06	1.27981e+06	1.76969e+06	2.52429e+06	9.82928e+06	5.39845e+06	1.0267e+07	1.08621e+07	968659	937424	1.02989e+06	1.19237e+06	1.4445e+06	1.74048e+06	2.2563e+06	1.33678e+06	1.15109e+06	1.48519e+06	1.41755e+06	1.62483e+06	2.86961e+06	2.69816e+06	3.08402e+06	3.16176e+06	3.05381e+06	2.56044e+06	2.90739e+06	2.43879e+06
LIPID-N-0336	PE(17:0_18:1)	磷脂酰乙醇胺_PE(17:0_18:1)	GP	甘油磷脂类	PE	磷脂酰乙醇胺	730.54	731.547	[M-H]-	C40H78NO8P	81554.8	75080.8	63960.8	56845.5	43890.6	51605.1	74432.8	72752.3	634859	471751	894968	1.10074e+06	7.68282e+06	9.1927e+06	7.4589e+06	1.09545e+07	100852	66862	162147	62597.9	61548	118550	96571.4	74697.1	468981	405301	527562	505299	472496	425972	465950	388664
LIPID-N-1063	PE(17:0_18:2)	磷脂酰乙醇胺_PE(17:0_18:2)	GP	甘油磷脂类	PE	磷脂酰乙醇胺	728.523	729.531	[M-H]-	C40H76NO8P	127021	134567	139923	135144	127571	164049	120148	211012	406984	435101	328272	630099	800294	601272	738538	875626	81895.4	92333.6	132951	60028.8	61287.7	84560.9	113950	60233	241880	302086	160683	269343	200190	297002	190693	229600
LIPID-N-0371	PE(17:0_20:3)	磷脂酰乙醇胺_PE(17:0_20:3)	GP	甘油磷脂类	PE	磷脂酰乙醇胺	754.541	755.547	[M-H]-	C42H78NO8P	51379.5	27342.3	31796.3	27074	18448.8	6568.27	32322.1	34562.1	435089	465158	407596	440974	700911	670232	541917	576227	31482	38597.1	56447.8	41230.3	27798.2	21050.9	28792.7	37312.8	90723.6	83888.9	98350.2	112107	112566	94310.3	105203	84595.9
LIPID-N-0386	PE(17:0_20:4)	磷脂酰乙醇胺_PE(17:0_20:4)	GP	甘油磷脂类	PE	磷脂酰乙醇胺	752.524	753.531	[M-H]-	C42H76NO8P	696097	946413	771684	921485	1.0664e+06	986994	949805	995518	3.54184e+06	3.23523e+06	3.52187e+06	4.11981e+06	524758	553049	359183	431576	866511	810658	1.08404e+06	585077	658140	776632	788075	735835	1.05318e+06	1.05204e+06	1.0186e+06	935373	1.06115e+06	1.11045e+06	1.09626e+06	895991
LIPID-N-0402	PE(17:0_22:5)	磷脂酰乙醇胺_PE(17:0_22:5)	GP	甘油磷脂类	PE	磷脂酰乙醇胺	778.545	779.547	[M-H]-	C44H78NO8P	41685.5	50674.1	43682.4	63633	54627	46452.4	45868.7	56605	308729	301670	411523	506012	5.62906e+06	5.84393e+06	3.61314e+06	4.80754e+06	49806.7	55395	72327.5	37835.3	30414	31221.2	46359.2	57938.4	213866	178614	194960	149427	146169	177084	165329	107068
LIPID-N-0414	PE(17:0_22:6)	磷脂酰乙醇胺_PE(17:0_22:6)	GP	甘油磷脂类	PE	磷脂酰乙醇胺	776.52	777.531	[M-H]-	C44H76NO8P	155297	140550	148520	167959	189709	172818	169937	171613	1.86957e+06	1.74666e+06	1.63669e+06	4.31096e+06	471576	631127	441209	603497	187370	169887	270790	136466	173984	159821	138156	163472	745136	743044	743725	748058	776907	766273	699882	569820
LIPID-N-0367	PE(17:1_18:2)	磷脂酰乙醇胺_PE(17:1_18:2)	GP	甘油磷脂类	PE	磷脂酰乙醇胺	726.511	727.515	[M-H]-	C40H74NO8P	381627	145002	559440	284882	63728.4	275008	323861	287109	681864	610183	1.04905e+06	518496	4.56805e+06	2.50696e+06	1.78228e+06	2.14516e+06	331700	462279	370077	361395	210604	151065	247278	385136	312909	509354	380084	421641	191250	547475	473460	406253
LIPID-N-0425	PE(17:1_22:6)	磷脂酰乙醇胺_PE(17:1_22:6)	GP	甘油磷脂类	PE	磷脂酰乙醇胺	774.506	775.515	[M-H]-	C44H74NO8P	199531	74712.6	171836	129834	162675	175470	167681	169469	833256	591591	904321	918701	667726	539104	1.00347e+06	875243	164729	276600	279447	213490	137318	90405.8	151638	287225	387246	366945	411243	165980	269380	326942	495820	411500
LIPID-N-1087	PE(17:2_20:3)	磷脂酰乙醇胺_PE(17:2_20:3)	GP	甘油磷脂类	PE	磷脂酰乙醇胺	750.507	751.515	[M-H]-	C42H74NO8P	38014.9	42934	29575.3	39960.8	30394.8	34203.5	40263.5	50782.1	204359	141082	217837	248571	799749	720213	852904	848778	59828.4	58127.9	61752.2	46257.7	24345.9	35246.1	51496.6	61918.1	38357.3	35397.8	35727.4	37785	43303.1	44184.7	27714.2	29166.2
LIPID-N-1070	PE(18:0_18:3)	磷脂酰乙醇胺_PE(18:0_18:3)	GP	甘油磷脂类	PE	磷脂酰乙醇胺	740.523	741.531	[M-H]-	C41H76NO8P	275509	314706	223163	203007	225327	161806	316767	420020	669868	970919	812635	985855	212391	239428	160644	216292	418642	243488	331054	200480	171270	339067	379376	170356	542878	507815	410405	405276	394599	603276	350556	286510
LIPID-N-0400	PE(18:0_20:5)	磷脂酰乙醇胺_PE(18:0_20:5)	GP	甘油磷脂类	PE	磷脂酰乙醇胺	764.523	765.531	[M-H]-	C43H76NO8P	934744	738829	739633	722539	719701	534219	795204	619645	1.41242e+07	1.83821e+07	1.82724e+07	2.01715e+07	1.84112e+06	1.62667e+06	831504	1.24547e+06	726017	700346	1.09808e+06	809102	358143	583715	1.18046e+06	517614	7.55062e+06	5.30033e+06	6.28641e+06	6.84189e+06	6.23729e+06	7.19593e+06	4.8699e+06	5.15014e+06
LIPID-N-0403	PE(18:0_22:5)	磷脂酰乙醇胺_PE(18:0_22:5)	GP	甘油磷脂类	PE	磷脂酰乙醇胺	792.554	793.562	[M-H]-	C45H80NO8P	597780	569160	582087	557554	614766	510615	695679	437335	3.79123e+06	3.53546e+06	4.06134e+06	4.62167e+06	1.92634e+07	2.08406e+07	1.3554e+07	1.96348e+07	850772	656755	852715	704621	467484	647646	975801	687357	1.09803e+06	1.12369e+06	902080	1.04479e+06	980250	1.34087e+06	915513	926264
LIPID-N-0349	PE(18:1_16:1)	磷脂酰乙醇胺_PE(18:1_16:1)	GP	甘油磷脂类	PE	磷脂酰乙醇胺	714.507	715.515	[M-H]-	C39H74NO8P	607264	583458	438597	521876	434419	272954	444739	1.02047e+06	2.44895e+06	1.95342e+06	3.45178e+06	4.28358e+06	4.95596e+06	5.63928e+06	3.84631e+06	5.18053e+06	625629	606767	1.03395e+06	406850	469060	543796	501877	436473	1.33495e+06	1.11466e+06	1.14316e+06	1.02416e+06	1.20264e+06	1.19738e+06	1.47576e+06	1.00341e+06
LIPID-N-0352	PE(18:1_18:1)	磷脂酰乙醇胺_PE(18:1_18:1)	GP	甘油磷脂类	PE	磷脂酰乙醇胺	742.539	743.547	[M-H]-	C41H78NO8P	2.98967e+06	2.52914e+06	2.66108e+06	2.70491e+06	2.08962e+06	1.91501e+06	2.61572e+06	4.77669e+06	1.25183e+07	1.25661e+07	1.66266e+07	1.96251e+07	3.70393e+06	2.98015e+06	3.09418e+06	4.71361e+06	5.85759e+06	5.11759e+06	7.54971e+06	3.33787e+06	3.57033e+06	4.57472e+06	4.98739e+06	3.78852e+06	8.32717e+06	6.60173e+06	7.60097e+06	6.79727e+06	8.55165e+06	6.49964e+06	6.73105e+06	6.66405e+06
LIPID-N-0368	PE(18:1_18:2)	磷脂酰乙醇胺_PE(18:1_18:2)	GP	甘油磷脂类	PE	磷脂酰乙醇胺	740.523	741.531	[M-H]-	C41H76NO8P	1.3194e+07	1.24692e+07	1.265e+07	1.28357e+07	1.32594e+07	1.347e+07	1.77775e+07	1.60412e+07	4.99924e+07	5.02133e+07	5.02541e+07	7.48636e+07	1.70259e+07	1.68216e+07	1.37637e+07	2.24734e+07	1.45909e+07	1.192e+07	1.87911e+07	8.60864e+06	8.64045e+06	1.13135e+07	1.389e+07	9.61934e+06	1.73875e+07	2.35404e+06	1.60774e+07	1.58456e+07	1.71954e+07	2.26178e+07	1.54744e+07	1.41533e+07
LIPID-N-1078	PE(18:1_18:3)	磷脂酰乙醇胺_PE(18:1_18:3)	GP	甘油磷脂类	PE	磷脂酰乙醇胺	738.507	739.515	[M-H]-	C41H74NO8P	128308	94099.5	94261.5	90608.7	103264	61859	107371	164821	554901	228709	344761	526852	9.06076e+07	8.90832e+07	6.27426e+07	7.16875e+07	96001.9	79250	114981	70164.9	72428.8	87873.6	56446.1	69067.4	79085.5	76238	70834.9	85608.8	63150.8	61724.6	67929.8	47498.1
LIPID-N-0388	PE(18:1_20:3)	磷脂酰乙醇胺_PE(18:1_20:3)	GP	甘油磷脂类	PE	磷脂酰乙醇胺	766.539	767.547	[M-H]-	C43H78NO8P	673102	594599	392453	642970	538480	341966	596440	599535	3.60606e+06	4.30519e+06	4.18762e+06	4.05583e+06	458800	525443	569813	774466	656835	705999	748326	475711	492296	452248	665142	666766	1.08207e+06	1.00707e+06	1.01996e+06	1.0189e+06	1.37388e+06	1.14764e+06	1.37428e+06	1.12898e+06
LIPID-N-0399	PE(18:1_20:4)	磷脂酰乙醇胺_PE(18:1_20:4)	GP	甘油磷脂类	PE	磷脂酰乙醇胺	764.523	765.531	[M-H]-	C43H76NO8P	1.35204e+06	1.43767e+06	1.32884e+06	1.3629e+06	1.4295e+06	1.2484e+06	1.54442e+06	1.83283e+06	3.45206e+06	1.86894e+06	2.66276e+06	4.1297e+06	8.06348e+06	8.06619e+06	4.77144e+06	6.99188e+06	1.71392e+06	1.33381e+06	1.9582e+06	1.25939e+06	1.20633e+06	1.37888e+06	1.53607e+06	1.38488e+06	1.11642e+06	1.11788e+06	882919	941965	1.20656e+06	1.07232e+06	1.27004e+06	1.078e+06
LIPID-N-0362	PE(18:1_22:1)	磷脂酰乙醇胺_PE(18:1_22:1)	GP	甘油磷脂类	PE	磷脂酰乙醇胺	798.601	799.609	[M-H]-	C45H86NO8P	5851.23	5233.85	7610.34	6002.39	6587.58	9594.77	7166.66	9670.11	13.5	13.5	13.5	13.5	3.85611e+06	4.33637e+06	2.39901e+06	4.26056e+06	14690.8	9996.48	10935.2	8481.57	8691.39	8602.06	9146.35	6274.46	9306.05	12580.4	9260.28	7053.62	9745.96	9166.86	13642.6	10686.7
LIPID-N-0416	PE(18:1_22:5)	磷脂酰乙醇胺_PE(18:1_22:5)	GP	甘油磷脂类	PE	磷脂酰乙醇胺	790.539	791.547	[M-H]-	C45H78NO8P	175224	202220	175481	195725	235099	189648	175996	182087	3.05337e+06	2.2881e+06	3.39702e+06	3.95157e+06	13.5	13.5	13.5	13.5	241914	250300	362607	183543	200089	234901	201924	256411	206124	215160	334608	206469	271462	229893	258589	290134
LIPID-N-0363	PE(18:1_24:1)	磷脂酰乙醇胺_PE(18:1_24:1)	GP	甘油磷脂类	PE	磷脂酰乙醇胺	826.633	827.64	[M-H]-	C47H90NO8P	9985.64	8910.1	6996.08	7903.8	8533.98	6405.79	9149.98	9501.96	22506.4	19476.4	17330.9	21800.2	3.06655e+06	3.87262e+06	3.03544e+06	4.04631e+06	11135.5	10785.2	14734.9	8076.58	9374.79	8619.81	9633.67	11434.8	13772.9	11337.5	9548.58	10047.9	15243.8	13599.2	8500.67	10318.2
LIPID-N-0346	PE(18:2_14:0)	磷脂酰乙醇胺_PE(18:2_14:0)	GP	甘油磷脂类	PE	磷脂酰乙醇胺	686.476	687.484	[M-H]-	C37H70NO8P	51013.3	62332	54033.4	66814.3	53595.7	48142	79184.7	79423.1	200878	209247	248214	363674	13251.2	38951.2	19794.7	30547.1	40580.1	42922.2	69038.6	29010.5	28214	50110.8	47264.7	31556.3	72053.6	63468.2	45513.6	56141	41389.7	83886.2	36915	41409.3
LIPID-N-0350	PE(18:2_16:0)	磷脂酰乙醇胺_PE(18:2_16:0)	GP	甘油磷脂类	PE	磷脂酰乙醇胺	714.507	715.515	[M-H]-	C39H74NO8P	1.65839e+07	1.80039e+07	1.54645e+07	1.60816e+07	1.80926e+07	1.68045e+07	2.29426e+07	1.6374e+07	6.12673e+07	6.32659e+07	6.629e+07	8.55113e+07	384140	268185	229144	291354	1.20328e+07	9.6825e+06	1.47385e+07	8.68403e+06	7.89574e+06	9.66955e+06	1.24137e+07	7.82509e+06	8.4019e+06	9.62023e+06	8.16823e+06	8.41125e+06	7.4043e+06	1.27647e+07	7.91119e+06	6.24571e+06
LIPID-N-0382	PE(18:2_18:2)	磷脂酰乙醇胺_PE(18:2_18:2)	GP	甘油磷脂类	PE	磷脂酰乙醇胺	738.507	739.515	[M-H]-	C41H74NO8P	1.36226e+06	1.24593e+06	1.73915e+06	833378	1.65393e+06	640458	2.06822e+06	1.61266e+06	6.23617e+06	6.20685e+06	6.65388e+06	9.41388e+06	9.33373e+07	9.38143e+07	3.23572e+07	3.34932e+07	1.10039e+06	1027568	1.29131e+06	628033	782796	1.00043e+06	783641	645537	1.93271e+06	1.81148e+06	1.52867e+06	1.46304e+06	1.4819e+06	1.94644e+06	1.59949e+06	1.11588e+06
LIPID-N-1085	PE(18:2_18:3)	磷脂酰乙醇胺_PE(18:2_18:3)	GP	甘油磷脂类	PE	磷脂酰乙醇胺	736.492	737.5	[M-H]-	C41H72NO8P	170836	150574	204722	249263	172440	177763	44877.6	173610	617143	677311	704280	1.05597e+06	1.11895e+07	9.62261e+06	7.93e+06	8.11169e+06	89613.2	123489	115739	28937.4	69872.4	88614	65151.4	62151.3	23800.4	141370	141133	137269	122193	57295.4	111296	54430.9
LIPID-N-0375	PE(18:2_22:1)	磷脂酰乙醇胺_PE(18:2_22:1)	GP	甘油磷脂类	PE	磷脂酰乙醇胺	796.586	797.593	[M-H]-	C45H84NO8P	8850.44	6600.47	13502.1	9333.12	10705.5	18151.7	16486.6	8166.82	13.5	13.5	13.5	13.5	1.0891e+06	817944	754819	804127	13583.5	9541.2	10591.3	7425.13	9862	7971.94	7794.62	4088.78	3724.88	5981.86	3533.02	3616.81	3524.06	5699.04	5586.45	3607.42
LIPID-N-1098	PE(18:2_22:5)	磷脂酰乙醇胺_PE(18:2_22:5)	GP	甘油磷脂类	PE	磷脂酰乙醇胺	788.523	789.531	[M-H]-	C45H76NO8P	440321	455697	485196	568515	640326	716202	611880	382159	2.22745e+06	1.83281e+06	2.05657e+06	2.47748e+06	13.5	13.5	13.5	13.5	278279	242475	366543	238056	238729	231515	240638	217446	418690	517474	456873	431425	401482	470700	482925	372220
LIPID-N-0365	PE(18:3_16:0)	磷脂酰乙醇胺_PE(18:3_16:0)	GP	甘油磷脂类	PE	磷脂酰乙醇胺	712.492	713.5	[M-H]-	C39H72NO8P	1.24764e+06	1.39401e+06	1.01604e+06	1.10391e+06	1.2457e+06	759677	1.39841e+06	2.04374e+06	2.88456e+06	3.364e+06	4.3006e+06	5.40104e+06	1.91576e+06	2.14184e+06	2.26283e+06	1.97791e+06	1.12105e+06	934464	1.43732e+06	757168	668708	1.16675e+06	1.20559e+06	675518	1.7077e+06	1.5973e+06	1.26438e+06	1.43246e+06	903453	1.59259e+06	1.24996e+06	777652
LIPID-N-0381	PE(18:3_16:1)	磷脂酰乙醇胺_PE(18:3_16:1)	GP	甘油磷脂类	PE	磷脂酰乙醇胺	710.476	711.484	[M-H]-	C39H70NO8P	165591	204885	141324	131251	137757	63139.4	160765	370673	509968	520946	710281	890553	4.67569e+06	4.50205e+06	4.04277e+06	4.62089e+06	117600	117834	162773	85179	77971.8	131035	91692.1	83836.9	168396	154174	177394	150332	121082	160071	140536	98860.8
LIPID-N-0384	PE(18:3_18:1)	磷脂酰乙醇胺_PE(18:3_18:1)	GP	甘油磷脂类	PE	磷脂酰乙醇胺	738.507	739.515	[M-H]-	C41H74NO8P	413858	471883	448988	444807	390124	313575	461915	833980	1.36006e+06	1.51977e+06	1.56149e+06	2.39839e+06	842261	669803	606086	930920	509769	462958	609425	304715	298267	483721	453438	315319	712040	672345	645601	564926	670302	728126	504772	466563
LIPID-N-0355	PE(19:0_18:2)	磷脂酰乙醇胺_PE(19:0_18:2)	GP	甘油磷脂类	PE	磷脂酰乙醇胺	756.554	757.562	[M-H]-	C42H80NO8P	131651	124365	103940	126740	118001	136978	128704	139090	1.34787e+06	808764	1.41011e+06	1.93122e+06	2.42739e+06	2.0849e+06	1.86247e+06	2.35671e+06	65387.9	58229.5	91721.8	34155.9	51743.2	42432.8	60865.5	31527.3	123358	112936	108878	114215	120254	146085	116320	77860
LIPID-N-0391	PE(19:0_20:4)	磷脂酰乙醇胺_PE(19:0_20:4)	GP	甘油磷脂类	PE	磷脂酰乙醇胺	780.56	781.562	[M-H]-	C44H80NO8P	1.14883e+06	1.17005e+06	881788	991764	1.1566e+06	828418	1.00422e+06	1.56377e+06	8.95995e+06	5.17843e+06	1.10112e+07	1.05883e+07	1.98219e+06	1.74359e+06	1.67281e+06	1.92243e+06	343404	323994	540703	237228	326015	325993	412613	244126	601076	552023	797203	690140	741778	704138	718573	580392
LIPID-N-0418	PE(19:0_22:6)	磷脂酰乙醇胺_PE(19:0_22:6)	GP	甘油磷脂类	PE	磷脂酰乙醇胺	804.55	805.562	[M-H]-	C46H80NO8P	90366	61219.6	53115.6	75705.5	73040.6	60842.3	65601.2	78695.3	1.3354e+06	717004	1.57612e+06	2.02247e+06	8.62891e+06	8.60682e+06	8.75678e+06	1.00801e+07	43467.6	38170.7	62561	30125.2	46629.1	28164.6	42828.7	38771.9	166171	123223	160134	160232	169478	167805	147712	109027
LIPID-N-0373	PE(20:1_18:2)	磷脂酰乙醇胺_PE(20:1_18:2)	GP	甘油磷脂类	PE	磷脂酰乙醇胺	768.554	769.562	[M-H]-	C43H80NO8P	227588	240940	239749	242250	247738	331133	272565	268048	970181	643959	987888	1.2853e+06	780049	743439	1.38028e+06	1.18942e+06	142805	132334	181076	87969.3	114708	99995.9	127492	94524.7	96937.4	104752	91062.2	110123	149897	150260	146976	131231
LIPID-N-1092	PE(20:1_20:4)	磷脂酰乙醇胺_PE(20:1_20:4)	GP	甘油磷脂类	PE	磷脂酰乙醇胺	792.554	793.562	[M-H]-	C45H80NO8P	216115	207649	146611	169934	188408	159607	205172	261233	858475	423924	889968	961550	1.20552e+06	1.25745e+06	974198	1.30833e+06	128168	122641	162597	105552	112807	92187.6	127197	103622	92368.8	81615.3	76718.1	84001.2	112374	87130.8	116539	104621
LIPID-N-1095	PE(20:1_20:5)	磷脂酰乙醇胺_PE(20:1_20:5)	GP	甘油磷脂类	PE	磷脂酰乙醇胺	790.539	791.547	[M-H]-	C45H78NO8P	21330.1	23819	28631.2	20853.9	23418.1	15293.1	27832.8	34104.2	868261	880343	1.32512e+06	1.09088e+06	690114	441542	726316	936682	22224.3	54923.7	47155.4	41205.4	16976.1	35883	44876.8	35882.7	424652	262052	326297	357932	367893	200925	272072	325024
LIPID-N-0354	PE(20:2_16:0)	磷脂酰乙醇胺_PE(20:2_16:0)	GP	甘油磷脂类	PE	磷脂酰乙醇胺	742.539	743.547	[M-H]-	C41H78NO8P	83693.2	77774.1	57122.2	75143.8	75641.7	124744	94993.1	143845	270244	196001	431061	433647	620841	561278	976980	892265	76342.5	109014	126474	59633	85901.8	94502.2	76722.7	88485.8	40749.6	100141	114222	118727	54323	54624.4	165948	52660.5
LIPID-N-0356	PE(20:2_18:0)	磷脂酰乙醇胺_PE(20:2_18:0)	GP	甘油磷脂类	PE	磷脂酰乙醇胺	770.57	771.578	[M-H]-	C43H82NO8P	38529.4	25646.2	17760	18784.3	18029.7	6642.85	22595.5	47897.3	13.5	13.5	13.5	13.5	253050	257607	295889	379344	30173.5	25293.4	35721.2	27715.9	17052	29110	40143.5	23661.1	127852	103981	129772	123209	127963	119184	116124	96349.8
LIPID-N-1096	PE(20:2_20:4)	磷脂酰乙醇胺_PE(20:2_20:4)	GP	甘油磷脂类	PE	磷脂酰乙醇胺	790.539	791.547	[M-H]-	C45H78NO8P	282748	328833	280804	365723	407207	301524	398213	619373	1.64702e+06	946931	1.65575e+06	1.4514e+06	13.5	13.5	13.5	13.5	538637	473051	590807	337916	358525	419718	472162	422067	377628	507471	379100	408659	426974	343517	422328	249935
LIPID-N-1101	PE(20:2_22:5)	磷脂酰乙醇胺_PE(20:2_22:5)	GP	甘油磷脂类	PE	磷脂酰乙醇胺	816.554	817.562	[M-H]-	C47H80NO8P	60393.5	41760.3	28134.9	48122.9	55250.7	47685	62924.5	59633.5	551654	375431	659353	441701	1.59727e+06	2.0561e+06	1.42773e+06	1.6526e+06	53349.4	47087.8	56565.1	41502.2	38747.1	58545.5	63357.5	39019.6	228469	201206	207875	176210	196265	188128	215003	185248
LIPID-N-1105	PE(20:2_22:6)	磷脂酰乙醇胺_PE(20:2_22:6)	GP	甘油磷脂类	PE	磷脂酰乙醇胺	814.539	815.547	[M-H]-	C47H78NO8P	90735.7	123155	71519.8	128720	101350	107965	160420	150797	604345	428116	586558	458471	442619	598329	409496	607955	123114	154358	182084	146997	109439	104580	171582	136334	194745	263848	219867	214897	256595	212378	234188	168300
LIPID-N-0372	PE(20:3_18:0)	磷脂酰乙醇胺_PE(20:3_18:0)	GP	甘油磷脂类	PE	磷脂酰乙醇胺	768.554	769.562	[M-H]-	C43H80NO8P	1.43974e+06	1.65748e+06	1.45884e+06	1.41465e+06	1.57961e+06	1.41876e+06	1.77425e+06	1.73965e+06	2.34096e+06	2.32274e+06	1.99998e+06	2.44771e+06	414777	525460	482030	451484	1.70472e+06	1.336e+06	1.63517e+06	1.39851e+06	1.30697e+06	1.44634e+06	1.79054e+06	1.25836e+06	1.02577e+06	1.03489e+06	979581	1.06343e+06	1.08926e+06	1.23426e+06	926904	905974
LIPID-N-0380	PE(20:4_14:0)	磷脂酰乙醇胺_PE(20:4_14:0)	GP	甘油磷脂类	PE	磷脂酰乙醇胺	710.476	711.484	[M-H]-	C39H70NO8P	53162.3	74334.4	47655.6	58745.9	81639.3	36608.1	85588.2	132397	242531	184801	305582	361359	5.87351e+06	4.55737e+06	2.90196e+06	4.39588e+06	70758.2	51168.9	113275	56830.9	53707.9	69349.5	73404.2	59773.7	85237.2	96278.6	82893	104441	63925.5	89691.3	83488.3	60911.4
LIPID-N-0387	PE(20:4_18:0)	磷脂酰乙醇胺_PE(20:4_18:0)	GP	甘油磷脂类	PE	磷脂酰乙醇胺	766.539	767.547	[M-H]-	C43H78NO8P	2.57296e+07	2.63236e+07	2.5535e+07	2.4698e+07	2.8124e+07	2.39401e+07	2.95454e+07	2.88246e+07	5.89431e+07	5.50169e+07	5.30905e+07	5.79542e+07	315498	275953	223334	300125	2.82856e+07	2.27625e+07	2.73835e+07	2.20391e+07	21638460	2.50016e+07	3.0051e+07	2.16728e+07	1.88222e+07	1.77259e+07	1.63599e+07	1.88933e+07	1.80466e+07	2.19929e+07	1.57148e+07	1.61256e+07
LIPID-N-1104	PE(20:4_20:4)	磷脂酰乙醇胺_PE(20:4_20:4)	GP	甘油磷脂类	PE	磷脂酰乙醇胺	786.507	787.515	[M-H]-	C45H74NO8P	320661	270873	235699	292482	262423	286602	358779	343754	516158	441790	416016	464359	8.80807e+07	8.90975e+07	4.807e+07	6.7686e+07	254783	274828	375815	232371	237558	143934	255730	310944	160440	165749	175035	192227	151342	117256	207982	172863
LIPID-N-1107	PE(20:4_22:6)	磷脂酰乙醇胺_PE(20:4_22:6)	GP	甘油磷脂类	PE	磷脂酰乙醇胺	810.507	811.515	[M-H]-	C47H74NO8P	250934	280899	256190	234912	284759	286473	266019	347928	376971	294059	290979	407256	516801	602189	445819	466210	380059	374953	471818	318280	432562	499886	459410	375324	169626	161426	198789	199071	255026	257419	230748	217692
LIPID-N-0409	PE(20:5_16:1)	磷脂酰乙醇胺_PE(20:5_16:1)	GP	甘油磷脂类	PE	磷脂酰乙醇胺	734.476	735.484	[M-H]-	C41H70NO8P	56728.7	45792.7	42914.3	41818.5	33383.8	13769.4	53950.1	112725	1.03682e+06	1.01329e+06	2.09654e+06	2.02188e+06	480845	482304	133022	413258	35969.8	46780.8	74373.8	34147.6	16908.8	38564.3	46545.8	24708.5	682631	454457	695394	679181	669425	486233	547590	554149
LIPID-N-0412	PE(20:5_18:1)	磷脂酰乙醇胺_PE(20:5_18:1)	GP	甘油磷脂类	PE	磷脂酰乙醇胺	762.507	763.515	[M-H]-	C43H74NO8P	378584	362098	300453	365725	324882	193851	362845	550253	8.92406e+06	8.51957e+06	1.48482e+07	1.79845e+07	1.05341e+06	939769	942965	1.57911e+06	405946	439100	814664	428908	233450	376692	508798	379838	6.56716e+06	5.04602e+06	6.59756e+06	6.63301e+06	7.18402e+06	4.93976e+06	4.97564e+06	5.57749e+06
LIPID-N-0424	PE(20:5_18:2)	磷脂酰乙醇胺_PE(20:5_18:2)	GP	甘油磷脂类	PE	磷脂酰乙醇胺	760.492	761.5	[M-H]-	C43H72NO8P	14919.5	25149	23044.4	26628.9	21484.1	13898.9	14371	30440.1	1.06825e+06	998274	2.03118e+06	2.1994e+06	9.99185e+06	8.89904e+06	9.88461e+06	1.33055e+07	21226.8	23898.8	11147.1	22215.7	18517.5	22898	24376.4	13323.8	613815	364357	516852	559233	575650	381994	402407	397314
LIPID-N-1103	PE(22:2_22:5)	磷脂酰乙醇胺_PE(22:2_22:5)	GP	甘油磷脂类	PE	磷脂酰乙醇胺	844.586	845.593	[M-H]-	C49H84NO8P	14852.5	10726	8407.77	12516.8	12223.5	9553.07	14267.4	10181.6	141313	111222	159255	180648	1.13047e+06	976728	1.19168e+06	1.48888e+06	14286.4	9229.26	18166.2	9001.08	8827.34	11859.2	15466.5	9107.92	47420	42393.9	52475.1	51715.6	48656.4	36770.6	41192.5	34701.8
LIPID-N-1102	PE(22:3_20:4)	磷脂酰乙醇胺_PE(22:3_20:4)	GP	甘油磷脂类	PE	磷脂酰乙醇胺	816.554	817.562	[M-H]-	C47H80NO8P	110959	152644	100509	114177	139960	88824.3	156853	209513	476881	341323	600012	564054	162747	203660	136833	184817	195130	126491	306417	154151	181666	175221	198278	181122	133302	184665	153956	135713	178441	143581	155512	112400
LIPID-N-0413	PE(22:6_16:0)	磷脂酰乙醇胺_PE(22:6_16:0)	GP	甘油磷脂类	PE	磷脂酰乙醇胺	762.507	763.515	[M-H]-	C43H74NO8P	1.79258e+07	1.879e+07	1.49618e+07	1.72747e+07	1.7655e+07	1.84526e+07	1.89523e+07	2.06656e+07	5.81667e+07	3.87245e+07	5.21033e+07	5.66026e+07	582718	593099	401409	596524	2.05822e+07	2.11764e+07	2.35653e+07	1.69166e+07	1.62404e+07	1.80103e+07	1.83293e+07	1.94786e+07	2.51041e+07	2.30272e+07	2.64931e+07	2.80106e+07	2.40472e+07	2.39061e+07	2.49439e+07	2.23846e+07
LIPID-N-0426	PE(22:6_18:1)	磷脂酰乙醇胺_PE(22:6_18:1)	GP	甘油磷脂类	PE	磷脂酰乙醇胺	788.523	789.531	[M-H]-	C45H76NO8P	4.84607e+06	5.27681e+06	4.21953e+06	5.10786e+06	5.26514e+06	5.16835e+06	5.36723e+06	4.71452e+06	2.42981e+07	1.79307e+07	2.22766e+07	2.90718e+07	4.87891e+07	5.43364e+07	5.02212e+07	5.58534e+07	6.5339e+06	5.9714e+06	6.81183e+06	5.13852e+06	5.11098e+06	5.90308e+06	5.83503e+06	6.75342e+06	7.07703e+06	5.8101e+06	7.41742e+06	6.61251e+06	8.65775e+06	5.44099e+06	6.58258e+06	7.21448e+06
LIPID-N-0430	PE(22:6_18:2)	磷脂酰乙醇胺_PE(22:6_18:2)	GP	甘油磷脂类	PE	磷脂酰乙醇胺	786.507	787.515	[M-H]-	C45H74NO8P	644936	116460	521666	630252	548154	644643	652826	513624	3.96181e+06	3.5462e+06	5.50868e+06	6.36835e+06	2.16722e+07	2.22104e+07	2.22212e+07	2.48183e+07	503082	638637	703860	432247	404250	446441	403944	617904	1.38271e+06	1.28127e+06	1.44692e+06	1.51988e+06	1.42279e+06	1.17375e+06	1.28201e+06	1.10062e+06
LIPID-N-0428	PE(22:6_20:1)	磷脂酰乙醇胺_PE(22:6_20:1)	GP	甘油磷脂类	PE	磷脂酰乙醇胺	816.554	817.562	[M-H]-	C47H80NO8P	130974	107064	86465	111800	116003	123015	112484	104891	580597	281843	606745	635487	5.32427e+06	4.85782e+06	4.84576e+06	5.4349e+06	97264.9	84474.4	123359	86493.4	76357.9	60389.3	85402.5	102579	130583	134313	119152	136893	192548	111919	187378	169142
LIPID-N-0345	PE(24:0_18:1)	磷脂酰乙醇胺_PE(24:0_18:1)	GP	甘油磷脂类	PE	磷脂酰乙醇胺	828.648	829.656	[M-H]-	C47H92NO8P	4746.59	4363.68	3372.38	4520.29	2493.57	2661.24	2478.25	2684.09	8592.14	7656.81	8562.49	8916.32	315362	416650	552693	538354	4620.07	4986.47	5820.71	3377.73	4002.72	4025.16	5075.21	5082.67	4751.73	4995.31	6118.32	5134.87	6827.93	6298.62	3685.04	4631.46
LIPID-N-0806	PE(O-15:1_20:4)	磷脂酰乙醇胺_PE(O-15:1_20:4)	GP	甘油磷脂类	PE-O	磷脂酰乙醇胺(醚键)	708.497	709.505	[M-H]-	C40H72NO7P	15440	18587.3	11895.3	13080.8	20356.8	23159.9	29946.6	26581.6	13.5	13.5	13.5	13.5	9363.28	16754	8020.68	13189.8	6691.81	24100.2	30363.7	22408.1	14905.3	13267.4	12058.4	13608.2	28845.3	13824.1	20945.3	25278.8	35113.1	21985.4	35223.7	28492.3
LIPID-N-0788	PE(O-16:0_20:4)	磷脂酰乙醇胺_PE(O-16:0_20:4)	GP	甘油磷脂类	PE-O	磷脂酰乙醇胺(醚键)	724.528	725.536	[M-H]-	C41H76NO7P	110651	106946	95787.6	95318.4	117995	122503	139860	184823	206119	296480	149888	209095	13.5	13.5	13.5	13.5	164632	139780	204817	111480	110920	146246	167689	137393	106733	102004	118184	81886.9	107582	104211	136366	87967.3
LIPID-N-0792	PE(O-16:0_22:4)	磷脂酰乙醇胺_PE(O-16:0_22:4)	GP	甘油磷脂类	PE-O	磷脂酰乙醇胺(醚键)	752.559	753.567	[M-H]-	C43H80NO7P	36703.9	42879.2	40151.4	44247.5	53474.9	43634.3	37552.2	72636.6	161423	90922.2	159009	137409	179504	294630	169854	185819	83611	48729.3	84701.6	52254.7	51544.4	67266.7	50140.1	58657.9	16618.5	31903.8	25199.1	29500.8	21496.8	26294.7	29006.4	21022.4
LIPID-N-0812	PE(O-16:0_22:5)	磷脂酰乙醇胺_PE(O-16:0_22:5)	GP	甘油磷脂类	PE-O	磷脂酰乙醇胺(醚键)	750.544	751.552	[M-H]-	C43H78NO7P	109187	93543.1	82066.9	100095	113697	80615.6	102358	107306	13.5	13.5	13.5	13.5	193168	215998	125674	179268	110592	77586.5	121223	83150.3	74932.8	100831	102660	93638.2	380326	344445	333059	383015	402658	295344	459598	445889
LIPID-N-0748	PE(O-16:1_16:1)	磷脂酰乙醇胺_PE(O-16:1_16:1)	GP	甘油磷脂类	PE-O	磷脂酰乙醇胺(醚键)	672.497	673.505	[M-H]-	C37H72NO7P	17603.9	16600.4	12292.6	7930.2	20061.4	16056.8	16649.4	34392	92339.3	61516.4	83033.2	66799.7	13.5	13.5	13.5	13.5	9679.48	19927.7	26913.7	10810.4	14357.8	24003.7	26047.6	21124.9	34774.2	35890.5	26150.4	29777	36223.2	23479	22964.3	41767.9
LIPID-N-0789	PE(O-16:1_20:3)	磷脂酰乙醇胺_PE(O-16:1_20:3)	GP	甘油磷脂类	PE-O	磷脂酰乙醇胺(醚键)	724.528	725.536	[M-H]-	C41H76NO7P	99457.9	99713.7	78842.3	99967.5	113031	106927	123831	145798	989463	583413	767700	989910	87129.1	94907.5	72943.4	99946	149008	115573	146634	115434	104721	125906	138265	114503	84494.7	102440	102066	83450	78519.6	94993.6	112042	78379.8
LIPID-N-0809	PE(O-16:1_20:4)	磷脂酰乙醇胺_PE(O-16:1_20:4)	GP	甘油磷脂类	PE-O	磷脂酰乙醇胺(醚键)	722.512	723.52	[M-H]-	C41H74NO7P	2.62807e+06	2.73119e+06	2.37746e+06	2.78328e+06	3.11998e+06	2.88517e+06	3.61715e+06	4.57028e+06	7.27878e+06	4.59733e+06	6.1706e+06	6.27994e+06	737559	1.07856e+06	652794	826973	4.52156e+06	3.43654e+06	4.66944e+06	3.0613e+06	3.12173e+06	3.72107e+06	4.01713e+06	3.50948e+06	2.69156e+06	3.04847e+06	2.66397e+06	2.64831e+06	2.70911e+06	2.68154e+06	3.14926e+06	2.35899e+06
LIPID-N-0831	PE(O-16:1_20:5)	磷脂酰乙醇胺_PE(O-16:1_20:5)	GP	甘油磷脂类	PE-O	磷脂酰乙醇胺(醚键)	720.497	721.505	[M-H]-	C41H72NO7P	28364	30270.4	15177.7	32241.7	19183.2	9103.37	23457	36407.9	397261	240033	423631	354422	7.73795e+06	8.71758e+06	5.46522e+06	7.13316e+06	36538.6	36521.3	26837.1	28965.1	20132.6	29117.8	28448.6	15640.5	263550	214272	195378	221927	245573	151358	253367	247050
LIPID-N-0759	PE(O-16:1_22:1)	磷脂酰乙醇胺_PE(O-16:1_22:1)	GP	甘油磷脂类	PE-O	磷脂酰乙醇胺(醚键)	756.591	757.599	[M-H]-	C43H84NO7P	7552.89	5760.59	6700.84	5554.08	6412.91	5943.66	5656.78	11055.9	19780	15030.5	23282.3	19025.1	241992	250228	302222	358104	7899.94	10136.5	14083.8	6546.79	6956.29	8027.49	8587.63	6731.15	10990.1	13169.4	14218.7	12246.4	16330.9	11322.3	13878.3	10626.2
LIPID-N-0840	PE(O-16:1_22:5)	磷脂酰乙醇胺_PE(O-16:1_22:5)	GP	甘油磷脂类	PE-O	磷脂酰乙醇胺(醚键)	748.528	749.536	[M-H]-	C43H76NO7P	387642	380752	265118	416320	400411	335157	419018	370536	2.80394e+06	2.34728e+06	3.22799e+06	2.73869e+06	15150.5	30164.2	17049.6	27143.7	425297	325876	416599	339031	277023	371179	417193	325485	1.27195e+06	1.34665e+06	1.29615e+06	1.32436e+06	1.23092e+06	1.22848e+06	1.29484e+06	1.28313e+06
LIPID-N-0857	PE(O-16:1_22:6)	磷脂酰乙醇胺_PE(O-16:1_22:6)	GP	甘油磷脂类	PE-O	磷脂酰乙醇胺(醚键)	746.512	747.52	[M-H]-	C43H74NO7P	795027	675549	637355	846490	841308	737699	977471	1.03705e+06	3.56692e+06	3.40667e+06	2.93093e+06	3.05636e+06	3.16808e+06	3.54391e+06	2.61633e+06	4.04309e+06	1.34496e+06	1.07755e+06	1.30989e+06	1.00639e+06	773628	1.05969e+06	1.32306e+06	1.09548e+06	1.65271e+06	1.74936e+06	1.5623e+06	1.51454e+06	1.67878e+06	1.68071e+06	1.74031e+06	1.54092e+06
LIPID-N-0751	PE(O-17:1_18:1)	磷脂酰乙醇胺_PE(O-17:1_18:1)	GP	甘油磷脂类	PE-O	磷脂酰乙醇胺(醚键)	714.544	715.552	[M-H]-	C40H78NO7P	22235.4	13735.9	13077.7	14513.1	14468.2	12494.5	19393.2	25259.2	136125	95726.4	114767	149642	3.08488e+06	3.73607e+06	2.79363e+06	3.37782e+06	23773.1	22175.6	29124.8	14242.7	15846.3	25126.3	25962.9	18402.4	67168.1	65998.3	82763.2	72364.7	90163.3	63550.3	54561.4	57624.5
LIPID-N-0811	PE(O-17:1_20:4)	磷脂酰乙醇胺_PE(O-17:1_20:4)	GP	甘油磷脂类	PE-O	磷脂酰乙醇胺(醚键)	736.528	737.536	[M-H]-	C42H76NO7P	272646	303342	269806	354528	315525	265379	346472	428847	1.9833e+06	1.37223e+06	2.00958e+06	2.25676e+06	137541	182849	117057	223910	448574	402775	612313	349970	365314	466318	431088	352741	871182	988020	995006	936545	933878	743795	990179	777912
LIPID-N-0816	PE(O-17:1_22:4)	磷脂酰乙醇胺_PE(O-17:1_22:4)	GP	甘油磷脂类	PE-O	磷脂酰乙醇胺(醚键)	764.559	765.567	[M-H]-	C44H80NO7P	33192.6	28654.2	25028.6	34307.4	37868.9	30632.1	47992.8	52376	130375	98946.7	120381	164143	1.62753e+06	2.31263e+06	1.70262e+06	2.16315e+06	39198.9	38074.9	60486.3	29535.1	37299.4	37841.3	36020.8	32982.3	40268.1	52159.1	49537.5	47836.3	46689.4	49186.5	51296.5	40031.5
LIPID-N-0841	PE(O-17:1_22:5)	磷脂酰乙醇胺_PE(O-17:1_22:5)	GP	甘油磷脂类	PE-O	磷脂酰乙醇胺(醚键)	762.544	763.552	[M-H]-	C44H78NO7P	19962.4	19068.7	16639.6	21741.5	36482.6	21818.6	26378.1	23962	650168	438187	799405	659314	207606	197736	124946	177362	27079.5	22926.1	23156.6	20911.4	18350.1	23165.7	17568.9	22067.2	219243	212318	216165	181764	196505	181350	149628	145368
LIPID-N-0858	PE(O-17:1_22:6)	磷脂酰乙醇胺_PE(O-17:1_22:6)	GP	甘油磷脂类	PE-O	磷脂酰乙醇胺(醚键)	760.528	761.536	[M-H]-	C44H76NO7P	32164.8	31754	21667.6	24039.7	33592.1	33130.6	26148	49234.8	485936	356732	314617	349212	526681	652823	576992	674775	48779.2	36462.8	46617.5	33592.4	31807.8	44358.2	32472.9	31377.5	169679	207038	151058	177549	163507	163384	124901	144590
LIPID-N-0752	PE(O-18:0_18:2)	磷脂酰乙醇胺_PE(O-18:0_18:2)	GP	甘油磷脂类	PE-O	磷脂酰乙醇胺(醚键)	728.559	729.567	[M-H]-	C41H80NO7P	105576	88307.6	170144	127902	143820	257047	223973	103865	70309.4	142878	110295	163516	458335	436881	300409	435227	213887	148653	115647	112795	119880	112290	112808	70964.6	42077.5	54660.2	32658.3	32063.9	37931.6	57657.4	57138.9	32264.8
LIPID-N-0742	PE(O-18:0_20:1)	磷脂酰乙醇胺_PE(O-18:0_20:1)	GP	甘油磷脂类	PE-O	磷脂酰乙醇胺(醚键)	758.606	759.614	[M-H]-	C43H86NO7P	74214.5	46189.2	161465	116723	110332	197033	170798	116030	148609	244824	142175	243673	198443	358038	95347.1	213855	308136	143209	74466.6	101906	115160	118104	78181.2	37375.3	76138.7	100562	49367.8	26710	57498.1	80142.7	169405	84161.7
LIPID-N-0793	PE(O-18:0_20:4)	磷脂酰乙醇胺_PE(O-18:0_20:4)	GP	甘油磷脂类	PE-O	磷脂酰乙醇胺(醚键)	752.559	753.567	[M-H]-	C43H80NO7P	90588.1	77155.4	80297.6	94214.9	93697.2	90369.4	104144	172331	241225	186487	238272	304341	365588	897600	176238	565044	139973	117456	168865	98329.4	108657	142872	125031	113665	90778.8	96464.7	92689	94748.2	91978	94537	95132.9	83611.2
LIPID-N-0784	PE(O-18:0_22:3)	磷脂酰乙醇胺_PE(O-18:0_22:3)	GP	甘油磷脂类	PE-O	磷脂酰乙醇胺(醚键)	782.606	783.614	[M-H]-	C45H86NO7P	11902.6	10076.1	9432.04	11083.3	9750.69	5542.08	10037.1	21348.4	25595.8	16283.8	33379.2	31784	344625	376795	210171	366238	16556	13995.5	18006.7	14648.7	15855.2	17984	21667.4	15952.6	20779.1	21343.3	27232.9	23319.9	26141.7	17281.2	23174.8	23518.9
LIPID-N-0817	PE(O-18:0_22:5)	磷脂酰乙醇胺_PE(O-18:0_22:5)	GP	甘油磷脂类	PE-O	磷脂酰乙醇胺(醚键)	778.575	779.583	[M-H]-	C45H82NO7P	45505	38935.8	36881.8	42739.9	48316.5	33911.7	58920.7	52179.4	299736	222284	281754	362426	30768.5	32507.8	21922.5	40781.7	58105.2	34847.9	50085.6	32633	30508.4	49354.6	51020.1	34343.5	100237	91267.2	111155	120058	112048	110004	106756	109817
LIPID-N-0843	PE(O-18:0_22:6)	磷脂酰乙醇胺_PE(O-18:0_22:6)	GP	甘油磷脂类	PE-O	磷脂酰乙醇胺(醚键)	776.559	777.567	[M-H]-	C45H80NO7P	28640.4	20223.6	26635.1	20198.8	26745.6	19792.8	34613.2	29036.9	245945	226316	274382	353804	358999	388541	288077	360152	43298.8	33085.2	42663.7	30663.7	26510.9	37703.1	39219.1	29725.4	38399.5	49747.5	41553.3	46472	35902.8	47102.2	39571.8	27983.4
LIPID-N-0758	PE(O-18:1_20:1)	磷脂酰乙醇胺_PE(O-18:1_20:1)	GP	甘油磷脂类	PE-O	磷脂酰乙醇胺(醚键)	756.591	757.599	[M-H]-	C43H84NO7P	76673.7	57672.5	112276	81695.1	91555.7	128666	101727	75761.2	146642	207113	104127	172348	318227	480275	216778	360826	108559	77522.5	85705	52620.1	62892.1	55361.5	70241.8	43072.9	54145.4	91861.4	48586.8	42947.5	51118.1	56125.3	48662.4	42323.6
LIPID-N-0814	PE(O-18:1_20:4)	磷脂酰乙醇胺_PE(O-18:1_20:4)	GP	甘油磷脂类	PE-O	磷脂酰乙醇胺(醚键)	750.544	751.552	[M-H]-	C43H78NO7P	1.62037e+06	1.55179e+06	1.39538e+06	1.80946e+06	1.70894e+06	1.48898e+06	1.86475e+06	3.39931e+06	5.15205e+06	4.09223e+06	4.53626e+06	5.98635e+06	156185	589728	175008	532253	2.79756e+06	2.47963e+06	3.4938e+06	2.04941e+06	1.96141e+06	2.54808e+06	2.64297e+06	2.20966e+06	1.68653e+06	1.77803e+06	1.70886e+06	1.78468e+06	1.81642e+06	1.83266e+06	1.6986e+06	1.32353e+06
LIPID-N-0763	PE(O-18:1_22:1)	磷脂酰乙醇胺_PE(O-18:1_22:1)	GP	甘油磷脂类	PE-O	磷脂酰乙醇胺(醚键)	784.622	785.63	[M-H]-	C45H88NO7P	4534.76	3095.4	4434.34	4103.02	3896.81	4946.31	4553.65	5929.54	13657.7	8384.94	11511.4	13267.7	8.19126e+06	8.08083e+06	4.94297e+06	7.7933e+06	6579.22	5120.38	6878.41	3225.87	4323.42	3908.43	4273.76	4641.21	6393.1	8439.96	6371.64	6410.56	7283.8	5693.28	4304.87	5163.32
LIPID-N-0783	PE(O-18:1_22:2)	磷脂酰乙醇胺_PE(O-18:1_22:2)	GP	甘油磷脂类	PE-O	磷脂酰乙醇胺(醚键)	782.606	783.614	[M-H]-	C45H86NO7P	5820.97	3165.89	4949.65	5883.26	5473.17	2134.24	4149.37	8583.68	11975.6	8821.63	10473.5	14372	8802.33	15921	8999.86	16355.9	5272.32	6078.38	5201.69	4803.21	4351.09	6939.16	5605.6	4315.72	7717.96	6387.95	5711.83	7576.18	8731.91	6361.43	4838.5	6152.97
LIPID-N-0842	PE(O-18:1_22:5)	磷脂酰乙醇胺_PE(O-18:1_22:5)	GP	甘油磷脂类	PE-O	磷脂酰乙醇胺(醚键)	776.559	777.567	[M-H]-	C45H80NO7P	69221.6	66350.8	59232.3	59825.3	73466.5	73139	91254.1	101052	1.82866e+06	1.32229e+06	1.85101e+06	2.01584e+06	11762.1	13177.9	9830	16096.2	98365.7	84235.6	109066	71151.3	55269	66816.8	93251.7	67547.2	343730	251213	283319	305238	346954	282770	277626	214978
LIPID-N-0859	PE(O-18:1_22:6)	磷脂酰乙醇胺_PE(O-18:1_22:6)	GP	甘油磷脂类	PE-O	磷脂酰乙醇胺(醚键)	774.544	775.552	[M-H]-	C45H78NO7P	464992	412348	447246	539333	484842	489618	577755	669013	1.27364e+06	1.56294e+06	1.61908e+06	2.04157e+06	2.11974e+06	2.3168e+06	1.73586e+06	2.54707e+06	845223	666114	816189	613685	599622	689270	810557	630948	815528	968910	805659	865802	794665	899208	747644	618767
LIPID-N-0791	PE(O-18:2_18:2)	磷脂酰乙醇胺_PE(O-18:2_18:2)	GP	甘油磷脂类	PE-O	磷脂酰乙醇胺(醚键)	724.528	725.536	[M-H]-	C41H76NO7P	71250.1	72116.4	51890.3	58620.9	65897.1	67440.3	80343.3	92397	263653	162145	219847	249799	1.76789e+06	2.25667e+06	1.44683e+06	2.1537e+06	80386.5	73247.1	101956	55611.9	62340.6	77917.7	81488.3	82972.4	130723	98670.2	123992	110948	154321	110029	127593	104953
LIPID-N-0837	PE(O-18:2_20:4)	磷脂酰乙醇胺_PE(O-18:2_20:4)	GP	甘油磷脂类	PE-O	磷脂酰乙醇胺(醚键)	748.528	749.536	[M-H]-	C43H76NO7P	542537	1.07601e+06	939583	810447	1.04663e+06	673302	1.2317e+06	1.54416e+06	2.94669e+06	2.21257e+06	2.86802e+06	3.36365e+06	81229.9	287820	222477	235627	1.69423e+06	1.27939e+06	1.78985e+06	1.18244e+06	1.11558e+06	1.38616e+06	1.47304e+06	1.30837e+06	902686	997701	934005	815310	924132	914044	1.00405e+06	514340
LIPID-N-0856	PE(O-18:2_20:5)	磷脂酰乙醇胺_PE(O-18:2_20:5)	GP	甘油磷脂类	PE-O	磷脂酰乙醇胺(醚键)	746.512	747.52	[M-H]-	C43H74NO7P	8411.68	9513.73	6480.2	8576.97	7550.2	6250.35	23781.7	8286.79	137788	51278.3	184380	145159	3.40588e+06	3.77812e+06	2.47472e+06	3.44441e+06	9646.15	12725.5	24740	3981.01	2239.53	3991.99	6319.14	12258.8	101724	52927.9	83748.2	73235.4	100590	57923	69331.3	108331
LIPID-N-0861	PE(O-18:2_22:5)	磷脂酰乙醇胺_PE(O-18:2_22:5)	GP	甘油磷脂类	PE-O	磷脂酰乙醇胺(醚键)	774.544	775.552	[M-H]-	C45H78NO7P	131684	127088	97247	109512	115604	92603	124669	120582	987718	878981	968373	1.03975e+06	94454.4	109682	103736	174299	149319	121412	156576	131706	98373.1	143869	131207	110595	743751	588089	607617	637380	585701	497362	533928	473634
LIPID-N-0871	PE(O-18:2_22:6)	磷脂酰乙醇胺_PE(O-18:2_22:6)	GP	甘油磷脂类	PE-O	磷脂酰乙醇胺(醚键)	772.528	773.536	[M-H]-	C45H76NO7P	503959	477529	390195	451887	485247	533649	589506	611286	2.1248e+06	1.73516e+06	1.72067e+06	1.62361e+06	966454	1.22665e+06	798837	1.25131e+06	1.14657e+06	854901	991802	848622	586657	714236	1.03321e+06	872954	1.04106e+06	1.23538e+06	900189	975717	989583	1.0069e+06	859072	856412
LIPID-N-0855	PE(O-18:3_20:4)	磷脂酰乙醇胺_PE(O-18:3_20:4)	GP	甘油磷脂类	PE-O	磷脂酰乙醇胺(醚键)	746.512	747.52	[M-H]-	C43H74NO7P	26665.4	14575.5	27537.7	33312.8	45910.2	54347.3	38084.1	26633.3	139492	90011.4	127053	94797.9	1.6816e+06	2.24281e+06	1.50295e+06	1.84803e+06	51297.3	52138.6	70229.2	31763.6	29890	12392.3	19383.9	38567.9	58069.7	58304.2	53019.3	52097.9	59353.8	53117.6	36342	33039.1
LIPID-N-0731	PE(O-20:0_16:0)	磷脂酰乙醇胺_PE(O-20:0_16:0)	GP	甘油磷脂类	PE-O	磷脂酰乙醇胺(醚键)	732.591	733.599	[M-H]-	C41H84NO7P	6926.11	10300.2	8353.16	8586	10040.9	25027.9	10949.7	15119.2	25136.7	23218.4	21070.7	31734.6	139222	122518	107380	132951	26435.8	31012.3	22990.9	21684.5	26073.9	20786.6	18287.8	19287.4	17251.8	23791.8	18077.7	17127.4	24304.9	17271.3	36369.9	24146.9
LIPID-N-0741	PE(O-20:0_18:1)	磷脂酰乙醇胺_PE(O-20:0_18:1)	GP	甘油磷脂类	PE-O	磷脂酰乙醇胺(醚键)	758.606	759.614	[M-H]-	C43H86NO7P	20326.5	20046.9	20142.3	19167	19598.5	29388	24346.1	41174.9	79517.5	79753.5	75672.7	101786	22456.4	52442.8	24058.4	36701.7	49826	38632.7	36385.6	28101.9	35590.4	33171.4	38633	28542.6	52458	54560.7	38312.8	43729.7	45495.8	53055.7	63733.8	50844.4
LIPID-N-0801	PE(O-20:0_22:4)	磷脂酰乙醇胺_PE(O-20:0_22:4)	GP	甘油磷脂类	PE-O	磷脂酰乙醇胺(醚键)	808.622	809.63	[M-H]-	C47H88NO7P	4115.37	3218.87	5010.64	6309.67	6984.17	6931.76	4380.91	9880.89	4579.93	6669.42	5430.28	7091.6	108814	181377	65701.9	124392	8451.89	7975.83	10472.8	6238.99	9087.12	10126	9446.63	10206.1	2649.12	2406.06	2985.04	3432.6	2434.39	2812.58	3534.17	2778.43
LIPID-N-0846	PE(O-20:0_22:6)	磷脂酰乙醇胺_PE(O-20:0_22:6)	GP	甘油磷脂类	PE-O	磷脂酰乙醇胺(醚键)	804.591	805.599	[M-H]-	C47H84NO7P	3334.12	2654.64	2693.62	4672.22	2975.59	4408.3	3829.58	4563.04	13.5	13.5	13.5	13.5	10157.8	12939.1	5802.92	9292.6	7638.71	4986.44	5218.6	4246.28	5272.82	4838.14	8393.37	5043.47	8060.6	7511.06	5426.38	6753.18	6249.44	8998.62	5847.06	3535.14
LIPID-N-0760	PE(O-20:1_18:1)	磷脂酰乙醇胺_PE(O-20:1_18:1)	GP	甘油磷脂类	PE-O	磷脂酰乙醇胺(醚键)	756.591	757.599	[M-H]-	C43H84NO7P	17078.9	13431.3	11622.6	15879.6	11602	15854.6	17520	26041.9	58784.1	53262.9	51869.8	58551.9	13.5	13.5	13.5	13.5	30938	28683.2	34150.7	18381.1	21616.7	25199	30422.5	21992.3	40029.5	34534.7	31330.7	37994	40716.7	35081.3	32073	28092.9
LIPID-N-0762	PE(O-20:1_20:1)	磷脂酰乙醇胺_PE(O-20:1_20:1)	GP	甘油磷脂类	PE-O	磷脂酰乙醇胺(醚键)	784.622	785.63	[M-H]-	C45H88NO7P	4908.3	2615.07	7224.94	5980.81	6823.85	12266.1	8640.4	6593.72	10445.3	23446	6140.7	12360.8	54021.5	91726.4	44970.8	73146.9	10617.7	7800.51	6575.59	5121.7	6528.74	5010.48	7888.83	5707.7	5433.87	5044.5	2885.68	2701.9	2838.13	5283.73	3586.92	2246.21
LIPID-N-0826	PE(O-20:1_22:4)	磷脂酰乙醇胺_PE(O-20:1_22:4)	GP	甘油磷脂类	PE-O	磷脂酰乙醇胺(醚键)	806.606	807.614	[M-H]-	C47H86NO7P	9548.03	8483.42	7169.32	14156	10233.5	10074.6	10587.7	16875.1	15310.4	9184.34	12240.5	16888.2	11596.5	46435.3	17539.9	43650.9	16869.7	16889	21181.3	13708.4	16138.6	18282.2	18057.5	17599.5	7360.25	7362.96	7962.73	6988.48	6591.73	6890.27	6634.54	4548.68
LIPID-N-0845	PE(O-20:1_22:5)	磷脂酰乙醇胺_PE(O-20:1_22:5)	GP	甘油磷脂类	PE-O	磷脂酰乙醇胺(醚键)	804.591	805.599	[M-H]-	C47H84NO7P	9	9	9	9	9	9	9	9	13.5	13.5	13.5	13.5	17181.9	17683.5	9077.97	13964.4	3808.2	2588.84	4208.26	3326.42	3841.29	3414.68	5530.68	1827.78	5163.55	4705.79	3220.32	4231.09	3794.1	6611.91	4020.28	3034.72
LIPID-N-0860	PE(O-20:3_20:4)	磷脂酰乙醇胺_PE(O-20:3_20:4)	GP	甘油磷脂类	PE-O	磷脂酰乙醇胺(醚键)	774.544	775.552	[M-H]-	C45H78NO7P	14447.2	14881.7	14670.6	24621.4	10866.9	25609.3	17810.6	22191.7	13.5	13.5	13.5	13.5	13.5	13.5	13.5	13.5	32464.7	23650.4	35578.5	23109.7	17512.8	32611.6	28263.3	25609.7	5193.89	4282.37	6470.93	6778.41	7794.28	4758.61	11094.4	2462.01
LIPID-N-0810	PE(O-20:5_16:0)	磷脂酰乙醇胺_PE(O-20:5_16:0)	GP	甘油磷脂类	PE-O	磷脂酰乙醇胺(醚键)	722.512	723.52	[M-H]-	C41H74NO7P	26909.6	35347.6	20561.5	11463	32851.8	26913.2	60698.4	66241.5	13.5	13.5	13.5	13.5	13.5	13.5	13.5	13.5	45896.8	42150.9	42118.1	57744.7	45883.3	58206.3	45877.5	99070.2	16850.9	23468.4	35625.6	31315.4	45848.1	29191.3	22607.7	70702
LIPID-N-0764	PE(O-22:0_18:2)	磷脂酰乙醇胺_PE(O-22:0_18:2)	GP	甘油磷脂类	PE-O	磷脂酰乙醇胺(醚键)	784.622	785.63	[M-H]-	C45H88NO7P	2738.24	3479.54	2526.71	4239.71	4249.21	4439.68	4616.11	4099.95	13.5	13.5	13.5	13.5	13.5	13.5	13.5	13.5	4050.44	3550.28	4734.11	3164.91	4265.94	3520.01	3717.62	2878.99	2578.53	3360.7	3164.46	2832.6	3020.29	3660.08	3549.4	2319.61
LIPID-N-0850	PE(O-22:0_22:6)	磷脂酰乙醇胺_PE(O-22:0_22:6)	GP	甘油磷脂类	PE-O	磷脂酰乙醇胺(醚键)	832.622	833.63	[M-H]-	C49H88NO7P	9	9	9	9	9	9	9	9	7977.17	4878.36	5719.9	7692.66	13.5	13.5	13.5	13.5	3110.78	2910.59	4260.67	2182.28	2487.25	3154.28	4599.22	2774.96	5963.03	3480.74	4456.31	3921.41	3628.68	6020	3494.56	3509.88
LIPID-N-0825	PE(O-22:1_20:4)	磷脂酰乙醇胺_PE(O-22:1_20:4)	GP	甘油磷脂类	PE-O	磷脂酰乙醇胺(醚键)	806.606	807.614	[M-H]-	C47H86NO7P	8097.46	7824.94	5716.75	12347.9	8807.06	9534.17	8113.49	15601.4	18891.4	14729.1	10478.8	19611	7201.64	10888	5728.35	6660.28	19146.9	13531.5	17899.4	7804.76	12834.8	16588.2	14527.3	14857	9055.54	11688.3	8570.5	8122.8	7665.22	9174.09	10220.3	6755.78
LIPID-P-1352	PE(P-14:0_20:4)	磷脂酰乙醇胺_PE(P-14:0_20:4)	GP	甘油磷脂类	PE-P	磷脂酰乙醇胺(烯醚键)	696.497	695.489	[M+H]+	C39H70NO7P	14001.5	26134.3	22496.8	24138.6	44963.3	32689.8	21198.8	47170.2	27811.9	27358.8	50059.9	26099.3	22114.6	30634.9	15650.1	20546	19621.6	21312.1	27409.8	20199.3	18782.9	11351.8	16090	23668	32535.9	35779.8	34614.7	29367.4	38653.8	34973.4	30344.5	26440.5
LIPID-P-1386	PE(P-14:0_22:6)	磷脂酰乙醇胺_PE(P-14:0_22:6)	GP	甘油磷脂类	PE-P	磷脂酰乙醇胺(烯醚键)	720.497	719.489	[M+H]+	C41H70NO7P	28876.8	33472.5	25500.6	33079.2	40708.9	38143.6	42148.8	60929.2	53347.5	55460	44213.2	47161.2	25688.2	54016.1	37878.1	49216.7	34083.1	26680.5	45198.9	23772.2	24252.6	22098.1	31163.8	20649.5	54906.9	66049.2	63788.1	52060.4	70522.1	72834	66356.2	39759.9
LIPID-P-0651	PE(P-15:0_20:4)	磷脂酰乙醇胺_PE(P-15:0_20:4)	GP	甘油磷脂类	PE-P	磷脂酰乙醇胺(烯醚键)	710.512	709.505	[M+H]+	C40H72NO7P	26548.5	15619.6	24227.9	19295.4	29053.1	23062.7	31156.4	26555.8	59809	25819	32416.2	59945	51397.6	89584.1	35746.5	72974.5	34933.5	20892.4	41264.7	31909.1	27451.2	43310.1	25751.1	26918	42909.4	60743.8	53177.8	50246.4	51532.2	46599.2	53687.1	53704.6
LIPID-P-1309	PE(P-16:0_16:0)	磷脂酰乙醇胺_PE(P-16:0_16:0)	GP	甘油磷脂类	PE-P	磷脂酰乙醇胺(烯醚键)	676.528	675.52	[M+H]+	C37H74NO7P	42586.5	36045	49582.7	49238	61547	43613.2	75988.8	82644.3	64042.6	63444.4	40981.6	37951	20065.1	96342.5	37131.1	64175.7	77021.5	54616.6	81018.3	54367.6	65017.4	63729.3	65932.6	65003.2	62166.3	115569	80986.7	86891.9	67580.5	97963.3	74985.9	88843.2
LIPID-P-0634	PE(P-16:0_16:1)	磷脂酰乙醇胺_PE(P-16:0_16:1)	GP	甘油磷脂类	PE-P	磷脂酰乙醇胺(烯醚键)	674.512	673.505	[M+H]+	C37H72NO7P	55407.8	55598.7	55639.4	56336	86303.7	46706.5	64167.8	135410	62519.8	68126.3	54600.4	87888	69464.8	108835	57697.5	104848	77734.1	67820.1	78730.8	40761.7	51342.3	67207.1	101080	63775.2	89699.1	91678.4	109206	100647	126688	107228	85514.5	83648
LIPID-P-0636	PE(P-16:0_18:1)	磷脂酰乙醇胺_PE(P-16:0_18:1)	GP	甘油磷脂类	PE-P	磷脂酰乙醇胺(烯醚键)	702.544	701.536	[M+H]+	C39H76NO7P	799203	619037	626729	548094	731970	574743	651321	1.12443e+06	568255	508754	633194	562961	56622.6	107583	57896.3	126301	1.04783e+06	933760	1.3307e+06	754918	760253	943457	1.20874e+06	876250	1.39533e+06	1.62896e+06	1.56254e+06	1.39117e+06	1.59097e+06	1.27082e+06	1.22371e+06	1.27525e+06
LIPID-P-0640	PE(P-16:0_18:2)	磷脂酰乙醇胺_PE(P-16:0_18:2)	GP	甘油磷脂类	PE-P	磷脂酰乙醇胺(烯醚键)	700.528	699.52	[M+H]+	C39H74NO7P	282886	266902	263716	219400	301862	335113	303111	476648	262010	260833	245734	288961	659914	1.0229e+06	422837	844531	233057	215488	285437	202605	258267	271781	313591	202665	268789	265645	217903	311180	327081	217908	259560	268602
LIPID-P-1318	PE(P-16:0_20:1)	磷脂酰乙醇胺_PE(P-16:0_20:1)	GP	甘油磷脂类	PE-P	磷脂酰乙醇胺(烯醚键)	730.575	729.567	[M+H]+	C41H80NO7P	167749	134121	172957	156859	192075	187510	198216	181020	13.5	13.5	13.5	13.5	331675	534215	245556	422225	186702	161365	185790	133551	148339	154197	162919	146029	162569	202625	211073	165693	190856	147239	155416	148901
LIPID-P-1330	PE(P-16:0_20:2)	磷脂酰乙醇胺_PE(P-16:0_20:2)	GP	甘油磷脂类	PE-P	磷脂酰乙醇胺(烯醚键)	728.559	727.552	[M+H]+	C41H78NO7P	76697.9	51897.4	56211.9	52458.2	84783.1	43301.2	68859.4	96987.4	13.5	13.5	13.5	13.5	13.5	13.5	13.5	13.5	117824	101889	128915	73899.7	73360.3	85961	122473	89182.2	164629	152139	181543	148292	162862	108627	127651	153220
LIPID-P-1340	PE(P-16:0_20:3)	磷脂酰乙醇胺_PE(P-16:0_20:3)	GP	甘油磷脂类	PE-P	磷脂酰乙醇胺(烯醚键)	726.544	725.536	[M+H]+	C41H76NO7P	354489	341139	256589	246625	263907	110874	318268	713321	541634	449221	703551	590468	13.5	13.5	13.5	13.5	506868	454112	684419	420142	363645	484140	672363	463748	1.69043e+06	1.68247e+06	1.50979e+06	1.62835e+06	1.60354e+06	1.32381e+06	1.50784e+06	1.42606e+06
LIPID-P-0652	PE(P-16:0_20:4)	磷脂酰乙醇胺_PE(P-16:0_20:4)	GP	甘油磷脂类	PE-P	磷脂酰乙醇胺(烯醚键)	724.528	723.52	[M+H]+	C41H74NO7P	9.90204e+06	1.1056e+07	9.88608e+06	1.19899e+07	1.35478e+07	1.23922e+07	1.46033e+07	1.79746e+07	8.32524e+06	6.54814e+06	8.75761e+06	8.37146e+06	597251	600720	428215	876303	1.82305e+07	1.57719e+07	2.12962e+07	1.50958e+07	1.38875e+07	1.65598e+07	1.95819e+07	1.67359e+07	1.03869e+07	1.25368e+07	1.18157e+07	1.12138e+07	1.06752e+07	1.10567e+07	1.30684e+07	9.51662e+06
LIPID-P-0657	PE(P-16:0_20:5)	磷脂酰乙醇胺_PE(P-16:0_20:5)	GP	甘油磷脂类	PE-P	磷脂酰乙醇胺(烯醚键)	722.512	721.505	[M+H]+	C41H72NO7P	72833	78541.4	56603.8	28673.8	83616.5	41358.9	59050.1	63691.2	643994	496187	830949	686710	9.60678e+06	1.21705e+07	6.71781e+06	1.0137e+07	87101.2	75283.5	77405.8	85117.5	56902.6	77569.7	99087.8	78943.8	1.21277e+06	829939	846210	934418	875606	654058	875732	826970
LIPID-P-0638	PE(P-16:0_22:1)	磷脂酰乙醇胺_PE(P-16:0_22:1)	GP	甘油磷脂类	PE-P	磷脂酰乙醇胺(烯醚键)	758.606	757.599	[M+H]+	C43H84NO7P	15655.2	7563.83	15095.9	5737.41	8504.02	8585.59	6825.9	21545.6	13.5	13.5	13.5	13.5	512542	733805	536277	810453	16762.1	15284.9	25633.8	11339.4	20449.9	11187.7	26087.3	6357.58	22167.5	28902	26747	20519.6	25809.7	17656.8	20738	25156
LIPID-P-1345	PE(P-16:0_22:3)	磷脂酰乙醇胺_PE(P-16:0_22:3)	GP	甘油磷脂类	PE-P	磷脂酰乙醇胺(烯醚键)	754.575	753.567	[M+H]+	C43H80NO7P	236067	260719	241746	206078	206260	147577	239354	501670	196245	141206	206413	188283	13.5	13.5	13.5	13.5	479734	389127	601157	345822	353039	451415	557992	426383	501213	575990	626422	547207	535554	456807	531606	510985
LIPID-P-1355	PE(P-16:0_22:4)	磷脂酰乙醇胺_PE(P-16:0_22:4)	GP	甘油磷脂类	PE-P	磷脂酰乙醇胺(烯醚键)	752.559	751.552	[M+H]+	C43H78NO7P	2.8187e+06	2.80855e+06	2.63434e+06	3.0757e+06	3.69411e+06	3.56296e+06	4.08889e+06	4.98519e+06	1.06821e+06	852416	1.1973e+06	1.20385e+06	237272	244148	134615	306814	5.22389e+06	4.2831e+06	5.67254e+06	3.75988e+06	3.99894e+06	4.71873e+06	4.54447e+06	4.46569e+06	1.59575e+06	2.34786e+06	1.93549e+06	2.02906e+06	1.83759e+06	1.73393e+06	2.26394e+06	1.68907e+06
LIPID-P-1374	PE(P-16:0_22:5)	磷脂酰乙醇胺_PE(P-16:0_22:5)	GP	甘油磷脂类	PE-P	磷脂酰乙醇胺(烯醚键)	750.544	749.536	[M+H]+	C43H76NO7P	1.78e+06	1.94085e+06	1.56569e+06	1.89042e+06	2.26765e+06	2026142	2.28915e+06	2.11243e+06	4.65771e+06	3.51698e+06	5.74901e+06	5.03053e+06	1.3894e+06	1.72859e+06	977055	1.25347e+06	2.49992e+06	1.81261e+06	2.58946e+06	2.0001e+06	1.64471e+06	2.04224e+06	2.42777e+06	2.05162e+06	6.86551e+06	6.93541e+06	6.98065e+06	6.55526e+06	5.76038e+06	6.34677e+06	6.80535e+06	5.92915e+06
LIPID-P-0661	PE(P-16:0_22:6)	磷脂酰乙醇胺_PE(P-16:0_22:6)	GP	甘油磷脂类	PE-P	磷脂酰乙醇胺(烯醚键)	748.528	747.52	[M+H]+	C43H74NO7P	5.66639e+06	5.8973e+06	5.91274e+06	6.52203e+06	7.20819e+06	7.70381e+06	7.62463e+06	8.28685e+06	7.89275e+06	7.99353e+06	8.11449e+06	7.95004e+06	5.25819e+06	6.49095e+06	4.48712e+06	6.77891e+06	10554342	8.63156e+06	1.02979e+07	9.12643e+06	8.71448e+06	1.06081e+07	1.11542e+07	9.75959e+06	1.16118e+07	1.28409e+07	1.10744e+07	1.028e+07	1.00453e+07	1.0664e+07	1.09534e+07	1.01883e+07
LIPID-P-1366	PE(P-16:0_24:4)	磷脂酰乙醇胺_PE(P-16:0_24:4)	GP	甘油磷脂类	PE-P	磷脂酰乙醇胺(烯醚键)	780.591	779.583	[M+H]+	C45H82NO7P	31441	49716.1	46621.4	50191.4	51996.9	63664.8	59034.3	81257.7	13.5	13.5	13.5	13.5	8.12391e+06	1.01268e+07	6.75717e+06	9.27611e+06	80196.5	83864.6	94240.8	54130.5	79414.4	81085.4	113136	93115.1	23255	50704	54022.8	40709.2	37748	50786.9	38860.4	35935
LIPID-P-1376	PE(P-16:0_24:5)	磷脂酰乙醇胺_PE(P-16:0_24:5)	GP	甘油磷脂类	PE-P	磷脂酰乙醇胺(烯醚键)	778.575	777.567	[M+H]+	C45H80NO7P	45646.8	28651.9	39125.2	43743.5	41201.1	53843.8	49784.9	106038	13.5	13.5	13.5	13.5	13.5	13.5	13.5	13.5	61171.8	69204.7	91236.6	42329	60277.5	81093.8	66543.4	58995.5	25885.6	22625.2	18104.1	29599.9	24474.6	24170.5	25167.5	22790.6
LIPID-P-1391	PE(P-16:0_24:6)	磷脂酰乙醇胺_PE(P-16:0_24:6)	GP	甘油磷脂类	PE-P	磷脂酰乙醇胺(烯醚键)	776.559	775.552	[M+H]+	C45H78NO7P	11020.9	9147.57	7040.26	6236.01	8741.84	7188.2	10482.3	15756.7	13.5	13.5	13.5	13.5	13.5	13.5	13.5	13.5	12456.5	17419.3	20869.1	9520.19	14462.8	14406.3	14178.1	18854.1	49876.2	41181.4	51705.7	50883.8	36707.7	35507.9	40291.4	39480
LIPID-P-1343	PE(P-16:1_22:2)	磷脂酰乙醇胺_PE(P-16:1_22:2)	GP	甘油磷脂类	PE-P	磷脂酰乙醇胺(烯醚键)	754.575	753.567	[M+H]+	C43H80NO7P	145275	150480	137851	199850	178659	169620	212015	316387	106067	74076.8	109257	126265	13.5	13.5	13.5	13.5	286719	249854	351796	223595	222790	310219	286894	222365	156791	215550	170880	197979	185350	179821	196082	138743
LIPID-P-1317	PE(P-17:0_18:1)	磷脂酰乙醇胺_PE(P-17:0_18:1)	GP	甘油磷脂类	PE-P	磷脂酰乙醇胺(烯醚键)	716.559	715.552	[M+H]+	C40H78NO7P	12542.1	14719.4	19651.4	7713.62	10896.8	13600.4	12097.3	22286.5	70607.1	35357.2	43008.6	79054.4	128842	158050	100515	120904	26536.2	17199.7	30367.4	14106.4	18222	16151.8	17239.5	19147.8	51021.6	60839.9	49276.6	58279.9	69844	45721.4	45043	34980.1
LIPID-P-0653	PE(P-17:0_20:4)	磷脂酰乙醇胺_PE(P-17:0_20:4)	GP	甘油磷脂类	PE-P	磷脂酰乙醇胺(烯醚键)	738.544	737.536	[M+H]+	C42H76NO7P	237537	246725	243568	283567	290171	275494	561350	424999	1.03263e+06	744917	982145	1.03226e+06	73986.1	108604	76002.4	92140.2	309030	290654	380346	245103	258203	323931	282975	268537	633146	690489	659367	656378	562539	577593	647030	484738
LIPID-P-1361	PE(P-17:0_22:4)	磷脂酰乙醇胺_PE(P-17:0_22:4)	GP	甘油磷脂类	PE-P	磷脂酰乙醇胺(烯醚键)	766.575	765.567	[M+H]+	C44H80NO7P	85274	68478.7	74634.6	79525.9	81467.3	86673.5	81436.4	131541	13.5	13.5	13.5	13.5	1.2738e+06	1.18693e+06	965095	987369	125543	113439	163443	91319	108803	107101	107894	91974.6	80036.3	109442	117005	131819	105104	114163	102777	78273.6
LIPID-P-0659	PE(P-17:0_22:5)	磷脂酰乙醇胺_PE(P-17:0_22:5)	GP	甘油磷脂类	PE-P	磷脂酰乙醇胺(烯醚键)	764.559	763.552	[M+H]+	C44H78NO7P	52501.3	42701.1	68352	45393.6	50969.4	89030.5	47685.4	21092	175313	149120	202927	200383	13.5	13.5	13.5	13.5	40284.1	22104.6	65991.5	53845.7	12718.4	39543.9	15100.8	16282.1	166345	145482	170457	165665	131922	133923	174593	147101
LIPID-P-1389	PE(P-17:0_22:6)	磷脂酰乙醇胺_PE(P-17:0_22:6)	GP	甘油磷脂类	PE-P	磷脂酰乙醇胺(烯醚键)	762.544	761.536	[M+H]+	C44H76NO7P	248042	413757	210111	437390	420921	450767	465812	396550	1.16718e+06	1.05928e+06	1.23084e+06	1.42e+06	104912	298758	193755	258060	523412	493337	632243	339933	453117	405458	517633	477086	1.58403e+06	1.85709e+06	1.78305e+06	1.54128e+06	1.57799e+06	1.56622e+06	1.39974e+06	1.16896e+06
LIPID-P-0637	PE(P-18:0_18:1)	磷脂酰乙醇胺_PE(P-18:0_18:1)	GP	甘油磷脂类	PE-P	磷脂酰乙醇胺(烯醚键)	730.575	729.567	[M+H]+	C41H80NO7P	385144	331290	393193	361652	323281	288378	314872	494478	240065	219304	224262	281350	1.31985e+06	1.56897e+06	1.20105e+06	1.39671e+06	523197	450291	579408	400524	427622	459667	511756	456583	530729	966225	571076	596056	643123	497870	495892	532257
LIPID-P-1331	PE(P-18:0_18:2)	磷脂酰乙醇胺_PE(P-18:0_18:2)	GP	甘油磷脂类	PE-P	磷脂酰乙醇胺(烯醚键)	728.559	727.552	[M+H]+	C41H78NO7P	325612	275798	464015	332852	411816	515574	504865	627756	237843	111791	82279.9	90547	260815	386533	233991	411205	559968	452103	501090	327958	380714	413198	503922	373812	287122	327816	259753	327943	288431	347558	289780	236974
LIPID-P-1323	PE(P-18:0_20:1)	磷脂酰乙醇胺_PE(P-18:0_20:1)	GP	甘油磷脂类	PE-P	磷脂酰乙醇胺(烯醚键)	758.606	757.599	[M+H]+	C43H84NO7P	119167	84107.3	189291	137006	176014	232949	198279	155719	61655.6	112571	54529.9	90900.4	322898	537321	155620	338424	235700	138388	124287	99677.5	85226.5	92917.5	113209	90677.3	98674.2	163553	78261.7	77130.4	95701.4	95164.1	83485	56088.9
LIPID-P-0649	PE(P-18:0_20:3)	磷脂酰乙醇胺_PE(P-18:0_20:3)	GP	甘油磷脂类	PE-P	磷脂酰乙醇胺(烯醚键)	754.575	753.567	[M+H]+	C43H80NO7P	150601	140861	88030.1	117783	124878	73273.2	147143	249742	175736	127491	148154	183169	25887.4	151652	63449.1	255440	189611	158056	207638	158261	158163	173870	179275	163506	323060	307818	318577	353290	316047	298425	243967	231684
LIPID-P-0654	PE(P-18:0_20:4)	磷脂酰乙醇胺_PE(P-18:0_20:4)	GP	甘油磷脂类	PE-P	磷脂酰乙醇胺(烯醚键)	752.559	751.552	[M+H]+	C43H78NO7P	3.7619e+06	3.77789e+06	3.68548e+06	5.02306e+06	4.5924e+06	4.0269e+06	5.28134e+06	8.14261e+06	2.72845e+06	2.11974e+06	2.64964e+06	3.29391e+06	191648	243568	149591	221300	7.72306e+06	6.57341e+06	9.15493e+06	5.9215e+06	5.97232e+06	7.22974e+06	7.19312e+06	6.42823e+06	4.32889e+06	5.14724e+06	5.32029e+06	5.25932e+06	4.2264e+06	4.87033e+06	4.6432e+06	3.53528e+06
LIPID-P-1375	PE(P-18:0_20:5)	磷脂酰乙醇胺_PE(P-18:0_20:5)	GP	甘油磷脂类	PE-P	磷脂酰乙醇胺(烯醚键)	750.544	749.536	[M+H]+	C43H76NO7P	75625.9	49370.5	30733	56287.6	71713.1	41695.8	66315.7	84880.3	327713	261943	421108	433397	3.47443e+06	4.12144e+06	2.38997e+06	3.51198e+06	69048.3	82715.3	98577.2	54548	50871	60954.3	80095.5	66706.7	759206	567499	681943	699232	705074	576610	530890	571600
LIPID-P-0650	PE(P-18:0_22:3)	磷脂酰乙醇胺_PE(P-18:0_22:3)	GP	甘油磷脂类	PE-P	磷脂酰乙醇胺(烯醚键)	782.606	781.599	[M+H]+	C45H84NO7P	76220.2	78655	68387.9	76979.8	65709	44847.8	78277.7	179800	56758.4	54815	28194.4	36091.7	302364	325526	368794	492212	116668	113332	155506	117991	106228	98424.3	148830	136793	139437	170184	195000	139376	151938	135788	147325	120765
LIPID-P-0655	PE(P-18:0_22:4)	磷脂酰乙醇胺_PE(P-18:0_22:4)	GP	甘油磷脂类	PE-P	磷脂酰乙醇胺(烯醚键)	780.591	779.583	[M+H]+	C45H82NO7P	755230	651961	675946	891809	843698	859406	978516	1.36919e+06	320505	188775	334695	390428	81481.8	85112.9	23485.5	98978	1.26726e+06	1.14379e+06	1.38222e+06	978487	1.07277e+06	1.20135e+06	1.02565e+06	1.09299e+06	458084	712362	614182	558535	496508	467373	572566	446547
LIPID-P-0660	PE(P-18:0_22:5)	磷脂酰乙醇胺_PE(P-18:0_22:5)	GP	甘油磷脂类	PE-P	磷脂酰乙醇胺(烯醚键)	778.575	777.567	[M+H]+	C45H80NO7P	583295	590167	497397	654366	721393	571577	740300	757244	1.29884e+06	954136	1.37376e+06	1.63119e+06	85090.4	360098	289953	337012	828802	650987	886251	625353	550535	765479	793340	663267	2.79507e+06	2.41104e+06	2.86922e+06	2.86868e+06	2.43985e+06	2.29417e+06	2.12843e+06	1.94816e+06
LIPID-P-0662	PE(P-18:0_22:6)	磷脂酰乙醇胺_PE(P-18:0_22:6)	GP	甘油磷脂类	PE-P	磷脂酰乙醇胺(烯醚键)	776.559	775.552	[M+H]+	C45H78NO7P	3.27418e+06	3.07875e+06	3.53413e+06	4.09201e+06	3.97772e+06	3.83345e+06	4.29265e+06	5.61959e+06	3.67353e+06	3.96365e+06	2.93863e+06	3.97789e+06	1.40086e+06	1.71068e+06	1.29818e+06	1.81242e+06	7.01184e+06	5.71455e+06	7.15562e+06	5.42738e+06	5.25842e+06	5.8537e+06	6.71817e+06	5.62982e+06	7.48458e+06	8.7315e+06	7.15321e+06	7.87845e+06	6.77386e+06	8.29048e+06	6.41234e+06	4.78642e+06
LIPID-P-1349	PE(P-18:0_24:3)	磷脂酰乙醇胺_PE(P-18:0_24:3)	GP	甘油磷脂类	PE-P	磷脂酰乙醇胺(烯醚键)	810.638	809.63	[M+H]+	C47H88NO7P	3849.47	13068.2	13972.4	17863.6	17919	6940.09	11931.8	25861.7	13.5	13.5	13.5	13.5	4.06253e+06	5.54289e+06	2.81627e+06	4.51908e+06	21244.7	14936.3	24212.5	8124.52	18726	20613.1	30735.7	21564.7	19036.3	17843.9	16486.8	22551.9	23757.4	23472.5	10869.3	21530.8
LIPID-P-1382	PE(P-18:0_24:5)	磷脂酰乙醇胺_PE(P-18:0_24:5)	GP	甘油磷脂类	PE-P	磷脂酰乙醇胺(烯醚键)	806.606	805.599	[M+H]+	C47H84NO7P	22829.8	11152.1	13518.5	25899.7	21746.2	26009	30378.6	64857.3	13.5	13.5	13.5	13.5	13.5	13.5	13.5	13.5	38238.9	35764.6	41759.2	32479.5	37165.5	36230.7	24316.4	35179.2	11774.9	20183	21274.9	14141.6	15996.4	14133.9	13342.3	15509.8
LIPID-P-1392	PE(P-18:0_24:6)	磷脂酰乙醇胺_PE(P-18:0_24:6)	GP	甘油磷脂类	PE-P	磷脂酰乙醇胺(烯醚键)	804.591	803.583	[M+H]+	C47H82NO7P	11270.8	10105	13177.5	11338.1	14821.2	9381.24	10855.8	18792	13.5	13.5	13.5	13.5	13.5	13.5	13.5	13.5	15420.6	21525.1	29237.6	10766.3	15897	7209.31	20262.3	13218.9	43286.9	45861.3	35555.8	36293.4	38727.8	31184.7	37132.3	23564.5
LIPID-P-1329	PE(P-18:1_16:1)	磷脂酰乙醇胺_PE(P-18:1_16:1)	GP	甘油磷脂类	PE-P	磷脂酰乙醇胺(烯醚键)	700.528	699.52	[M+H]+	C39H74NO7P	32110.1	21307.7	29547.7	25956.9	25196.1	17124.2	7068.28	30595.3	15782.6	9760.49	23143.6	8450.13	13.5	13.5	13.5	13.5	30901.6	24147.7	63055.6	10556.9	29432	15795.9	41075.8	26210	45996.7	45289.5	52732	48768.4	48910.6	38680.7	35924.7	19725.7
LIPID-P-0642	PE(P-18:1_18:1)	磷脂酰乙醇胺_PE(P-18:1_18:1)	GP	甘油磷脂类	PE-P	磷脂酰乙醇胺(烯醚键)	728.559	727.552	[M+H]+	C41H78NO7P	483798	403993	403275	339208	320850	282450	327652	533401	315920	228463	281765	310319	15199.5	52792.5	9327.64	8183.12	557802	527484	746641	439761	423812	507540	593996	497628	762209	1.1487e+06	784853	807570	723639	626935	545759	624983
LIPID-P-0647	PE(P-18:1_18:2)	磷脂酰乙醇胺_PE(P-18:1_18:2)	GP	甘油磷脂类	PE-P	磷脂酰乙醇胺(烯醚键)	726.544	725.536	[M+H]+	C41H76NO7P	72321.2	53445.4	55995	42742.4	66739.6	74268.5	54143.1	121698	63797.6	17041.2	23723.5	37669.6	334581	406058	287384	548356	49755.6	63755.3	40931.1	52032.8	61200.1	55210.1	95258.1	40796.2	48799.7	47958.2	31274.2	46173.5	47542.6	46698.7	58411.2	50470.2
LIPID-P-0643	PE(P-18:1_20:1)	磷脂酰乙醇胺_PE(P-18:1_20:1)	GP	甘油磷脂类	PE-P	磷脂酰乙醇胺(烯醚键)	756.591	755.583	[M+H]+	C43H82NO7P	65820.9	46369.4	56241	62011.9	47658.4	30727.7	48438.5	61738	13.5	13.5	13.5	13.5	53673.4	76153.4	50590.8	70083.1	58408.8	61949.4	75053.4	47461.9	52539	46672.1	53587.8	56912.8	47443.2	132866	68597	65432.8	70332.8	46000.2	50140.4	55849.3
LIPID-P-1357	PE(P-18:1_20:3)	磷脂酰乙醇胺_PE(P-18:1_20:3)	GP	甘油磷脂类	PE-P	磷脂酰乙醇胺(烯醚键)	752.559	751.552	[M+H]+	C43H78NO7P	124740	114346	93889.9	91301.5	72399.3	22489.5	114800	236193	275780	113049	314709	317285	13.5	13.5	13.5	13.5	207874	172253	281026	155320	141885	193081	258174	209740	558257	561835	747070	618783	630062	539933	594229	539853
LIPID-P-0658	PE(P-18:1_20:4)	磷脂酰乙醇胺_PE(P-18:1_20:4)	GP	甘油磷脂类	PE-P	磷脂酰乙醇胺(烯醚键)	750.544	749.536	[M+H]+	C43H76NO7P	3.53692e+06	4.41982e+06	3.66237e+06	4.10357e+06	4.20233e+06	3.91283e+06	4.90687e+06	6.30317e+06	3.02472e+06	2.60017e+06	2.93108e+06	3.42028e+06	207376	268822	193086	403208	6.78047e+06	5.85825e+06	8.08025e+06	5.46375e+06	4.72019e+06	6.01013e+06	6.76297e+06	6.46588e+06	3.43729e+06	4.32922e+06	4.05429e+06	3.7284e+06	3.54888e+06	3.64084e+06	4.18013e+06	3.12487e+06
LIPID-P-1387	PE(P-18:1_20:5)	磷脂酰乙醇胺_PE(P-18:1_20:5)	GP	甘油磷脂类	PE-P	磷脂酰乙醇胺(烯醚键)	748.528	747.52	[M+H]+	C43H74NO7P	20988.5	26931.5	22328	21632.7	15055.9	13685.9	20654.2	44552.1	273089	178166	361166	338292	3.87355e+06	4.71273e+06	2.89095e+06	3.92855e+06	34021.5	24893.6	23350.5	26769.4	18134.1	26434.1	25997	25820.6	373094	264233	306540	421425	363449	261557	307762	328886
LIPID-P-1367	PE(P-18:1_22:3)	磷脂酰乙醇胺_PE(P-18:1_22:3)	GP	甘油磷脂类	PE-P	磷脂酰乙醇胺(烯醚键)	780.591	779.583	[M+H]+	C45H82NO7P	80232.3	93702.3	76699.1	82591.6	77219.9	32117.6	67596	168578	13.5	13.5	13.5	13.5	222930	305492	258030	396591	144022	141015	187947	125571	117673	139353	146416	164454	130130	169292	171680	138101	144133	151350	106922	131701
LIPID-P-1377	PE(P-18:1_22:4)	磷脂酰乙醇胺_PE(P-18:1_22:4)	GP	甘油磷脂类	PE-P	磷脂酰乙醇胺(烯醚键)	778.575	777.567	[M+H]+	C45H80NO7P	1.00817e+06	1.00231e+06	1.00603e+06	1.13068e+06	1.20157e+06	1.02597e+06	1.39974e+06	1.71781e+06	425716	352594	539560	615066	13.5	13.5	13.5	13.5	1.9198e+06	1.65084e+06	2.15474e+06	1.30506e+06	1.46819e+06	1.64767e+06	1.67511e+06	1.63643e+06	613617	794828	763951	753947	670830	605787	681767	483258
LIPID-P-1390	PE(P-18:1_22:5)	磷脂酰乙醇胺_PE(P-18:1_22:5)	GP	甘油磷脂类	PE-P	磷脂酰乙醇胺(烯醚键)	776.559	775.552	[M+H]+	C45H78NO7P	483125	501711	503914	508016	544611	532274	579110	533747	1.42878e+06	1.13397e+06	1.63083e+06	1.61273e+06	577013	672251	461952	583471	687112	517656	643347	504622	412057	515172	583428	546721	1.61705e+06	1.58209e+06	1.77735e+06	1.59652e+06	1.41441e+06	1.53644e+06	1.37544e+06	1.31852e+06
LIPID-P-0664	PE(P-18:1_22:6)	磷脂酰乙醇胺_PE(P-18:1_22:6)	GP	甘油磷脂类	PE-P	磷脂酰乙醇胺(烯醚键)	774.544	773.536	[M+H]+	C45H76NO7P	3.01766e+06	3.27447e+06	3.16669e+06	3.30058e+06	3.53704e+06	3.5836e+06	4.18004e+06	3.97917e+06	4.12141e+06	4.10071e+06	4.28643e+06	3.9615e+06	1.66248e+06	2.07575e+06	1.3673e+06	2.13588e+06	6.17017e+06	5.07573e+06	6.08312e+06	5.25516e+06	4.64822e+06	5.45499e+06	6.54623e+06	5.92264e+06	5.35353e+06	6.0422e+06	4.82705e+06	4.85323e+06	4.36435e+06	4.4976e+06	4.34428e+06	3.7574e+06
LIPID-P-1393	PE(P-18:1_24:5)	磷脂酰乙醇胺_PE(P-18:1_24:5)	GP	甘油磷脂类	PE-P	磷脂酰乙醇胺(烯醚键)	804.591	803.583	[M+H]+	C47H82NO7P	17321	27720.7	23119.1	19061	30089.6	22665	32258.5	63644.9	13.5	13.5	13.5	13.5	4.24196e+06	5.07041e+06	3.54367e+06	4.71802e+06	46340.5	48831.6	53880.7	33591.3	31006	48754.9	38645.3	46091.1	17854.6	17070	27917	19067.3	15347.5	14406.1	3304.81	6187.81
LIPID-P-1388	PE(P-18:2_20:4)	磷脂酰乙醇胺_PE(P-18:2_20:4)	GP	甘油磷脂类	PE-P	磷脂酰乙醇胺(烯醚键)	748.528	747.52	[M+H]+	C43H74NO7P	67115.1	64797.6	76667.2	83158.9	101249	92561.8	81328.5	101597	121489	88865.7	119927	132740	13.5	13.5	13.5	13.5	85372.7	106757	76433.4	97260.1	73286.1	73210.6	111681	60079.3	112552	127971	144713	106958	145826	115634	125637	93847.5
LIPID-P-1405	PE(P-18:2_22:6)	磷脂酰乙醇胺_PE(P-18:2_22:6)	GP	甘油磷脂类	PE-P	磷脂酰乙醇胺(烯醚键)	772.528	771.52	[M+H]+	C45H74NO7P	72547.7	61020.8	70585.4	78633.1	99257.6	106036	123470	102235	206803	141813	191173	168012	126701	173715	110905	118372	146126	95516.8	136934	95815.8	105420	104805	129983	86285.8	157686	171323	155493	159093	135706	141577	155176	143615
LIPID-P-1362	PE(P-19:0_20:4)	磷脂酰乙醇胺_PE(P-19:0_20:4)	GP	甘油磷脂类	PE-P	磷脂酰乙醇胺(烯醚键)	766.575	765.567	[M+H]+	C44H80NO7P	19731	17567.9	26571.6	35133.7	34262.3	31651.3	43306.1	66232.7	13.5	13.5	13.5	13.5	153044	158539	123200	209219	40304.6	34855.9	43907.6	32579.2	30254.3	44882.6	26422.8	36247.8	28817.2	26374.1	25852.4	28013.1	32239.2	34092.9	32341.1	20475.7
LIPID-P-1322	PE(P-20:0_18:1)	磷脂酰乙醇胺_PE(P-20:0_18:1)	GP	甘油磷脂类	PE-P	磷脂酰乙醇胺(烯醚键)	758.606	757.599	[M+H]+	C43H84NO7P	17065	18104.7	11512.5	13291.9	18575.5	21994.3	23369.2	40007.4	28417.9	6068.32	19595.8	24794.5	13.5	13.5	13.5	13.5	43896.6	46593.4	56068.6	34632.4	32377.6	51021.5	45570.9	32617	70057.9	70561.3	56454.8	61374.4	63789.4	56995.9	48320.3	34888
LIPID-P-1346	PE(P-20:0_20:3)	磷脂酰乙醇胺_PE(P-20:0_20:3)	GP	甘油磷脂类	PE-P	磷脂酰乙醇胺(烯醚键)	782.606	781.599	[M+H]+	C45H84NO7P	10635.1	13229.1	11076.3	8229.66	3201.51	772.485	6642.81	19289	13.5	13.5	13.5	13.5	18248.4	32206.1	14312.7	17677.9	21867.8	22477	32581.5	17981.1	17341.1	35427.9	26841.5	19659.7	68133	77886.1	72242.6	74617.1	69272.5	41279.4	49692.1	33369.4
LIPID-P-1380	PE(P-20:0_22:5)	磷脂酰乙醇胺_PE(P-20:0_22:5)	GP	甘油磷脂类	PE-P	磷脂酰乙醇胺(烯醚键)	806.606	805.599	[M+H]+	C47H84NO7P	9339.05	19168.9	20837.2	15504.9	26052.2	22685.9	28401.5	28851.1	13.5	13.5	13.5	13.5	13.5	13.5	13.5	13.5	22098.5	21795.3	29554.6	31020.6	13311.8	21533.4	22350.8	29020.1	106239	75584.8	114386	69469.2	66615.2	21597.4	70452.3	65923.8
LIPID-P-1401	PE(P-20:1_22:6)	磷脂酰乙醇胺_PE(P-20:1_22:6)	GP	甘油磷脂类	PE-P	磷脂酰乙醇胺(烯醚键)	802.575	801.567	[M+H]+	C47H80NO7P	73694.7	101611	101954	117040	97121.5	109241	124349	137217	122195	94546.3	80311.4	108018	13.5	13.5	13.5	13.5	235026	171895	210663	162308	141895	165175	221695	148803	264366	246212	164051	181345	212776	291601	179306	139164
LIPID-P-1407	PE(P-20:2_22:6)	磷脂酰乙醇胺_PE(P-20:2_22:6)	GP	甘油磷脂类	PE-P	磷脂酰乙醇胺(烯醚键)	800.559	799.552	[M+H]+	C47H78NO7P	28170.9	20971.1	27977.3	32482.4	32821.9	47870.7	34988.1	39415	13.5	13.5	13.5	13.5	98475.2	148261	70814.8	138194	21605.8	34242.6	48250.6	40556.4	20684.7	41681	47544.5	41744.9	14458.3	23259.6	17746.4	13585.8	13308	10025	22191.8	4004.25
LIPID-P-1381	PE(P-22:1_20:4)	磷脂酰乙醇胺_PE(P-22:1_20:4)	GP	甘油磷脂类	PE-P	磷脂酰乙醇胺(烯醚键)	806.606	805.599	[M+H]+	C47H84NO7P	44095.8	64833.6	44112.1	60654.7	59903	48300.8	63934.8	109564	26871.2	30805.8	14877.6	28862.8	13.5	13.5	13.5	13.5	158441	115922	144834	89715.2	117986	122680	148361	120498	82348.2	75268.5	67142.8	67061.2	69213.8	70192.3	82131.3	48324.6
LIPID-P-1403	PE(P-22:1_22:6)	磷脂酰乙醇胺_PE(P-22:1_22:6)	GP	甘油磷脂类	PE-P	磷脂酰乙醇胺(烯醚键)	830.606	829.599	[M+H]+	C49H84NO7P	37430.7	58128.7	43721.7	79094.1	47129	63515	54892.9	81925.5	59371.8	78831.5	50455.1	92372.2	27735.5	50579	30777.4	31216	183688	156204	131358	88190.5	103957	96498.8	178774	133691	266743	185304	145997	177550	145589	220906	160972	102091
LIPID-N-1109	PG(10:0_14:0)	磷脂酰甘油_PG(10:0_14:0)	GP	甘油磷脂类	PG	磷脂酰甘油	609.377	610.385	[M-H]-	C30H59O10P	186235	176937	206367	170185	220301	201433	219741	233923	460890	393310	369622	442935	49761.1	99100.5	61728.5	92614.8	259156	186959	224594	184586	180445	214953	208688	205523	217039	250042	195868	205025	220776	249869	201246	191830
LIPID-N-1125	PG(12:0_14:1)	磷脂酰甘油_PG(12:0_14:1)	GP	甘油磷脂类	PG	磷脂酰甘油	635.392	636.4	[M-H]-	C32H61O10P	6520.77	5056.89	5880.68	4664.19	6018.7	5477.05	6200.17	6703.13	10134.9	8875.37	8602.26	11521.8	546434	530421	406969	533618	7672.33	6533.33	5733.84	5868.58	4845.55	8303.24	4482.28	5365.94	5207.8	6535.63	4015.51	5502.5	7656.35	4384.71	4928.87	6023.5
LIPID-N-1110	PG(12:0_15:0)	磷脂酰甘油_PG(12:0_15:0)	GP	甘油磷脂类	PG	磷脂酰甘油	651.424	652.432	[M-H]-	C33H65O10P	20979.3	17773.1	20579.7	19697	23089.7	17618.5	19263.5	22941	53529.8	47173.4	38962.7	48310.7	16461.9	16752.2	11533.4	13907.8	26786.5	19349.4	26656.8	22032.1	19847.4	26019.3	23129.8	23477.4	22413.8	27359.7	21367.3	20955.3	22300.4	26151	18915.7	20789.7
LIPID-N-1127	PG(12:0_16:1)	磷脂酰甘油_PG(12:0_16:1)	GP	甘油磷脂类	PG	磷脂酰甘油	663.424	664.432	[M-H]-	C34H65O10P	7549.05	8456.65	7752.45	8493.06	10317.4	8574.96	9456.89	8993.34	27805.9	20945.6	24532.6	27332.4	51678	55593.1	53257.8	61993.1	10804.8	8288.87	10513	11488.5	8735.85	11572.1	10731.5	10919.2	9729.63	10356.8	11346.7	10446.4	11434.4	12343.7	10921.2	9740.02
LIPID-N-1128	PG(12:0_17:1)	磷脂酰甘油_PG(12:0_17:1)	GP	甘油磷脂类	PG	磷脂酰甘油	677.439	678.447	[M-H]-	C35H67O10P	936529	872182	918524	844611	1.04596e+06	975229	1.05594e+06	1.07236e+06	2.54152e+06	2.11366e+06	2.02004e+06	2.22374e+06	37339.1	41332.1	28057	30602.6	1.16067e+06	888485	964486	856555	788086	995562	962703	914203	1.0049e+06	1.09723e+06	865557	874463	939835	1.03298e+06	873766	920709
LIPID-N-1129	PG(12:0_18:1)	磷脂酰甘油_PG(12:0_18:1)	GP	甘油磷脂类	PG	磷脂酰甘油	691.455	692.463	[M-H]-	C36H69O10P	53370.3	54886.2	50071.3	51717.9	60806.5	53438.3	67131.4	62124.7	145439	112908	104484	107957	2.59326e+06	2.75946e+06	2.02357e+06	2.78152e+06	68322.9	49935.1	58383.1	50684	46114.1	56326.1	53288	51238.9	61205.8	63533.9	53313.3	51125.1	57120.3	56185.3	49754.9	55821.7
LIPID-N-1203	PG(12:0_22:5)	磷脂酰甘油_PG(12:0_22:5)	GP	甘油磷脂类	PG	磷脂酰甘油	739.455	740.463	[M-H]-	C40H69O10P	10737	11032.2	14767.1	14050.5	14805.1	12676.2	13027	15519.6	27504.6	22664.8	23846.2	27147.8	136059	168276	97364.2	135399	13686.1	15916.2	13766.1	12480.7	11143.4	15598.9	14465	14109.8	14107.7	14820	13427.7	14891	14968.9	14965	14476.6	12586.9
LIPID-N-1126	PG(13:0_13:1)	磷脂酰甘油_PG(13:0_13:1)	GP	甘油磷脂类	PG	磷脂酰甘油	635.392	636.4	[M-H]-	C32H61O10P	88346.1	88785.4	84111.2	105464	90159	107443	99730.6	105203	384145	372373	480615	546911	26348.8	30073.5	19610.5	24879.6	90980.3	83541.3	97788.1	84564.7	83283.3	85627.8	91173.2	80812.2	101594	100599	108563	104471	99715	102889	102144	95493.4
LIPID-N-1111	PG(14:0_16:0)	磷脂酰甘油_PG(14:0_16:0)	GP	甘油磷脂类	PG	磷脂酰甘油	693.471	694.478	[M-H]-	C36H71O10P	28106.8	15098.9	13551.5	11623.5	17666.5	11682.6	20130.8	42800.7	64915.7	27523.9	108259	130267	448127	406030	394416	409687	20444.4	28576.6	15941	19688.6	19924.2	26589.8	21483.5	36548.1	24524.3	12371.1	31739.4	22800.9	39368.9	25155.6	13268.8	50624.6
LIPID-N-1130	PG(14:0_16:1)	磷脂酰甘油_PG(14:0_16:1)	GP	甘油磷脂类	PG	磷脂酰甘油	691.455	692.463	[M-H]-	C36H69O10P	3733.6	10325	17958	4234.57	13894.7	7248.89	12870.9	19621.8	60094.5	43912.2	117228	71920.8	63311.6	54495.9	38633.7	73436.8	9823.02	14551.2	22329.5	12901.7	10482.4	9587.29	6611.2	18744.9	24634.3	19538.9	19557	19920.9	19998.8	22747.6	26133.5	11395.8
LIPID-N-1117	PG(15:0_22:0)	磷脂酰甘油_PG(15:0_22:0)	GP	甘油磷脂类	PG	磷脂酰甘油	791.58	792.588	[M-H]-	C43H85O10P	34552.8	37000.8	31068.1	28335.5	32387.9	36567.6	29276	20400.6	233770	157170	253488	268172	66367.7	33319.5	65969.8	110602	41183.6	30181.6	23540.1	28527.1	24973.2	20134	39383.8	30903.8	120618	110107	120814	102773	92793.9	80943.3	97694.7	82844.8
LIPID-N-0432	PG(16:0_16:0)	磷脂酰甘油_PG(16:0_16:0)	GP	甘油磷脂类	PG	磷脂酰甘油	721.51	722.51	[M-H]-	C38H75O10P	69581.7	105616	38725.6	67999.8	67209	68261.4	93002.2	152659	139740	35792.7	169881	167843	149400	186843	251320	221647	130987	114005	106433	109504	85040.9	149057	110218	205168	57536.4	68492.3	72626.5	56393.9	87891.8	51251.7	66687.7	132269
LIPID-N-0436	PG(16:0_16:1)	磷脂酰甘油_PG(16:0_16:1)	GP	甘油磷脂类	PG	磷脂酰甘油	719.494	720.494	[M-H]-	C38H73O10P	25888	43792.6	27492.8	23440.9	32714.3	20976.5	47938.6	83690.8	110475	59047.2	170339	243569	114304	89956.3	87909.3	131302	43904.6	38075.8	31982.6	37884.1	25903.7	39596.3	32242.4	69447.3	28056	22790.5	67365.1	33563.7	78636.8	38702.5	34823.2	82677
LIPID-N-1152	PG(16:0_16:2)	磷脂酰甘油_PG(16:0_16:2)	GP	甘油磷脂类	PG	磷脂酰甘油	717.471	718.478	[M-H]-	C38H71O10P	103559	106041	102590	103821	105798	53627.4	86680.3	97115.8	518972	412013	674255	611285	112843	111219	84739.7	155099	60682.9	104603	133094	78145.8	65251.3	63215.6	94360.9	49381.8	157778	133257	140517	162947	180813	165575	185481	127803
LIPID-N-0438	PG(16:0_18:1)	磷脂酰甘油_PG(16:0_18:1)	GP	甘油磷脂类	PG	磷脂酰甘油	747.525	748.525	[M-H]-	C40H77O10P	1.07851e+06	921541	967443	861117	991725	859248	1.03977e+06	970266	2.34563e+06	1.23427e+06	2.38664e+06	2.11401e+06	408368	415378	625013	763914	837152	870032	799750	859709	600493	700374	821951	927008	802691	637550	744774	772907	687010	632713	764688	819674
LIPID-N-1173	PG(16:0_18:3)	磷脂酰甘油_PG(16:0_18:3)	GP	甘油磷脂类	PG	磷脂酰甘油	743.486	744.494	[M-H]-	C40H73O10P	915940	878275	1.07965e+06	796053	1.10839e+06	1.00672e+06	1.06022e+06	760240	3.86065e+06	3.54921e+06	4.27628e+06	4.22049e+06	1.8636e+06	1.82003e+06	1.62151e+06	2.11579e+06	609341	575580	684906	731209	640564	521110	616291	535553	484294	553631	494454	506605	459447	568080	529986	460444
LIPID-N-1113	PG(16:0_19:0)	磷脂酰甘油_PG(16:0_19:0)	GP	甘油磷脂类	PG	磷脂酰甘油	763.549	764.557	[M-H]-	C41H81O10P	38058.3	37254.1	38421.7	34660.4	36126.9	39670	39601.2	35636.2	13.5	13.5	13.5	13.5	3.55978e+06	3.74752e+06	3.95553e+06	3.93522e+06	40716	41255.6	42029.2	30637	34719.9	35256.6	40722.4	39106.5	38787.9	35364.3	33077.9	32183.1	42183.9	34422.6	34546.7	33956.8
LIPID-N-1115	PG(16:0_20:0)	磷脂酰甘油_PG(16:0_20:0)	GP	甘油磷脂类	PG	磷脂酰甘油	777.565	778.572	[M-H]-	C42H83O10P	523463	504245	388768	475433	425145	267853	358937	509160	1.2499e+06	1.18541e+06	1.66845e+06	1.81736e+06	13.5	13.5	13.5	13.5	356384	404424	486621	379993	250786	352245	332364	378761	718319	655026	682343	708677	570535	661810	654324	560264
LIPID-N-1137	PG(16:0_20:1)	磷脂酰甘油_PG(16:0_20:1)	GP	甘油磷脂类	PG	磷脂酰甘油	775.549	776.557	[M-H]-	C42H81O10P	23737.6	25585.6	21425.4	25560.5	28499.9	20294.5	32510.8	24210	13.5	13.5	13.5	13.5	1.20416e+06	1.02584e+06	1.67688e+06	1.51774e+06	24800.8	15204.3	24953.2	19377.8	17866.9	21340.6	16199.8	18789.5	22856.2	15580.5	17984	21965.5	21685.6	16311.6	21126.3	20165.8
LIPID-N-0454	PG(16:0_20:4)	磷脂酰甘油_PG(16:0_20:4)	GP	甘油磷脂类	PG	磷脂酰甘油	769.51	770.51	[M-H]-	C42H75O10P	135307	93423.5	86231.5	92229.8	90594.2	78690.5	106972	131829	126206	103093	133845	135026	13.5	13.5	13.5	13.5	151702	91101.5	94485.5	130695	99067.2	157887	98185.7	216842	36554.4	40133.1	51285.8	27200.3	38319.2	31324.7	41809.3	47145
LIPID-N-1205	PG(16:0_20:5)	磷脂酰甘油_PG(16:0_20:5)	GP	甘油磷脂类	PG	磷脂酰甘油	767.486	768.494	[M-H]-	C42H73O10P	673824	535396	647815	628850	602739	540167	644140	726264	1.97495e+06	1.0941e+06	1.54583e+06	1.05381e+06	108098	150170	86677.5	130981	529560	587210	490386	607225	472866	560572	466015	647527	218036	318027	262591	301583	217327	303505	261718	291429
LIPID-N-1118	PG(16:0_21:0)	磷脂酰甘油_PG(16:0_21:0)	GP	甘油磷脂类	PG	磷脂酰甘油	791.58	792.588	[M-H]-	C43H85O10P	186310	168570	177800	201753	188351	152191	222307	238951	383560	273955	458353	271771	1.29809e+06	1.36234e+06	1.34255e+06	1.17461e+06	268495	210393	220088	227713	204947	233904	210834	261412	194280	178498	171995	192247	201738	187039	194898	214228
LIPID-N-1120	PG(16:0_22:0)	磷脂酰甘油_PG(16:0_22:0)	GP	甘油磷脂类	PG	磷脂酰甘油	805.596	806.604	[M-H]-	C44H87O10P	5.76836e+06	4.99166e+06	4.86108e+06	5.64817e+06	5.47462e+06	4.19957e+06	5.23362e+06	4.488e+06	1.62265e+07	1.31249e+07	1.82306e+07	1.62797e+07	250226	365489	315207	332437	6.51698e+06	5.54887e+06	6.93316e+06	6.7757e+06	4.91967e+06	5.58976e+06	6.14822e+06	6.17038e+06	8.54049e+06	8.54937e+06	8.24396e+06	8.02082e+06	7.7599e+06	6.76734e+06	8.55968e+06	7.96803e+06
LIPID-N-1140	PG(16:0_22:1)	磷脂酰甘油_PG(16:0_22:1)	GP	甘油磷脂类	PG	磷脂酰甘油	803.58	804.588	[M-H]-	C44H85O10P	2.69068e+06	3.02866e+06	3.67957e+06	3.65691e+06	4.14897e+06	3.73121e+06	3.65968e+06	2.1459e+06	7.25335e+06	6.41057e+06	6.31408e+06	6.46866e+06	1.33328e+07	1.54808e+07	1.67485e+07	1.58856e+07	1.94977e+06	2.04018e+06	2.55413e+06	2.13262e+06	2.0589e+06	1.92809e+06	2.30697e+06	1.92213e+06	1.28501e+06	1.55789e+06	1.1411e+06	1.63728e+06	1.49426e+06	2.23014e+06	1.88207e+06	1.90579e+06
LIPID-N-1161	PG(16:0_22:2)	磷脂酰甘油_PG(16:0_22:2)	GP	甘油磷脂类	PG	磷脂酰甘油	801.565	802.572	[M-H]-	C44H83O10P	30222.1	25842.1	17295.5	23987.6	11542.1	13929.9	24057.6	33194.1	13.5	13.5	13.5	13.5	6.36714e+06	7.50721e+06	7.29876e+06	5.9394e+06	31582.8	26849.5	39874.3	30875.7	28601.8	39642.1	38565.9	28077.1	35277.5	35336.8	39735.1	39040.1	45390.5	38756.2	34991.4	48481.6
LIPID-N-1177	PG(16:0_22:3)	磷脂酰甘油_PG(16:0_22:3)	GP	甘油磷脂类	PG	磷脂酰甘油	799.549	800.557	[M-H]-	C44H81O10P	51902.2	58087.4	57727.7	44222.5	51075.6	55991.5	65469.1	55548.3	13.5	13.5	13.5	13.5	13.5	13.5	13.5	13.5	18191.1	32266.7	62742.3	47271.2	26932.7	54664.1	50375.9	40601.5	7127.25	15128	7585.99	54542.5	23946.5	28859.3	52146.9	45103.4
LIPID-N-0461	PG(16:0_22:6)	磷脂酰甘油_PG(16:0_22:6)	GP	甘油磷脂类	PG	磷脂酰甘油	793.51	794.51	[M-H]-	C44H75O10P	68354	42090.8	42936.2	51461.9	34976.5	16242.2	32191	99863.7	182222	224699	266727	232056	13.5	13.5	13.5	13.5	218268	165705	216565	250140	107521	174342	181140	318454	178980	128776	190537	153933	283629	247033	193905	318182
LIPID-N-1146	PG(16:0_24:1)	磷脂酰甘油_PG(16:0_24:1)	GP	甘油磷脂类	PG	磷脂酰甘油	831.612	832.619	[M-H]-	C46H89O10P	47328.5	45678.5	27186.3	42097.4	44578	30897.4	39362	51899.6	136909	72956.6	167806	132616	295927	256490	248264	294480	35546.7	33624.7	46305.2	33881.6	34675.8	36124.9	30240.5	36748.9	47666.9	50136.4	51464.4	59106.5	67950.7	42617.7	56067.5	77682.7
LIPID-N-0441	PG(16:1_16:1)	磷脂酰甘油_PG(16:1_16:1)	GP	甘油磷脂类	PG	磷脂酰甘油	717.478	718.478	[M-H]-	C38H71O10P	191246	182473	128430	128461	150192	81881.6	134113	154479	937458	621498	1.17966e+06	948912	88144.6	90190	102485	125788	99315.4	112024	126682	121480	67036	124418	84616.8	95727.3	214461	242480	281073	216484	211893	212801	270664	221475
LIPID-N-1171	PG(16:1_16:2)	磷脂酰甘油_PG(16:1_16:2)	GP	甘油磷脂类	PG	磷脂酰甘油	715.455	716.463	[M-H]-	C38H69O10P	82433.6	79420	57695.4	89740.7	79761.4	27291.4	77356.7	94013.7	630713	519593	738872	713306	932123	645555	1.0676e+06	1.18034e+06	70804	65652	90281.3	66679.8	45592.9	43919	47117.3	59281.5	111118	122679	119036	113932	87158.2	120655	103967	93799.6
LIPID-N-1156	PG(16:1_17:1)	磷脂酰甘油_PG(16:1_17:1)	GP	甘油磷脂类	PG	磷脂酰甘油	731.486	732.494	[M-H]-	C39H73O10P	27917.7	17590.6	32631.5	41273.2	26114.2	11376	27855.6	12134.3	331292	172224	279359	167979	611855	592950	662995	750095	16344.9	20821.1	19448.1	14030.1	17625.1	21687.9	18256.7	18346.4	82506	75281	112991	71434	68527.3	52063.4	104079	77974.1
LIPID-N-1174	PG(16:1_18:2)	磷脂酰甘油_PG(16:1_18:2)	GP	甘油磷脂类	PG	磷脂酰甘油	743.486	744.494	[M-H]-	C40H73O10P	72981.8	75511.8	74788.3	83653.3	50571.4	40123.9	63451.1	57142	659520	446740	918607	688732	250481	288032	390035	374286	85657.3	73409.7	125382	94127.6	71098	67487	56651.8	86708	160281	146789	160597	133726	114980	110335	152331	164175
LIPID-N-1187	PG(16:1_18:3)	磷脂酰甘油_PG(16:1_18:3)	GP	甘油磷脂类	PG	磷脂酰甘油	741.471	742.478	[M-H]-	C40H71O10P	171684	160251	184763	121969	151793	150879	217229	233775	352769	317701	543269	634638	415766	528058	605758	720924	143024	118332	162450	155384	140557	167903	134337	89572.2	114517	140761	109623	84751.9	89926.2	95543	114161	64646.6
LIPID-N-1188	PG(16:1_20:3)	磷脂酰甘油_PG(16:1_20:3)	GP	甘油磷脂类	PG	磷脂酰甘油	769.502	770.51	[M-H]-	C42H75O10P	239811	174637	153441	195172	212884	91594.4	161440	274612	1.89498e+06	1.47902e+06	1.968e+06	1.67574e+06	488370	489120	577779	486552	169816	228350	174146	180921	151486	131853	143680	205085	262156	303974	232051	233743	267007	341294	332129	316659
LIPID-N-0458	PG(16:1_20:4)	磷脂酰甘油_PG(16:1_20:4)	GP	甘油磷脂类	PG	磷脂酰甘油	767.494	768.494	[M-H]-	C42H73O10P	75972.2	44785.3	45129.1	68193.7	44413.1	18495.9	53659.4	109887	87527.9	79901.5	70155.6	79024.6	1.87543e+06	1.86815e+06	2.12545e+06	1.82896e+06	166661	91193.4	107146	102330	65028.1	99205.9	92899.9	157290	22372.3	22656.3	22478.1	23378.7	27319.6	32874.4	39046	36019
LIPID-N-1210	PG(16:1_20:5)	磷脂酰甘油_PG(16:1_20:5)	GP	甘油磷脂类	PG	磷脂酰甘油	765.471	766.478	[M-H]-	C42H71O10P	107815	66465.6	96310.4	71292.8	59268.5	60725.2	96190.9	134854	287822	246976	340748	288142	208688	110771	92460.2	119070	49952.5	95458	101843	75363.3	51488.5	62149.5	66635.8	71072.5	54513.7	55931.4	43314.7	56577	42749.2	52907	64367.3	53997.6
LIPID-N-0464	PG(16:1_22:6)	磷脂酰甘油_PG(16:1_22:6)	GP	甘油磷脂类	PG	磷脂酰甘油	791.486	792.494	[M-H]-	C44H73O10P	151789	75178.6	60657.3	100304	51478.1	28120.6	62949.8	202942	456287	491628	583175	553647	230507	241984	246410	343578	350334	273429	305149	370865	159785	311289	294548	462161	229135	189959	280796	249206	406932	346009	313704	452916
LIPID-N-1217	PG(16:3_22:4)	磷脂酰甘油_PG(16:3_22:4)	GP	甘油磷脂类	PG	磷脂酰甘油	791.486	792.494	[M-H]-	C44H73O10P	13159.1	7065.72	10383.8	9611.52	11531.3	12332.8	6805.66	12395.6	68467.3	50070.7	69939.9	40137.2	641218	415343	558506	603554	9276.04	9632.39	14140.8	10940.5	8165.25	17837.8	11726	8006.64	9080.67	19685.1	18564.5	13067.1	17856.2	10338.7	15756.1	14238
LIPID-N-1114	PG(17:0_18:0)	磷脂酰甘油_PG(17:0_18:0)	GP	甘油磷脂类	PG	磷脂酰甘油	763.549	764.557	[M-H]-	C41H81O10P	3.02458e+06	3.25082e+06	2.75817e+06	3.15656e+06	3.63393e+06	3.38328e+06	3.35659e+06	4.06824e+06	1.0406e+07	8.45136e+06	1.17004e+07	1.16833e+07	23464.3	40504	76590	73480.1	3.61664e+06	3.84026e+06	4.30476e+06	3.30916e+06	2.98409e+06	3.383e+06	4.02589e+06	3.71005e+06	4.96077e+06	5.07965e+06	5.28298e+06	5.53268e+06	4.84706e+06	4.76273e+06	5.36577e+06	4.65739e+06
LIPID-N-1116	PG(17:0_19:0)	磷脂酰甘油_PG(17:0_19:0)	GP	甘油磷脂类	PG	磷脂酰甘油	777.565	778.572	[M-H]-	C42H83O10P	54785.6	30942.2	43883.8	62613.3	71423.8	57872.7	46354.9	72020.6	588911	621299	416172	521052	1.05946e+07	1.03001e+07	1.01332e+07	1.25058e+07	45054.4	75636.7	94913.1	41249.6	44398.5	67820	58874.4	44139.9	144568	205284	251629	141824	237249	251861	191651	196127
LIPID-N-1143	PG(17:0_22:1)	磷脂酰甘油_PG(17:0_22:1)	GP	甘油磷脂类	PG	磷脂酰甘油	817.596	818.604	[M-H]-	C45H87O10P	81293.9	65817.1	51568.5	96607.9	93471.6	84615.2	74200.9	66266.1	170382	169186	219815	212736	642073	1.3642e+06	511603	512171	45913.8	54925.5	58050.7	43862.2	49146.4	12212.2	38231.9	16413.8	24080.3	34374	37654.1	30994.5	36269	109192	98928	92379.1
LIPID-N-0439	PG(17:1_18:1)	磷脂酰甘油_PG(17:1_18:1)	GP	甘油磷脂类	PG	磷脂酰甘油	761.522	762.541	[M-H]-	C41H79O10P	10387.3	9845.23	6566.6	11812.3	19211.7	3518.64	13679.7	8260.37	255138	151973	272714	265592	200497	146902	190881	175400	8421.6	7288.71	13011.7	10989.1	9493.09	6522.58	3926.4	4716.17	34877.6	24461.3	38895.9	125573	30258.4	102940	23476.7	22579.5
LIPID-N-0433	PG(18:0_16:0)	磷脂酰甘油_PG(18:0_16:0)	GP	甘油磷脂类	PG	磷脂酰甘油	749.541	750.541	[M-H]-	C40H79O10P	16599.8	20392.1	14624.4	16837.5	21799.3	11587.5	16103.6	37055.6	31058.7	24215.1	20615.2	43838.8	163549	181694	193137	236491	45276.1	31759.9	19377.6	34388.4	31928.8	46933.1	38814.5	54277.9	16816.5	18926.1	32963.9	15786.2	22422.5	27981.5	18339.5	46312.9
LIPID-N-1135	PG(18:0_16:1)	磷脂酰甘油_PG(18:0_16:1)	GP	甘油磷脂类	PG	磷脂酰甘油	747.518	748.525	[M-H]-	C40H77O10P	120962	81937.8	133638	140886	151572	132654	185016	182669	531397	466583	469243	384103	43266.1	38675.1	25987.6	40126.9	183243	196143	228216	195462	169106	200976	213161	160529	293563	327566	124206	146305	301572	270214	283865	273218
LIPID-N-1175	PG(18:0_16:3)	磷脂酰甘油_PG(18:0_16:3)	GP	甘油磷脂类	PG	磷脂酰甘油	743.486	744.494	[M-H]-	C40H73O10P	22687.5	44871.5	18350.8	27348	33392.5	38757.7	12414.3	16236.4	102779	110926	123306	36908.6	514632	694603	426508	572312	22827.1	41423	27251	14779.9	17182.7	29773.5	31096.2	20049	49448.4	31666.3	32709	38240.6	16836.3	56588.9	48968	29259.6
LIPID-N-0435	PG(18:0_18:0)	磷脂酰甘油_PG(18:0_18:0)	GP	甘油磷脂类	PG	磷脂酰甘油	777.577	778.572	[M-H]-	C42H83O10P	24463.2	3135.9	27892.9	13532.6	6428.08	6204.69	11878.7	40408.4	13.5	13.5	13.5	13.5	198129	59275.9	146644	175233	30266.1	29946.5	32643.6	32345.2	19040.3	40549	11896.9	43104	3211.38	12257.9	13529.4	16905.3	2767.03	11070.8	12131.3	22394.1
LIPID-N-0440	PG(18:0_18:1)	磷脂酰甘油_PG(18:0_18:1)	GP	甘油磷脂类	PG	磷脂酰甘油	775.557	776.557	[M-H]-	C42H81O10P	258804	263442	258689	208560	220731	193676	299869	335485	922459	708409	808987	943285	13.5	13.5	13.5	13.5	542014	391081	425533	436964	288597	495436	560003	476263	396023	296962	377054	304625	475682	331096	338507	425536
LIPID-N-0447	PG(18:0_18:2)	磷脂酰甘油_PG(18:0_18:2)	GP	甘油磷脂类	PG	磷脂酰甘油	773.541	774.541	[M-H]-	C42H79O10P	629951	704989	688870	550993	651535	756835	1.05341e+06	969996	1.46041e+06	1.57811e+06	1.11557e+06	1.38395e+06	1.10177e+06	1.20722e+06	807237	1.00323e+06	1.84608e+06	1.09567e+06	1.13271e+06	1.13409e+06	851506	1.60636e+06	1.4695e+06	1.78975e+06	149827	89234.9	119031	129046	891840	768378	97464.7	147903
LIPID-N-1119	PG(18:0_19:0)	磷脂酰甘油_PG(18:0_19:0)	GP	甘油磷脂类	PG	磷脂酰甘油	791.58	792.588	[M-H]-	C43H85O10P	6.49744e+06	6.96021e+06	5.73197e+06	6.31947e+06	6.58919e+06	5.86509e+06	7.13462e+06	5.06064e+06	1.96972e+07	1.87601e+07	1.8032e+07	2.23678e+07	2.40207e+06	2.39814e+06	432856	1.426e+06	1.02856e+07	7.52106e+06	9.82238e+06	8.01088e+06	6.04943e+06	7.70184e+06	1.04856e+07	7.3187e+06	1.23159e+07	1.16987e+07	1.21853e+07	1.23153e+07	1.14585e+07	1.40457e+07	1.05316e+07	1.00829e+07
LIPID-N-1138	PG(18:0_19:1)	磷脂酰甘油_PG(18:0_19:1)	GP	甘油磷脂类	PG	磷脂酰甘油	789.565	790.572	[M-H]-	C43H83O10P	979493	1.1252e+06	986073	1.18975e+06	1.27822e+06	1.05671e+06	1.08097e+06	1.14093e+06	13.5	13.5	13.5	13.5	2.5587e+07	2.91652e+07	1.675e+07	2.1778e+07	1.24663e+06	1.1808e+06	1.53469e+06	1.11609e+06	869690	1.14868e+06	1.07606e+06	1.32381e+06	1.50257e+06	1.61608e+06	1.33729e+06	1.57559e+06	1.60164e+06	1.34698e+06	1.56599e+06	1.5134e+06
LIPID-N-1159	PG(18:0_19:2)	磷脂酰甘油_PG(18:0_19:2)	GP	甘油磷脂类	PG	磷脂酰甘油	787.549	788.557	[M-H]-	C43H81O10P	77607	77460.4	78880.1	98366.3	97992.4	105186	104616	79720.1	841903	489229	825327	986910	13.5	13.5	13.5	13.5	81534.4	102392	110672	70943.2	61691.7	72955.7	72788.1	97060.5	234021	223795	249650	263313	263942	187970	229684	188481
LIPID-N-0455	PG(18:0_20:4)	磷脂酰甘油_PG(18:0_20:4)	GP	甘油磷脂类	PG	磷脂酰甘油	797.541	798.541	[M-H]-	C44H79O10P	68298	57283.4	47715.3	43331.3	56738.9	69594.4	66884.4	48798.6	96612.6	69409.6	59856.4	86708.5	790336	720607	783328	792687	132377	66446.7	72568.1	99319.1	82711.1	127092	106035	154314	28810.5	34293.1	36751.1	27416.9	29811.7	32631.9	26223.5	42020.1
LIPID-N-1147	PG(18:0_22:1)	磷脂酰甘油_PG(18:0_22:1)	GP	甘油磷脂类	PG	磷脂酰甘油	831.612	832.619	[M-H]-	C46H89O10P	1.4759e+06	1.45872e+06	1.73686e+06	1.5002e+06	1.45931e+06	1.44091e+06	1.69344e+06	1.71054e+06	2.78727e+06	3.61103e+06	2.70107e+06	2.96483e+06	74848.5	103808	48292.2	100511	1.48957e+06	1.25786e+06	1.40327e+06	1.40169e+06	1.24177e+06	1.34221e+06	1.53e+06	1.22691e+06	1.03222e+06	1.18743e+06	1.03534e+06	997814	1.20461e+06	1.66739e+06	1.11146e+06	1.14106e+06
LIPID-N-0462	PG(18:0_22:6)	磷脂酰甘油_PG(18:0_22:6)	GP	甘油磷脂类	PG	磷脂酰甘油	821.541	822.541	[M-H]-	C46H79O10P	26540.3	14378.5	10812.6	21310	10799.5	12400.6	16837.3	34426.3	121160	134107	182141	101240	4.40089e+06	4.37482e+06	3.02705e+06	2.78843e+06	92976.1	70098.3	97653.4	79445.2	60492.5	71019.3	92539	128844	88612.1	63384.3	85071.9	78053.1	168590	122673	73671.7	130013
LIPID-N-1167	PG(18:0_24:2)	磷脂酰甘油_PG(18:0_24:2)	GP	甘油磷脂类	PG	磷脂酰甘油	857.627	858.635	[M-H]-	C48H91O10P	242346	205893	198843	190464	172968	114007	177301	208781	650463	630058	558718	425794	172063	133577	107472	135557	243040	262808	206666	264396	215972	240450	254072	241766	262762	287870	240832	260153	348957	392459	299579	336127
LIPID-N-0442	PG(18:1_16:1)	磷脂酰甘油_PG(18:1_16:1)	GP	甘油磷脂类	PG	磷脂酰甘油	745.51	746.51	[M-H]-	C40H75O10P	889091	653963	394241	471329	216534	72236	461383	1.34699e+06	1.46813e+06	2.09591e+06	1.6569e+06	2.05849e+06	774464	800215	522875	557464	2.4705e+06	1.34068e+06	1.66856e+06	1.8898e+06	611541	1.51867e+06	2.05764e+06	2.44291e+06	1.24822e+06	1.03544e+06	1.12116e+06	946033	1.23371e+06	1.47024e+06	1.26714e+06	1.65443e+06
LIPID-N-0446	PG(18:1_18:1)	磷脂酰甘油_PG(18:1_18:1)	GP	甘油磷脂类	PG	磷脂酰甘油	773.541	774.541	[M-H]-	C42H79O10P	200173	194606	158945	147655	151424	128477	252808	298973	364313	324542	344837	515882	2.91842e+06	3.05641e+06	2.05493e+06	3.80198e+06	590501	360044	361747	413688	334311	515584	490306	837745	221032	224215	352089	212467	424136	292519	251094	524898
LIPID-N-1189	PG(18:1_18:3)	磷脂酰甘油_PG(18:1_18:3)	GP	甘油磷脂类	PG	磷脂酰甘油	769.502	770.51	[M-H]-	C42H75O10P	315194	218484	280960	325926	266178	224981	258901	195447	1.27298e+06	563712	1.74152e+06	774983	437795	314504	206957	733073	259732	264153	288276	215749	182795	221505	169900	169583	279536	347729	284362	306329	276904	291758	293225	305073
LIPID-N-1160	PG(18:1_19:1)	磷脂酰甘油_PG(18:1_19:1)	GP	甘油磷脂类	PG	磷脂酰甘油	787.549	788.557	[M-H]-	C43H81O10P	75927.1	80907.6	50814.7	65837.9	33076	46728.6	68535.1	89343.2	13.5	13.5	13.5	13.5	1.64269e+06	1.74136e+06	2.03173e+06	1.61381e+06	161820	76687.6	108465	114618	55945.4	76447.5	97720.8	85620.3	235015	148000	143444	141096	170994	163741	151669	222011
LIPID-N-0459	PG(18:1_20:4)	磷脂酰甘油_PG(18:1_20:4)	GP	甘油磷脂类	PG	磷脂酰甘油	795.525	796.525	[M-H]-	C44H77O10P	345944	303731	290031	331583	316206	216810	355646	493057	498453	480305	403003	499628	13.5	13.5	13.5	13.5	1.09785e+06	607808	624032	890907	514250	730570	650514	1.03202e+06	142769	174212	138867	166298	142366	176332	246555	200431
LIPID-N-0460	PG(18:1_20:5)	磷脂酰甘油_PG(18:1_20:5)	GP	甘油磷脂类	PG	磷脂酰甘油	793.51	794.51	[M-H]-	C44H75O10P	159853	96208.6	76825.7	104366	71182.2	49050.5	98615.4	118943	840210	745915	746387	941444	498641	648582	481455	551159	313327	147444	253342	263675	115005	206665	254721	296855	306964	287843	297148	241162	265448	285075	338451	304742
LIPID-N-1179	PG(18:1_21:2)	磷脂酰甘油_PG(18:1_21:2)	GP	甘油磷脂类	PG	磷脂酰甘油	813.565	814.572	[M-H]-	C45H83O10P	49156.9	59687.8	72475.7	61162.4	66762.6	62726.4	67049.8	62101.2	256477	195592	284616	269045	1.06722e+06	1.00313e+06	952111	1.22942e+06	77349.3	74507.4	83596	62774.3	74454	65142.1	70923.5	75285	108291	74200	81451.8	92245	93873.7	79783.3	89127.1	90778.2
LIPID-N-0463	PG(18:1_22:5)	磷脂酰甘油_PG(18:1_22:5)	GP	甘油磷脂类	PG	磷脂酰甘油	821.541	822.541	[M-H]-	C46H79O10P	476691	301501	275364	392887	229075	136598	307105	1.56387e+06	560101	546761	689027	797346	246047	211269	285067	259218	1.28032e+06	973693	1.10099e+06	998799	611197	1.13897e+06	903510	1.79898e+06	164505	180032	199123	183937	98641	205377	290033	255589
LIPID-N-0465	PG(18:1_22:6)	磷脂酰甘油_PG(18:1_22:6)	GP	甘油磷脂类	PG	磷脂酰甘油	819.525	820.525	[M-H]-	C46H77O10P	329892	156469	130267	225802	136015	95064.2	124750	373858	1.2479e+06	1.13276e+06	1.61358e+06	1.57822e+06	451612	562651	521743	678419	1.19979e+06	842854	943558	1.14824e+06	584093	941307	822074	1.70015e+06	795734	535067	849521	776611	1.17451e+06	917438	1.0256e+06	1.39339e+06
LIPID-N-0444	PG(18:2_16:0)	磷脂酰甘油_PG(18:2_16:0)	GP	甘油磷脂类	PG	磷脂酰甘油	745.51	746.51	[M-H]-	C40H75O10P	1.06586e+06	1.05969e+06	753874	832319	1.11216e+06	1.35789e+06	1.68771e+06	1.0939e+06	2.55174e+06	1.26792e+06	2.34436e+06	3.43419e+06	1.14075e+06	1.20681e+06	1.3799e+06	1.41969e+06	1.21872e+06	847026	868558	999641	804312	1.43177e+06	1.03742e+06	1.56029e+06	395630	399097	572046	467536	652709	420432	539723	726983
LIPID-N-0450	PG(18:2_16:1)	磷脂酰甘油_PG(18:2_16:1)	GP	甘油磷脂类	PG	磷脂酰甘油	743.494	744.494	[M-H]-	C40H73O10P	563767	388042	329433	363360	204111	103568	379115	756594	290160	197003	285207	315149	2.22742e+06	2.09226e+06	1.523e+06	2.05992e+06	999116	473638	621869	614898	288400	612611	676122	834540	298904	274804	289649	212888	283216	443826	343631	381351
LIPID-N-0451	PG(18:2_18:1)	磷脂酰甘油_PG(18:2_18:1)	GP	甘油磷脂类	PG	磷脂酰甘油	771.525	772.525	[M-H]-	C42H77O10P	3.04701e+06	1.96161e+06	1.901e+06	1.97844e+06	1.28327e+06	1.02546e+06	2.35251e+06	3.0959e+06	5.02379e+06	6.66105e+06	4.94382e+06	7.06809e+06	274919	255567	192768	323471	7.76102e+06	3.57089e+06	4.54099e+06	5.11628e+06	2.29806e+06	5.05205e+06	5.3353e+06	6.19965e+06	2.90254e+06	2.51913e+06	2.36626e+06	2.10286e+06	2.39686e+06	2.7419e+06	2.75272e+06	2.90551e+06
LIPID-N-0453	PG(18:2_18:2)	磷脂酰甘油_PG(18:2_18:2)	GP	甘油磷脂类	PG	磷脂酰甘油	769.51	770.51	[M-H]-	C42H75O10P	1.50043e+06	1.21326e+06	1.25445e+06	1.28977e+06	941894	1.12141e+06	1.73183e+06	1.49609e+06	1.86998e+06	2.19415e+06	1.39421e+06	2.26502e+06	7.97292e+06	9.52717e+06	6.42844e+06	9.68081e+06	2.70814e+06	1.14262e+06	1.44854e+06	1.52971e+06	882009	1.55515e+06	1.72973e+06	1.92408e+06	623023	642992	550873	455380	513493	789719	257427	587844
LIPID-N-0457	PG(18:2_18:3)	磷脂酰甘油_PG(18:2_18:3)	GP	甘油磷脂类	PG	磷脂酰甘油	767.494	768.494	[M-H]-	C42H73O10P	308923	184842	212586	206306	134438	106249	262746	370980	294642	438776	271620	432882	3.89584e+06	4.01194e+06	2.64862e+06	3.20526e+06	560088	216958	246339	243323	157722	408956	351651	338870	123807	141327	65990.4	87626.4	107572	181127	135490	120483
LIPID-N-1211	PG(18:2_20:4)	磷脂酰甘油_PG(18:2_20:4)	GP	甘油磷脂类	PG	磷脂酰甘油	793.502	794.51	[M-H]-	C44H75O10P	126231	46643.7	198008	92463.8	60246.3	122136	114844	115224	13.5	13.5	13.5	13.5	1.00486e+06	735098	481431	725687	95421.9	128100	124253	110453	63298.3	54274	61410.3	128591	82442.9	127623	96764.4	133235	7771.83	114010	143918	21123.1
LIPID-N-1195	PG(18:2_22:2)	磷脂酰甘油_PG(18:2_22:2)	GP	甘油磷脂类	PG	磷脂酰甘油	825.565	826.572	[M-H]-	C46H83O10P	91029.6	91102.2	98390.3	92148.5	90404.2	97657.5	98532.3	114502	307745	245538	261989	404306	13.5	13.5	13.5	13.5	107486	118844	165081	66524.7	107645	83378	128376	103103	125774	28966	123509	126337	124946	167093	111172	105129
LIPID-N-0466	PG(18:2_22:6)	磷脂酰甘油_PG(18:2_22:6)	GP	甘油磷脂类	PG	磷脂酰甘油	817.51	818.51	[M-H]-	C46H75O10P	219664	97398.2	126415	216406	133582	139707	146857	203992	983954	705863	732421	846110	492335	462699	341116	373150	567293	374818	420343	439466	376337	383577	325260	666296	201157	168436	212677	214204	310852	250940	308160	313307
LIPID-N-1145	PG(19:0_20:1)	磷脂酰甘油_PG(19:0_20:1)	GP	甘油磷脂类	PG	磷脂酰甘油	817.596	818.604	[M-H]-	C45H87O10P	54639.2	59117.2	45760	48757.6	53225.5	64320.5	46299	43893.4	195325	118254	267194	288748	1.50818e+06	789298	980559	912185	43082.5	56939.6	65909.3	43112.5	39223.8	36722.6	42923.5	44677.9	71350.4	59882.5	56941.6	68376.4	78381.6	50929.5	97319.5	72500.8
[truncated: 923 more rows]

## Sheet: Figure2
Male														Female
Fig.2 A Serum TG														Fig.2 D Serum TG
	0h	1h	2h	4h	6h			0h	1h	2h	4h	6h			0h	1h	2h	4h	6h			0h	1h	2h	4h	6h
[truncated: 20 more rows]

## Sheet: Figure3
											Male																			Female
[truncated: 36 more rows]

## Sheet: Figure4
Fig.4 A-J	The metagenomic sequencing data of 12-week-old offspring is under BioProjectID PRJNA1159771 and Submission ID SUB14720306 (https://dataview.ncbi.nlm.nih.gov/object/PRJNA1159771?reviewer=a0n0ja77k3k299345a1pkd525o).

[truncated: 11 more sheets: Figure5, Figure6, Figure7, Hepatic lipidomic 2, FigureS1, FigureS2, FigureS3, FigureS4, FigureS5, FigureS6, FigureS7]
